# Supplementary material for: The ZZ-type zinc finger of ZZZ3 modulates the ATAC complex-mediated histone acetylation and gene activation
Source: Nat Commun. 2018 Sep 14;9:3759. doi: 10.1038/s41467-018-06247-5 (PMC6138639; doi:10.1038/s41467-018-06247-5)
Supplement: Supplementary file 4 — Supplementary Data 1 [file 41467_2018_6247_MOESM4_ESM.xlsx]

## Sheet: S1.1 ZZZ3 ChIP-seq peaks
chr	start	end	peak	Peak score	Genebody	Nearest TSS	distance to TSS
chr1	1310414	1311043	MACS_peak_1	509.15	AURKAIP1	AURKAIP1	148
chr1	6295406	6295765	MACS_peak_2	55.61	ICMT	ICMT,LINC00337	279,-534
chr1	10003266	10003660	MACS_peak_3	224.16	NMNAT1	NMNAT1,LZIC	175,-440
chr1	11322707	11322991	MACS_peak_4	237.72	none	MTOR	-99
chr1	11333150	11333365	MACS_peak_5	64.45	UBIAD1	UBIAD1	-104
chr1	11741052	11741340	MACS_peak_6	74.09	MAD2L2	MAD2L2	-69
chr1	16862355	16862459	MACS_peak_7	67.21	none	none	none
chr1	16862486	16862677	MACS_peak_8	59.57	none	none	none
chr1	16950580	16951083	MACS_peak_9	59.56	CROCCP2	none	none
chr1	16970854	16971343	MACS_peak_10	112.85	none	MST1P2	-725
chr1	16971707	16972081	MACS_peak_11	87.66	MST1P2	MST1P2	13
chr1	17019758	17020284	MACS_peak_12	59.36	ESPNP	none	none
chr1	17199649	17199855	MACS_peak_13	76.63	none	none	none
chr1	17240936	17241240	MACS_peak_14	79.25	none	none	none
chr1	21503037	21503500	MACS_peak_15	353.53	EIF4G3	EIF4G3	-119
chr1	24018219	24018796	MACS_peak_16	329.28	RPL11	RPL11	-49
chr1	27648430	27648839	MACS_peak_17	264.43	TMEM222	TMEM222,LOC644961	204,-1525
chr1	28655435	28655754	MACS_peak_18	173.63	MED18	MED18	-77
chr1	31538218	31538585	MACS_peak_19	189.63	PUM1	PUM1	-21
chr1	32479702	32480033	MACS_peak_20	78.86	KHDRBS1	KHDRBS1	408
chr1	33283539	33283774	MACS_peak_21	62.99	YARS,S100PBP	YARS,S100PBP	94421
chr1	33921373	33921709	MACS_peak_22	209.92	none	none	none
chr1	36235298	36235540	MACS_peak_23	61.31	CLSPN	CLSPN	11
chr1	36396629	36396981	MACS_peak_24	111.76	AGO3	AGO3	-53
chr1	38455559	38455943	MACS_peak_25	374.24	SF3A3	SF3A3	-182
chr1	39651701	39651946	MACS_peak_26	60.29	MACF1	none	none
chr1	40723485	40724022	MACS_peak_27	274.42	ZMPSTE24	ZMPSTE24	-236
chr1	44154503	44154817	MACS_peak_28	92.24	KDM4A	none	none
chr1	44678874	44679303	MACS_peak_29	1057.22	DMAP1	DMAP1	179
chr1	45097585	45097963	MACS_peak_30	162.14	RNF220	none	none
chr1	45241243	45241711	MACS_peak_31	134.76	RPS8	RPS8,SNORD55,SNORD46	-2,175,-452
chr1	46153641	46153960	MACS_peak_32	110.65	TMEM69	TMEM69,GPBP1L1	114,-1339
chr1	47133925	47134223	MACS_peak_33	101.08	ATPAF1	ATPAF1	-124
chr1	54953954	54954196	MACS_peak_34	72.63	none	none	none
chr1	55181290	55181644	MACS_peak_35	356.65	TTC4	TTC4	150
chr1	61542950	61543186	MACS_peak_36	90.05	NFIA	NFIA	5
chr1	61548189	61548489	MACS_peak_37	85.56	NFIA	NFIA	210
chr1	62903146	62903366	MACS_peak_38	51.92	USP1	USP1	764
chr1	63988778	63989297	MACS_peak_39	512.85	ITGB3BP,EFCAB7	ITGB3BP,EFCAB7	166,-234
chr1	82266959	82267326	MACS_peak_40	163.08	LPHN2	LPHN2	878
chr1	85463189	85463414	MACS_peak_41	55.13	none	MCOLN2	-393
chr1	89487324	89487688	MACS_peak_42	129.23	GBP3	GBP3	861
chr1	93297507	93297952	MACS_peak_43	244.99	RPL5	RPL5	-86
chr1	100435323	100435730	MACS_peak_44	539.65	SLC35A3	SLC35A3	-21
chr1	110026670	110027058	MACS_peak_45	293.02	ATXN7L2	ATXN7L2	110
chr1	111991236	111991479	MACS_peak_46	54.1	WDR77	ATP5F1,WDR77	-263351
chr1	114354955	114355194	MACS_peak_47	83.18	RSBN1	AP4B1-AS1,RSBN1	-39115
chr1	117910023	117910211	MACS_peak_48	50.47	MAN1A2	MAN1A2	-61
chr1	145096203	145096516	MACS_peak_49	107.64	SEC22B,NBPF20	SEC22B	110
chr1	145209573	145209757	MACS_peak_50	67.84	NOTCH2NL,NBPF20	NOTCH2NL	461
chr1	147011955	147012161	MACS_peak_51	72.65	none	BCL9	-1109
chr1	147012949	147013083	MACS_peak_52	54.53	none	BCL9	-187
chr1	147751996	147752315	MACS_peak_53	132.51	NBPF8	none	none
chr1	148853789	148853978	MACS_peak_54	96.86	NBPF25P	none	none
chr1	148855095	148855345	MACS_peak_55	69.37	NBPF25P	none	none
chr1	148901810	148902084	MACS_peak_56	90.44	DRD5P2,NBPF25P	DRD5P2	-34
chr1	148902451	148902591	MACS_peak_57	77.29	DRD5P2,NBPF25P	DRD5P2	607
chr1	148928679	148928902	MACS_peak_58	61.44	LOC645166,NBPF25P	LOC645166	367
chr1	148929387	148929796	MACS_peak_59	82.84	LOC645166,NBPF25P	LOC645166	-608
chr1	148930790	148931025	MACS_peak_60	58.87	LOC645166,NBPF25P	LOC645166	386
chr1	149223149	149223714	MACS_peak_61	110.9	none	none	none
chr1	149982514	149982919	MACS_peak_62	838.28	OTUD7B	OTUD7B	172
chr1	150039621	150039977	MACS_peak_63	180.48	VPS45	VPS45	-103
chr1	150459597	150459929	MACS_peak_64	513.91	TARS2	TARS2	90
chr1	151881949	151882258	MACS_peak_65	165.16	THEM4	THEM4	103
chr1	155214393	155214879	MACS_peak_66	1629.98	GBA	GBA	-226
chr1	161427076	161427216	MACS_peak_67	70.98	none	none	none
chr1	163291416	163291796	MACS_peak_68	557.41	NUF2,RGS5	NUF2,RGS5	74165
chr1	173683904	173684222	MACS_peak_69	285.11	KLHL20	KLHL20	143
chr1	173836760	173837174	MACS_peak_70	105.26	GAS5	GAS5,SNORD74,ZBTB37	-49,123,-318
chr1	179051184	179051393	MACS_peak_71	53.06	TOR3A	TOR3A	73
chr1	179851638	179852044	MACS_peak_72	922.9	TOR1AIP1	TOR1AIP1	462
chr1	180991988	180992190	MACS_peak_73	154.05	STX6	STX6	67
chr1	183440964	183441302	MACS_peak_74	184.1	SMG7-AS1	SMG7-AS1,SMG7	153,-203
chr1	184020684	184020977	MACS_peak_75	164.64	TSEN15	TSEN15	-100
chr1	205091251	205091591	MACS_peak_76	379.57	none	RBBP5	-101
chr1	205180676	205181026	MACS_peak_77	354.9	DSTYK	DSTYK	51
chr1	206785701	206785966	MACS_peak_78	105.49	EIF2D	EIF2D	-62
chr1	212965010	212965344	MACS_peak_79	219.68	NSL1,TATDN3	NSL1,TATDN3	129,-159
chr1	214454544	214454830	MACS_peak_80	124.8	SMYD2	SMYD2	-20
chr1	218458478	218458737	MACS_peak_81	126.34	RRP15	RRP15	109
chr1	223894861	223895026	MACS_peak_82	53.86	CAPN2	none	none
chr1	227922859	227923232	MACS_peak_83	735.4	JMJD4,SNAP47	JMJD4,SNAP47	-120163
chr1	228771306	228771398	MACS_peak_84	110.15	none	none	none
chr1	234509326	234509617	MACS_peak_85	185.72	LOC101927765,COA6	LOC101927765,COA6	13,-102
chr1	236260529	236260798	MACS_peak_86	259.44	none	none	none
chr1	236958198	236958440	MACS_peak_87	87.42	none	MTR	-140
chr1	242011576	242011818	MACS_peak_88	66.25	EXO1	EXO1	84
chr10	12238081	12238289	MACS_peak_89	58.37	NUDT5,CDC123	NUDT5,CDC123	62121
chr10	15001691	15001959	MACS_peak_90	92.93	MEIG1	MEIG1	254
chr10	17243535	17243851	MACS_peak_91	158.23	TRDMT1	TRDMT1	219
chr10	43277998	43278404	MACS_peak_92	645.11	BMS1	BMS1	45
chr10	53459256	53459550	MACS_peak_93	109.5	CSTF2T,PRKG1	CSTF2T	99
chr10	75490196	75490452	MACS_peak_94	128.75	BMS1P4	BMS1P4,GLUD1P3	76,-846
chr10	79266343	79266774	MACS_peak_95	152.73	KCNMA1	none	none
chr10	89264567	89264779	MACS_peak_96	52.06	MINPP1	MINPP1,MIR4678	345930
chr10	93669220	93669437	MACS_peak_97	65.28	FGFBP3	FGFBP3	38
chr10	95462279	95462621	MACS_peak_98	786.64	FRA10AC1	FRA10AC1	50
chr10	98346166	98346373	MACS_peak_99	63.89	TM9SF3	TM9SF3	436
chr10	104180776	104181072	MACS_peak_100	161.88	FBXL15	PSD,FBXL15	-10851206
chr10	114206560	114207104	MACS_peak_101	514.77	ZDHHC6,VTI1A	ZDHHC6,VTI1A	112,-195
chr10	122610558	122611013	MACS_peak_102	757.9	WDR11,WDR11-AS1,MIR5694	WDR11,WDR11-AS1	-128133
chr10	124713569	124713896	MACS_peak_103	146.41	C10orf88	C10orf88	23
chr10	127408385	127408670	MACS_peak_104	91.36	EDRF1	EDRF1,FLJ37035	302,-323
chr10	127585096	127585371	MACS_peak_105	86.25	FANK1	FANK1	-11
chr10	127586056	127586333	MACS_peak_106	62.16	FANK1	FANK1	949
chr10	135207580	135207778	MACS_peak_107	60.65	MTG1	MTG1	-40
chr11	189591	190231	MACS_peak_108	169.25	none	SCGB1C1	-2848
chr11	576398	576590	MACS_peak_109	54.05	PHRF1	PHRF1,LOC143666	-47,-513
chr11	642641	642899	MACS_peak_110	97.24	none	none	none
chr11	2421636	2421895	MACS_peak_111	107.77	TSSC4	TSSC4	-81
chr11	2913844	2914029	MACS_peak_112	78.83	SLC22A18AS	none	none
chr11	8008586	8008906	MACS_peak_113	257.51	EIF3F	EIF3F	40
chr11	28131628	28132023	MACS_peak_114	709.65	METTL15	METTL15,KIF18A	1831,-1882
chr11	31391172	31391492	MACS_peak_115	181.5	DNAJC24,DCDC1	DNAJC24,DCDC1	116,-135
chr11	36615770	36616105	MACS_peak_116	160.57	C11orf74,RAG2	C11orf74	63
chr11	43902123	43902506	MACS_peak_117	157.64	ALKBH3	ALKBH3	150
chr11	46142534	46142910	MACS_peak_118	284.5	PHF21A	PHF21A	75
chr11	46722198	46722632	MACS_peak_119	278.76	ARHGAP1,ZNF408	ZNF408,ARHGAP1	-11,17
chr11	46958085	46958363	MACS_peak_120	243.83	C11orf49	C11orf49	124
chr11	47270228	47270588	MACS_peak_121	327.19	ACP2,NR1H3	ACP2,NR1H3	-49140
chr11	47429805	47430210	MACS_peak_122	741.26	SLC39A13	SLC39A13	165
chr11	47600368	47600776	MACS_peak_123	466.68	KBTBD4,NDUFS3	KBTBD4,NDUFS3	153,-193
chr11	57508614	57508966	MACS_peak_124	242.78	C11orf31	C11orf31	-107
chr11	59578120	59578429	MACS_peak_125	586.54	MRPL16	MRPL16	-84
chr11	61560400	61560670	MACS_peak_126	62.9	FEN1	FEN1,TMEM258,MIR611	292,-315,-367
chr11	62340904	62341276	MACS_peak_127	105.85	EEF1G	EEF1G	184
chr11	62358933	62359251	MACS_peak_128	258.37	TUT1	TUT1	-142
chr11	62420674	62421044	MACS_peak_129	176.73	INTS5	INTS5	100
chr11	62609092	62609256	MACS_peak_130	65.33	none	WDR74	-1464
chr11	64863385	64863751	MACS_peak_131	960.3	VPS51	VPS51	165
chr11	65686623	65687062	MACS_peak_132	717.03	DRAP1	C11orf68,DRAP1	-92,-104
chr11	65769496	65769868	MACS_peak_133	277.98	BANF1,EIF1AD	BANF1,EIF1AD	-53141
chr11	66277891	66278211	MACS_peak_134	274.42	BBS1	BBS1	93
chr11	68671153	68671584	MACS_peak_135	1353.86	MRPL21,IGHMBP2	MRPL21,IGHMBP2	150,-165
chr11	73309564	73309772	MACS_peak_136	122.61	none	FAM168A	-330
chr11	73498720	73499161	MACS_peak_137	308.72	MRPL48	MRPL48	-196
chr11	74303693	74303899	MACS_peak_138	58.03	POLD3	POLD3	44
chr11	75110477	75111082	MACS_peak_139	348.29	RPS3	RPS3,SNORD15A	-57,-352
chr11	77790765	77791088	MACS_peak_140	583.26	NDUFC2-KCTD14,RNU6-83P	NDUFC2-KCTD14	177
chr11	93970676	93970837	MACS_peak_141	97.79	none	none	none
chr11	93971062	93971234	MACS_peak_142	51.18	none	none	none
chr11	111944648	111945092	MACS_peak_143	239.1	C11orf57,PIH1D2	C11orf57,PIH1D2	125,-197
chr11	118972409	118972756	MACS_peak_144	102.58	DPAGT1	DPAGT1	29
chr11	128563584	128564157	MACS_peak_145	261.02	FLI1,SENCR	FLI1,SENCR	-2261761
chr11	131503357	131503603	MACS_peak_146	69.85	NTM	none	none
chr12	73917	74105	MACS_peak_147	114.83	none	none	none
chr12	93037	93381	MACS_peak_148	105.03	none	none	none
chr12	94394	94522	MACS_peak_149	52.84	none	none	none
chr12	95326	95509	MACS_peak_150	160.58	none	none	none
chr12	498310	498667	MACS_peak_151	60.12	KDM5A,CCDC77	KDM5A,CCDC77	-46152
chr12	498749	499033	MACS_peak_152	52.23	CCDC77	KDM5A,CCDC77	-128234
chr12	1703120	1703584	MACS_peak_153	56.74	FBXL14	FBXL14	211
chr12	2985615	2986027	MACS_peak_154	55.85	RHNO1,FOXM1	RHNO1,FOXM1	192294
chr12	6602422	6602746	MACS_peak_155	96.94	MRPL51	MRPL51,NCAPD2	49,-551
chr12	6798381	6798742	MACS_peak_156	60.28	ZNF384	ZNF384	-4
chr12	7079668	7080110	MACS_peak_157	473.95	EMG1,PHB2	EMG1,PHB2,SCARNA12	167,-194,-2899
chr12	9602006	9602182	MACS_peak_158	65.7	none	DDX12P	-1238
chr12	19592804	19593412	MACS_peak_159	93.91	AEBP2	AEBP2	-102
chr12	24102441	24102897	MACS_peak_160	121.7	SOX5	SOX5	196
chr12	27091524	27092110	MACS_peak_161	88.49	FGFR1OP2	FGFR1OP2,ASUN	220,-270
chr12	29533620	29533941	MACS_peak_162	59.19	ERGIC2	ERGIC2	202
chr12	31226399	31226616	MACS_peak_163	64.93	DDX11-AS1	DDX11,DDX11-AS1	-162165
chr12	31227261	31227564	MACS_peak_164	87	DDX11	DDX11-AS1,DDX11	-480483
chr12	31272183	31272581	MACS_peak_165	65.81	none	none	none
chr12	32112075	32112359	MACS_peak_166	59.28	KIAA1551	KIAA1551	7
chr12	34175212	34175560	MACS_peak_167	544.32	ALG10	ALG10	-3
chr12	38710313	38710716	MACS_peak_168	740.07	ALG10B	ALG10B	160
chr12	42537985	42538538	MACS_peak_169	51.79	GXYLT1	GXYLT1	135
chr12	42720300	42720935	MACS_peak_170	54.51	PPHLN1	PPHLN1,ZCRB1	354,-368
chr12	45444080	45444736	MACS_peak_171	67.77	DBX2	DBX2	146
chr12	46518934	46519457	MACS_peak_172	354.32	none	none	none
chr12	46924147	46925076	MACS_peak_173	82.1	LOC100288798	none	none
chr12	48499676	48500301	MACS_peak_174	340.68	PFKM,SENP1	PFKM,SENP1	21,99
chr12	49351427	49351764	MACS_peak_175	52.72	none	ARF3	-175
chr12	54402279	54402870	MACS_peak_176	202.32	none	HOXC8	-19
chr12	54407815	54408092	MACS_peak_177	52.79	none	HOXC4	-2543
chr12	54752942	54753349	MACS_peak_178	261.14	LOC102724050	none	none
chr12	56510371	56510817	MACS_peak_179	108.12	RPL41	RPL41,ZC3H10	-2,-1212
chr12	57023964	57024400	MACS_peak_180	372.08	BAZ2A	BAZ2A	151
chr12	58240403	58240961	MACS_peak_181	151.2	CTDSP2	CTDSP2	-214
chr12	63096210	63096475	MACS_peak_182	51.7	PPM1H	none	none
chr12	66132099	66132491	MACS_peak_183	152.52	none	none	none
chr12	66218173	66218767	MACS_peak_184	838.01	HMGA2,RPSAP52	HMGA2,RPSAP52	-661987
chr12	69080550	69080874	MACS_peak_185	196.08	LOC100507250,NUP107	LOC100507250,NUP107	89144
chr12	75905222	75905617	MACS_peak_186	290.35	KRR1	KRR1	196
chr12	89919616	89919941	MACS_peak_187	80.71	POC1B-GALNT4	POC1B-GALNT4,POC1B,GALNT4	98,-272,-1033
chr12	97856563	97857090	MACS_peak_188	195.82	none	RMST	-1708
chr12	104350817	104351189	MACS_peak_189	381.01	C12orf73	C12orf73	176
chr12	106751378	106751714	MACS_peak_190	290.38	POLR3B	POLR3B	-57
chr12	109490135	109490513	MACS_peak_191	807.64	USP30,USP30-AS1	USP30,USP30-AS1	1391257
chr12	109535348	109535734	MACS_peak_192	84.83	UNG	UNG	-50
chr12	109915072	109915566	MACS_peak_193	501.03	KCTD10,UBE3B	KCTD10,UBE3B	83139
chr12	110486344	110486676	MACS_peak_194	342.95	C12orf76	none	none
chr12	112846890	112847480	MACS_peak_195	232.91	RPL6	RPL6	-37
chr12	117348586	117348944	MACS_peak_196	117	FBXW8	FBXW8	-174
chr12	120638601	120638937	MACS_peak_197	100.94	RPLP0	RPLP0,PXN-AS1	77,-156
chr12	121124498	121124858	MACS_peak_198	661.57	none	MLEC	-90
chr12	121790219	121790528	MACS_peak_199	146.7	ANAPC5	ANAPC5	46
chr12	122510604	122510913	MACS_peak_200	111.93	none	none	none
chr12	123465002	123465329	MACS_peak_201	115.31	ARL6IP4	ARL6IP4	396
chr12	124086283	124086817	MACS_peak_202	463.97	DDX55	DDX55	146
chr12	133287231	133287563	MACS_peak_203	132.94	PGAM5	PGAM5	-161
chr12	133338165	133338360	MACS_peak_204	54.43	ANKLE2	ANKLE2	114
chr12	133405323	133405708	MACS_peak_205	257.52	GOLGA3	GOLGA3	-35
chr13	26796313	26796638	MACS_peak_206	135.51	RNF6	RNF6	-130
chr13	31191844	31192183	MACS_peak_207	302.43	USPL1	USPL1	15
chr13	41345179	41345533	MACS_peak_208	320.82	MRPS31	MRPS31	168
chr13	41837523	41837823	MACS_peak_209	101.39	MTRF1	MTRF1	-110
chr13	42535153	42535460	MACS_peak_210	115.02	VWA8,VWA8-AS1	VWA8,VWA8-AS1	68,-151
chr13	52768455	52768779	MACS_peak_211	284.05	MRPS31P5	MRPS31P5	147
chr13	53191468	53191785	MACS_peak_212	238.02	HNRNPA1L2	HNRNPA1L2	-136
chr13	89815517	89815757	MACS_peak_213	111.63	none	none	none
chr13	99852591	99852841	MACS_peak_214	78.71	UBAC2,UBAC2-AS1	UBAC2,UBAC2-AS1	-87168
chr13	113242390	113242751	MACS_peak_215	474.82	TUBGCP3	TUBGCP3	109
chr13	113862848	113863256	MACS_peak_216	857.29	PCID2,CUL4A	PCID2,CUL4A	114,-159
chr13	114103457	114103864	MACS_peak_217	719.94	ADPRHL1	ADPRHL1	0
chr14	20923360	20923569	MACS_peak_218	68.06	APEX1	APEX1,OSGEP	71,-93
chr14	24657951	24658380	MACS_peak_219	518.63	IPO4,TM9SF1	IPO4	173
chr14	33407401	33407905	MACS_peak_220	208.25	none	NPAS3	-553
chr14	37641153	37641365	MACS_peak_221	52.06	SLC25A21-AS1,SLC25A21	SLC25A21-AS1,SLC25A21	-77500
chr14	39644609	39644812	MACS_peak_222	50.24	PNN	PNN	223
chr14	58894105	58894463	MACS_peak_223	420.31	KIAA0586,TIMM9	KIAA0586,TIMM9	3127
chr14	61201287	61201597	MACS_peak_224	451.19	MNAT1	MNAT1	139
chr14	64854205	64854676	MACS_peak_225	82.3	MIR548AZ	MTHFD1	-82
chr14	69291484	69291818	MACS_peak_226	187.83	none	none	none
chr14	69658019	69658433	MACS_peak_227	374.22	EXD2	EXD2	-49
chr14	69864544	69864902	MACS_peak_228	84.78	ERH	ERH,SLC39A9	119,-193
chr14	70826287	70826648	MACS_peak_229	279.78	COX16,SYNJ2BP-COX16	COX16	161
chr14	74353404	74353852	MACS_peak_230	171.68	ZNF410	ZNF410	87
chr14	75230182	75230446	MACS_peak_231	52.03	YLPM1	YLPM1	114
chr14	77924101	77924760	MACS_peak_232	62.57	AHSA1	VIPAS39,AHSA1	-118,-271
chr14	89017662	89018093	MACS_peak_233	987.38	PTPN21	none	none
chr14	90421966	90422312	MACS_peak_234	86.64	TDP1	TDP1,EFCAB11	67,-845
chr14	100842466	100842911	MACS_peak_235	126.85	WDR25,WARS	WDR25,WARS	79214
chr14	100848347	100848970	MACS_peak_236	55.89	WDR25	none	none
chr14	102430998	102431459	MACS_peak_237	73.96	DYNC1H1	DYNC1H1	134
chr14	102829518	102829872	MACS_peak_238	58.47	TECPR2	TECPR2,CINP	219,-265
chr14	104028384	104028893	MACS_peak_239	50.41	BAG5	BAG5,APOPT1	-238,-405
chr14	104090088	104090681	MACS_peak_240	70.02	none	none	none
chr14	104181272	104181863	MACS_peak_241	133.56	XRCC3	XRCC3,ZFYVE21	-40,-217
chr14	105282218	105282664	MACS_peak_242	486.65	none	none	none
chr14	105399657	105399996	MACS_peak_243	203.34	none	none	none
chr14	105486766	105487293	MACS_peak_244	56.66	CDCA4	CDCA4	132
chr14	105707342	105707514	MACS_peak_245	51.18	BRF1	none	none
chr14	105957142	105958061	MACS_peak_246	81.53	C14orf80	C14orf80	-443
chr15	20499822	20500993	MACS_peak_247	266.08	none	none	none
chr15	22513785	22514949	MACS_peak_248	53.02	none	none	none
chr15	23810572	23810993	MACS_peak_249	468.35	MKRN3	MKRN3	119
chr15	34516997	34517281	MACS_peak_250	104.22	EMC4	EMC4	84
chr15	34807282	34807586	MACS_peak_251	94.74	none	none	none
chr15	35261771	35262149	MACS_peak_252	351.95	AQR	AQR	-154
chr15	35280336	35280749	MACS_peak_253	595.81	ZNF770	ZNF770	161
chr15	37390361	37390857	MACS_peak_254	122.01	MEIS2	MEIS2	201
chr15	37392338	37392667	MACS_peak_255	81.76	MEIS2	MEIS2	3
chr15	38746118	38746490	MACS_peak_256	644.66	FAM98B	FAM98B	163
chr15	40675028	40675279	MACS_peak_257	82.72	KNSTRN	KNSTRN	107
chr15	41694541	41694882	MACS_peak_258	176.06	NDUFAF1	NDUFAF1	117
chr15	42500068	42500307	MACS_peak_259	58.1	VPS39	VPS39	217
chr15	44580299	44580999	MACS_peak_260	1099.49	CASC4	CASC4	91
chr15	45694445	45694661	MACS_peak_261	62.71	SPATA5L1	SPATA5L1	-73
chr15	45879415	45879731	MACS_peak_262	128.8	BLOC1S6	BLOC1S6	-1
chr15	49447724	49448158	MACS_peak_263	388.64	COPS2,GALK2	COPS2,GALK2,NDUFAF4P1	130,203,-336
chr15	49913060	49913408	MACS_peak_264	657.47	FAM227B,DTWD1	FAM227B,DTWD1	58,-165
chr15	56538205	56538412	MACS_peak_265	53.28	none	RFX7	-2722
chr15	60691036	60691521	MACS_peak_266	582.52	none	ANXA2	-851
chr15	64679805	64680201	MACS_peak_267	675.69	KIAA0101,TRIP4	KIAA0101,TRIP4	81,-197
chr15	65903350	65903696	MACS_peak_268	452	VWA9	SLC24A1,VWA9	-46,-69
chr15	67834899	67835179	MACS_peak_269	94.79	MAP2K5	MAP2K5	-121
chr15	68132333	68132701	MACS_peak_270	3233.06	RNU6-2	RNU6-2,LOC101929076	50,-1116
chr15	68569845	68570200	MACS_peak_271	168.17	FEM1B	FEM1B	60
chr15	71184690	71185001	MACS_peak_272	191.72	THAP10,LRRC49	THAP10,LRRC49	82,-91
chr15	75660606	75661176	MACS_peak_273	470.97	MAN2C1	MAN2C1	-208
chr15	76196050	76196404	MACS_peak_274	216.98	FBXO22	FBXO22	-149
chr15	85259214	85259549	MACS_peak_275	141	SEC11A	SEC11A	142
chr15	90437093	90437491	MACS_peak_276	466.08	AP3S2,C15orf38-AP3S2	AP3S2	126
chr16	542302	542564	MACS_peak_277	84.57	RAB11FIP3	none	none
chr16	619770	620117	MACS_peak_278	200.44	PIGQ	PIGQ,NHLRC4	1502776
chr16	740277	740577	MACS_peak_279	450.79	WDR24	WDR24	123
chr16	770915	771187	MACS_peak_280	67.46	FAM173A	FAM173A	46
chr16	1359077	1359427	MACS_peak_281	146.19	UBE2I	UBE2I	-76
chr16	1822970	1823278	MACS_peak_282	115.85	EME2,MRPS34	EME2,MRPS34,NME3	50,-138,-1260
chr16	2014576	2014902	MACS_peak_283	189.96	RPS2	RPS2,SNHG9,SNORA78	-75,-94,-282
chr16	2317802	2318171	MACS_peak_284	408.24	RNPS1	RNPS1,MIR3677	85,-2542
chr16	2653198	2653389	MACS_peak_285	59.57	LOC652276	LOC652276	5
chr16	3162401	3162707	MACS_peak_286	212.58	ZNF205,ZNF205-AS1	ZNF205,ZNF205-AS1	1282892
chr16	12897345	12897621	MACS_peak_287	154.98	CPPED1	CPPED1	123
chr16	18801246	18801556	MACS_peak_288	136.87	RPS15A	RPS15A	100
chr16	21610654	21611011	MACS_peak_289	192.61	LOC101927814,METTL9	LOC101927814,METTL9	52,-142
chr16	28857432	28857750	MACS_peak_290	92.84	TUFM	TUFM,MIR4721	-21,-2104
chr16	28985547	28985795	MACS_peak_291	59.77	none	SPNS1	-300
chr16	29801787	29802088	MACS_peak_292	92.23	KIF22	KIF22	55
chr16	31084577	31085099	MACS_peak_293	115.23	ZNF668	ZNF668,ZNF646	246,-643
chr16	31085588	31085835	MACS_peak_294	51.21	ZNF668,ZNF646	ZNF668,ZNF646	53,93
chr16	33293775	33294475	MACS_peak_295	1218.9	none	none	none
chr16	33294524	33294728	MACS_peak_296	131.86	none	none	none
chr16	46864019	46864363	MACS_peak_297	172.85	C16orf87	C16orf87	711
chr16	58550058	58550307	MACS_peak_298	70.99	SETD6	SETD6	676
chr16	67906752	67907109	MACS_peak_299	220.98	EDC4	EDC4	-173
chr16	70557816	70558053	MACS_peak_300	85.17	SF3B3	SF3B3,COG4	126,-359
chr16	73093277	73093573	MACS_peak_301	51.07	none	ZFHX3	-743
chr16	81110395	81110651	MACS_peak_302	74.07	C16orf46	C16orf46	221
chr16	85832491	85833023	MACS_peak_303	77.44	EMC8	EMC8,COX4I1	125,-149
chr16	87984351	87984719	MACS_peak_304	209.97	none	BANP	-318
chr16	88274398	88274652	MACS_peak_305	93.38	none	none	none
chr16	89159960	89160510	MACS_peak_306	657.7	ACSF3	ACSF3	-256
chr16	89627014	89627973	MACS_peak_307	303.46	RPL13	RPL13,SNORD68	-50136
chr16	89787129	89787567	MACS_peak_308	451.3	VPS9D1,ZNF276	VPS9D1,ZNF276	-173175
chr16	89882424	89882943	MACS_peak_309	83.62	FANCA	FANCA	122
chr17	767207	767550	MACS_peak_310	247.49	NXN	NXN	144
chr17	2878677	2878998	MACS_peak_311	180.65	RAP1GAP2	none	none
chr17	5372296	5372554	MACS_peak_312	176.66	DHX33	DHX33	84
chr17	7487307	7487579	MACS_peak_313	54.69	MPDU1	MPDU1	343
chr17	7589349	7589584	MACS_peak_314	51.1	WRAP53,TP53	WRAP53,TP53	-391284
chr17	8285944	8286219	MACS_peak_315	55.65	RPL26	RPL26	346
chr17	8286237	8286506	MACS_peak_316	58.3	RPL26	RPL26	59
chr17	16120351	16120651	MACS_peak_317	138.06	PIGL	PIGL,NCOR1	143,-1477
chr17	17494785	17495212	MACS_peak_318	281.95	PEMT	PEMT	-195
chr17	17990974	17991450	MACS_peak_319	820.88	DRG2	DRG2	-206
chr17	18217487	18217884	MACS_peak_320	54.66	TOP3A	TOP3A,SMCR8	437,-709
chr17	18684393	18684684	MACS_peak_321	622.03	TVP23B	TVP23B	103
chr17	21904010	21904214	MACS_peak_322	193.7	FLJ36000	FLJ36000	-51
chr17	21904541	21904765	MACS_peak_323	199.71	FLJ36000	FLJ36000	480
chr17	21904822	21904946	MACS_peak_324	227.12	FLJ36000	FLJ36000	761
chr17	21906247	21906452	MACS_peak_325	253.29	FLJ36000	FLJ36000	2186
chr17	21906623	21906759	MACS_peak_326	145.65	FLJ36000	FLJ36000	2562
chr17	21906930	21907118	MACS_peak_327	61.4	FLJ36000	FLJ36000	2869
chr17	29233178	29233451	MACS_peak_328	327.64	TEFM	TEFM	108
chr17	30669005	30669449	MACS_peak_329	1039.02	C17orf75	C17orf75	-221
chr17	37793479	37793721	MACS_peak_330	66.92	STARD3	STARD3	147
chr17	40169756	40170017	MACS_peak_331	74.51	NKIRAS2	DNAJC7,NKIRAS2	-41163
chr17	40265544	40265974	MACS_peak_332	612.33	KAT2A	DHX58	-793
chr17	40268939	40270059	MACS_peak_333	771.98	KAT2A	none	none
chr17	40271147	40271845	MACS_peak_334	772.48	KAT2A	KAT2A,HSPB9	1537,-2910
chr17	40272221	40272483	MACS_peak_335	323.77	KAT2A	KAT2A,HSPB9	899,-2272
chr17	40272663	40273440	MACS_peak_336	1808.68	KAT2A	KAT2A,HSPB9	-58,-1315
chr17	40925285	40925569	MACS_peak_337	176.6	VPS25	VPS25	116
chr17	41150470	41150727	MACS_peak_338	137.23	RPL27	RPL27	25
chr17	41150915	41151147	MACS_peak_339	56.94	RPL27	RPL27	470
chr17	41381617	41382449	MACS_peak_340	1398.59	none	LINC00854	-555
chr17	41399760	41401240	MACS_peak_341	3085.94	none	none	none
chr17	41463709	41463908	MACS_peak_342	60.65	LINC00910	LINC00910	2358
chr17	41466035	41466352	MACS_peak_343	317.2	LINC00910	LINC00910	-86
chr17	45000449	45000686	MACS_peak_344	51.56	GOSR2	GOSR2	-36
chr17	46632358	46632917	MACS_peak_345	116.24	HOXB3	none	none
chr17	48785087	48785458	MACS_peak_346	253.94	ANKRD40	ANKRD40	183
chr17	49230658	49231124	MACS_peak_347	598.35	NME1,NME1-NME2	NME1,NME1-NME2	205228
chr17	53828376	53828637	MACS_peak_348	61.95	PCTP	PCTP	37
chr17	56595558	56595870	MACS_peak_349	57.18	none	MTMR4,SEPT4-AS1	-307,-1327
chr17	57287209	57287561	MACS_peak_350	841.79	SMG8	SMG8	-161
chr17	61678043	61678421	MACS_peak_351	219.55	TACO1	TACO1	-187
chr17	62666979	62667281	MACS_peak_352	100.57	none	none	none
chr17	63119153	63119502	MACS_peak_353	124.85	none	none	none
chr17	71143890	71144156	MACS_peak_354	162.78	none	none	none
chr17	71144368	71144636	MACS_peak_355	213.88	none	none	none
chr17	72199740	72200222	MACS_peak_356	163.61	RPL38	RPL38	-54
chr17	73008527	73008911	MACS_peak_357	150.67	ICT1	ICT1	132
chr17	73042658	73042864	MACS_peak_358	57.97	ATP5H,KCTD2	ATP5H,KCTD2	210,-414
chr17	73389981	73390282	MACS_peak_359	149.6	GRB2	none	none
chr17	73512352	73512683	MACS_peak_360	109.57	TSEN54	TSEN54,CASKIN2	75,-688
chr17	79367615	79368032	MACS_peak_361	232.28	none	none	none
chr17	79603977	79604340	MACS_peak_362	231.45	TSPAN10,NPLOC4	TSPAN10,NPLOC4	144161
chr17	79780884	79781137	MACS_peak_363	57.82	FAM195B	none	none
chr17	80023491	80023983	MACS_peak_364	1107.65	DUS1L	DUS1L	206
chr17	80170598	80170954	MACS_peak_365	338.36	CCDC57	CCDC57	91
chr17	80230914	80231695	MACS_peak_366	657.21	CSNK1D	CSNK1D	-77
chr17	80454727	80455045	MACS_peak_367	51.22	none	none	none
chr18	109157	109329	MACS_peak_368	51.18	ROCK1P1	ROCK1P1	93
chr18	109396	109647	MACS_peak_369	124.35	ROCK1P1	ROCK1P1,MIR8078	3322692
chr18	112232	112315	MACS_peak_370	142.23	MIR8078,ROCK1P1	MIR8078	24
chr18	657789	658337	MACS_peak_371	123.15	TYMSOS,TYMS	TYMSOS,TYMS	3186
chr18	14107542	14108203	MACS_peak_372	83.05	ZNF519	none	none
chr18	32957127	32957369	MACS_peak_373	76.57	ZNF396	ZNF396	-68
chr18	33552440	33552769	MACS_peak_374	349.38	C18orf21	C18orf21	-147
chr18	47018412	47018739	MACS_peak_375	77.75	RPL17	RPL17,SNORD58B,RPL17-C18orf32	95,-313,-458
chr18	67872752	67873416	MACS_peak_376	1017.41	RTTN	RTTN	210
chr19	1383634	1384079	MACS_peak_377	1130.92	NDUFS7	NDUFS7	197
chr19	1438324	1439027	MACS_peak_378	237.4	RPS15	RPS15	-38
chr19	1876545	1876769	MACS_peak_379	50.59	none	none	none
chr19	2150963	2151474	MACS_peak_380	139.66	AP3D1	AP3D1	82
chr19	2740053	2740387	MACS_peak_381	427.4	SLC39A3	SLC39A3	21
chr19	3435207	3435523	MACS_peak_382	127.17	NFIC	none	none
chr19	3557574	3557903	MACS_peak_383	111.95	MFSD12	MFSD12	8
chr19	3573172	3573509	MACS_peak_384	60.35	HMG20B	HMG20B	230
chr19	3761905	3762186	MACS_peak_385	106.27	none	APBA3,MRPL54	-232,-478
chr19	3985068	3985539	MACS_peak_386	351.92	EEF2	EEF2,SNORD37	-78,-2498
chr19	4246779	4247121	MACS_peak_387	115.1	CCDC94	CCDC94	11
chr19	4402618	4403179	MACS_peak_388	117.38	CHAF1A	CHAF1A,SH3GL1	-41,-2053
chr19	4723635	4723983	MACS_peak_389	163.9	DPP9	DPP9	-128
chr19	5690302	5690501	MACS_peak_390	50.83	RPL36	RPL36	31
chr19	5903279	5903780	MACS_peak_391	134.31	NDUFA11	NDUFA11,VMAC	244,-1071
chr19	7197739	7197974	MACS_peak_392	61.07	INSR	none	none
chr19	9732025	9732281	MACS_peak_393	95	ZNF561-AS1	ZNF561,ZNF561-AS1	-109124
chr19	9879240	9879566	MACS_peak_394	142.81	ZNF846	ZNF846	-156
chr19	12721415	12721731	MACS_peak_395	140.17	ZNF791,ZNF490	ZNF791,ZNF490	0,-108
chr19	12780166	12780494	MACS_peak_396	116.49	WDR83OS,WDR83	WDR83,WDR83OS,MAN2B1	-22,-29,-2575
chr19	13387879	13388183	MACS_peak_397	113.49	CACNA1A	none	none
chr19	14315382	14315652	MACS_peak_398	70.65	LPHN1	LPHN1	1345
chr19	14682694	14682970	MACS_peak_399	61.54	NDUFB7	NDUFB7	-81
chr19	18792953	18793309	MACS_peak_400	84.73	none	CRTC1	-1115
chr19	19302838	19303201	MACS_peak_401	290.76	RFXANK,MEF2BNB	RFXANK,MEF2BNB	-169199
chr19	28286220	28286743	MACS_peak_402	82.31	LOC101927151	LINC00662,LOC101927151	-13721418
chr19	30303307	30304007	MACS_peak_403	56.15	CCNE1	CCNE1	407
chr19	32895955	32896587	MACS_peak_404	52.64	LOC400684	DPY19L3,LOC400684	-67,-142
chr19	33166686	33167961	MACS_peak_405	52.25	RGS9BP	RGS9BP,ANKRD27	374,-584
chr19	33182718	33184006	MACS_peak_406	188.86	NUDT19	NUDT19	-148
chr19	33210394	33211021	MACS_peak_407	60.04	TDRD12	TDRD12	-284
chr19	33793243	33794236	MACS_peak_408	73.14	CEBPA,CEBPA-AS1	CEBPA,CEBPA-AS1	227474
chr19	34856917	34858169	MACS_peak_409	52.48	GPI	GPI	886
chr19	35167889	35168406	MACS_peak_410	145.19	none	ZNF302	-137
chr19	35739829	35740326	MACS_peak_411	65.76	LSR	LSR	271
chr19	36123083	36125042	MACS_peak_412	51.2	RBM42	none	none
chr19	36386627	36387911	MACS_peak_413	54.3	NFKBID	none	none
chr19	36550845	36551822	MACS_peak_414	64.46	WDR62	none	none
chr19	36630189	36631174	MACS_peak_415	123.95	CAPNS1	CAPNS1	257
chr19	36756759	36757087	MACS_peak_416	71.69	none	none	none
chr19	36800290	36800396	MACS_peak_417	203.83	none	LOC100134317	-1848
chr19	37157524	37157966	MACS_peak_418	285.36	ZNF461	ZNF461	-211
chr19	37263016	37263508	MACS_peak_419	62.82	ZNF850	ZNF850,LOC728485	208,-511
chr19	37329036	37329380	MACS_peak_420	123.08	ZNF790	ZNF790	-94
chr19	37742883	37743448	MACS_peak_421	57.61	LINC01535	LINC01535	97
chr19	37758850	37759045	MACS_peak_422	58.05	LOC284412	LOC284412	867
chr19	37795534	37795932	MACS_peak_423	62.53	none	none	none
chr19	37958100	37958796	MACS_peak_424	420.26	ZNF570,ZNF569	ZNF570,ZNF569	123239
chr19	37959867	37960671	MACS_peak_425	75.63	ZNF570	ZNF570,ZNF569	-92,-1528
chr19	38010872	38011354	MACS_peak_426	69.07	ZNF793	none	none
chr19	38145815	38146306	MACS_peak_427	63.72	ZFP30	ZFP30	7
chr19	39110132	39111315	MACS_peak_428	55.67	EIF3K	EIF3K,MAP4K1	419,-1457
chr19	39125290	39125975	MACS_peak_429	54.69	EIF3K	none	none
chr19	39341538	39342337	MACS_peak_430	77.48	HNRNPL	HNRNPL	642
chr19	39798266	39799124	MACS_peak_431	52.79	LRFN1	none	none
chr19	39833066	39834108	MACS_peak_432	60.66	SAMD4B	SAMD4B	-41
chr19	39925993	39926636	MACS_peak_433	55.8	RPS16	RPS16	-18
chr19	39979775	39980558	MACS_peak_434	59.54	TIMM50	none	none
chr19	40022751	40023532	MACS_peak_435	96.5	EID2B	EID2B	-38
chr19	40030281	40030840	MACS_peak_436	79.2	EID2	EID2	-2
chr19	40336274	40337006	MACS_peak_437	108.01	FBL	FBL	48
chr19	40847551	40848043	MACS_peak_438	72.27	C19orf47	none	none
chr19	40928601	40929363	MACS_peak_439	53.3	SERTAD1	SERTAD1	2569
chr19	41172941	41173479	MACS_peak_440	78.39	NUMBL	none	none
chr19	41222974	41223864	MACS_peak_441	75.33	ITPKC	ITPKC,ADCK4	-33,-184
chr19	41815913	41816573	MACS_peak_442	1213.98	CCDC97	CCDC97	-180
chr19	41850347	41851016	MACS_peak_443	60.05	TGFB1	none	none
chr19	41882372	41882938	MACS_peak_444	74.92	TMEM91	TMEM91	-65
chr19	41903772	41904254	MACS_peak_445	53	BCKDHA	BCKDHA,EXOSC5	79,-516
chr19	42364205	42365890	MACS_peak_446	172.07	RPS19	RPS19	218
chr19	42584528	42585656	MACS_peak_447	63.7	ZNF574	none	none
chr19	42729065	42729829	MACS_peak_448	61.43	ZNF526	none	none
chr19	42827888	42828955	MACS_peak_449	74.29	TMEM145	MEGF8	-805
chr19	42901306	42902218	MACS_peak_450	55.21	LIPE-AS1,LOC101930071	LIPE-AS1,LOC101930071	7,27
chr19	45003358	45004537	MACS_peak_451	53.19	ZNF180	ZNF180	38
chr19	45186144	45186630	MACS_peak_452	55.72	CEACAM19	none	none
chr19	45411736	45412737	MACS_peak_453	77.29	APOE	APOE	2698
chr19	45540384	45541436	MACS_peak_454	68.51	RELB	CLASRP	-861
chr19	45582077	45582991	MACS_peak_455	576.08	GEMIN7	GEMIN7,ZNF296	-440,-2389
chr19	45682006	45682757	MACS_peak_456	52.2	BLOC1S3	BLOC1S3,TRAPPC6A	4,-505
chr19	45943781	45944587	MACS_peak_457	51.73	none	none	none
chr19	46010782	46011370	MACS_peak_458	50.12	VASP	VASP	95
chr19	46018928	46019389	MACS_peak_459	54.22	VASP	none	none
chr19	46136175	46136784	MACS_peak_460	61.69	EML2	none	none
chr19	46172014	46172450	MACS_peak_461	66.51	GIPR	GIPR	513
chr19	46195995	46196756	MACS_peak_462	52.04	QPCTL	QPCTL,SNRPD2	255,-552
chr19	46215316	46216007	MACS_peak_463	50.55	FBXO46	none	none
chr19	49121767	49122438	MACS_peak_464	179.46	RPL18	SPHK2,RPL18	-109237
chr19	49314007	49314311	MACS_peak_465	145.98	BCAT2	BCAT2	9
chr19	50083781	50084130	MACS_peak_466	552.71	NOSIP	NOSIP,PRRG2	48,-456
chr19	50602225	50602391	MACS_peak_467	267.05	none	SNAR-A3,SNAR-A4	-10221877
chr19	50602611	50602721	MACS_peak_468	185.59	none	SNAR-A3,SNAR-A4	-14081547
chr19	50639427	50639814	MACS_peak_469	152.89	none	SNAR-B2,SNAR-B1	-23062680
chr19	50639860	50640042	MACS_peak_470	57.8	none	SNAR-B1,SNAR-B2	2452,-2739
chr19	50879475	50879759	MACS_peak_471	155.68	NR1H2	NR1H2	80
chr19	54465163	54465423	MACS_peak_472	107.81	none	CACNG8	-866
chr19	56092127	56092464	MACS_peak_473	205.04	ZNF579	ZNF579	84
chr19	56146143	56146504	MACS_peak_474	236.56	none	none	none
chr19	56152245	56152504	MACS_peak_475	79.84	ZNF580	ZNF580,ZNF581	113,-2481
chr19	56154893	56155144	MACS_peak_476	101.52	ZNF581	ZNF581,ZNF580	-921431
chr19	56181720	56181977	MACS_peak_477	93.19	U2AF2	none	none
chr19	58838523	58838888	MACS_peak_478	327.35	ZSCAN22	ZSCAN22	139
chr19	58891950	58892309	MACS_peak_479	335.22	ZNF837	ZNF837	80
chr19	59010754	59011122	MACS_peak_480	520.51	SLC27A5	none	none
chr19	59031052	59031531	MACS_peak_481	741.14	none	ZBTB45	-131
chr2	3622538	3623728	MACS_peak_482	1108.24	RPS7	RPS7	-314
chr2	15731792	15732139	MACS_peak_483	278.85	DDX1	DDX1	48
chr2	24299086	24299475	MACS_peak_484	394.65	SF3B6	SF3B6,FAM228B	-161,-268
chr2	27886440	27886867	MACS_peak_485	232.55	SLC4A1AP,SUPT7L	SLC4A1AP,SUPT7L	103,-160
chr2	28615682	28615996	MACS_peak_486	149.38	FOSL2,FLJ31356	FOSL2,FLJ31356	-961543
chr2	55496205	55496561	MACS_peak_487	241.88	MTIF2	MTIF2	110
chr2	61244167	61244564	MACS_peak_488	297.2	PUS10	PEX13,PUS10	-247801
chr2	62115210	62115846	MACS_peak_489	391.38	CCT4	CCT4	-40
chr2	70120854	70121197	MACS_peak_490	263.91	SNRNP27	SNRNP27	123
chr2	71357520	71357889	MACS_peak_491	280.84	MPHOSPH10	MPHOSPH10,MCEE	77,-126
chr2	73461332	73461869	MACS_peak_492	229.61	CCT7	CCT7,PRADC1	-31,-976
chr2	74681907	74682192	MACS_peak_493	76.97	INO80B	INO80B	43
chr2	85839367	85839755	MACS_peak_494	80.44	USP39	USP39,C2orf68	142,-188
chr2	91635978	91636197	MACS_peak_495	64.52	none	none	none
chr2	91669995	91670326	MACS_peak_496	150.43	none	none	none
chr2	91847044	91847278	MACS_peak_497	69.86	LOC654342	LOC654342	697
chr2	99797406	99797798	MACS_peak_498	430.13	MITD1,MRPL30	MITD1,MRPL30	86,-135
chr2	99952810	99953062	MACS_peak_499	77.03	TXNDC9	TXNDC9,EIF5B	50,-771
chr2	101618765	101619167	MACS_peak_500	137.9	RPL31	RPL31	75
chr2	113299903	113300217	MACS_peak_501	122.6	POLR1B	POLR1B	291
chr2	114340502	114340669	MACS_peak_502	64	none	WASH2P	-560
chr2	114341195	114341374	MACS_peak_503	64.42	WASH2P	WASH2P	-34
chr2	114341487	114341747	MACS_peak_504	627.81	WASH2P	WASH2P	258
chr2	132274707	132274951	MACS_peak_505	54	LOC150776,RNU6-81P	none	none
chr2	136633439	136634033	MACS_peak_506	83.28	MCM6	MCM6	14
chr2	154730090	154730505	MACS_peak_507	104.33	GALNT13	GALNT13	1680
chr2	176949293	176949571	MACS_peak_508	63.28	none	EVX2	-603
chr2	190627814	190628045	MACS_peak_509	50.66	OSGEPL1,OSGEPL1-AS1	OSGEPL1,OSGEPL1-AS1	110309
chr2	197664243	197664624	MACS_peak_510	832.31	GTF3C3	GTF3C3	-132
chr2	200820144	200820622	MACS_peak_511	265.23	C2orf47,TYW5	C2orf47,TYW5	105,-163
chr2	201753779	201754163	MACS_peak_512	159.31	NIF3L1,PPIL3	NIF3L1,PPIL3	56,70
chr2	201936399	201936825	MACS_peak_513	358.27	NDUFB3	FAM126B,NDUFB3	-7,-62
chr2	208890147	208890468	MACS_peak_514	302.95	PLEKHM3	PLEKHM3	137
chr2	217363555	217364041	MACS_peak_515	170.93	RPL37A	RPL37A	36
chr2	224821921	224822343	MACS_peak_516	1273.78	MRPL44	MRPL44	-199
chr2	232650903	232651354	MACS_peak_517	1252.64	COPS7B	COPS7B	-189
chr2	233415144	233415569	MACS_peak_518	325.59	TIGD1,EIF4E2	TIGD1,MIR5001,EIF4E2	82,139,-152
chr2	234883382	234883697	MACS_peak_519	103.67	TRPM8	none	none
chr2	237087372	237087715	MACS_peak_520	83.25	none	none	none
chr2	242041588	242042030	MACS_peak_521	631.59	MTERF4	MTERF4	159
chr20	1098991	1099384	MACS_peak_522	549.92	PSMF1	PSMF1	145
chr20	1447317	1447744	MACS_peak_523	234.22	NSFL1C	NSFL1C	593
chr20	2450943	2451665	MACS_peak_524	538.54	SNRPB	SNRPB	-166
chr20	2821292	2821571	MACS_peak_525	104.54	VPS16,PCED1A	VPS16,PCED1A	-50,56
chr20	3870416	3870635	MACS_peak_526	72.91	PANK2	PANK2	-46
chr20	5099555	5100010	MACS_peak_527	103.5	PCNA	PCNA-AS1,PCNA	-221637
chr20	18477732	18478004	MACS_peak_528	125.76	RBBP9	RBBP9	-117
chr20	19997818	19998130	MACS_peak_529	194.24	NAA20	NAA20	-115
chr20	25844213	25844411	MACS_peak_530	52.73	none	none	none
chr20	29612134	29612383	MACS_peak_531	63.06	FRG1B	FRG1B	256
chr20	30434040	30434596	MACS_peak_532	221.48	none	FOXS1	-620
chr20	30467907	30468344	MACS_peak_533	124.59	TTLL9	none	none
chr20	30539016	30539596	MACS_peak_534	62.2	PDRG1	PDRG1	287
chr20	31989162	31989633	MACS_peak_535	613.03	CDK5RAP1	CDK5RAP1	213
chr20	32273736	32274266	MACS_peak_536	51.34	E2F1	E2F1	-56
chr20	33294381	33294881	MACS_peak_537	59.27	TP53INP2	TP53INP2	2234
chr20	34389344	34389565	MACS_peak_538	330.92	PHF20	none	none
chr20	34542227	34542582	MACS_peak_539	209.48	SCAND1	SCAND1	-34
chr20	34638782	34639122	MACS_peak_540	196.71	LINC00657	LINC00657	100
chr20	34824151	34824546	MACS_peak_541	749.27	AAR2	AAR2	-187
chr20	35095051	35095606	MACS_peak_542	125.35	DLGAP4	none	none
chr20	35723878	35724288	MACS_peak_543	67.73	RBL1	RBL1	115
chr20	35724402	35724706	MACS_peak_544	61.05	RBL1	RBL1	1
chr20	37063388	37064038	MACS_peak_545	186.53	SNHG17	SNHG17,SNORA71D	-20,-746
chr20	40321978	40322371	MACS_peak_546	276.38	none	none	none
chr20	42295789	42296164	MACS_peak_547	75.82	MYBL2	MYBL2	131
chr20	44936955	44937226	MACS_peak_548	69.01	CDH22	CDH22	-89
chr20	44992753	44993158	MACS_peak_549	51.85	SLC35C2	SLC35C2	-61
chr20	57226005	57226491	MACS_peak_550	1407.06	STX16	STX16	183
chr20	61147456	61148456	MACS_peak_551	536.58	MIR1-1HG,C20orf166-AS1	MIR1-1HG,C20orf166-AS1	-203312
chr20	61732587	61732996	MACS_peak_552	77.8	HAR1A,HAR1B	HAR1A,HAR1B	-56675
chr20	61733049	61733365	MACS_peak_553	63.76	HAR1B,HAR1A	HAR1B,HAR1A	306406
chr20	62259632	62259976	MACS_peak_554	185.28	none	GMEB2	-1251
chr20	62289300	62289839	MACS_peak_555	307.14	RTEL1-TNFRSF6B	RTEL1-TNFRSF6B	138
chr20	62310969	62311278	MACS_peak_556	57.18	RTEL1-TNFRSF6B	none	none
chr20	62439108	62439605	MACS_peak_557	603.86	ZBTB46-AS1	ZBTB46-AS1,ZBTB46	177,-2252
chr21	9825802	9826003	MACS_peak_558	1124.74	MIR3648-1	MIR3648-1,MIR3687-1	-29,-199
chr21	9826181	9826292	MACS_peak_559	599.49	none	MIR3687-1,MIR3648-1	-21350
chr21	9826853	9827118	MACS_peak_560	511.76	none	MIR3687-1,MIR3648-1	6511022
chr21	11168998	11169217	MACS_peak_561	54.56	none	none	none
chr21	11172540	11172723	MACS_peak_562	50.31	none	none	none
chr21	11173948	11174114	MACS_peak_563	71.75	none	none	none
chr21	26979643	26980023	MACS_peak_564	264.51	MRPL39	MRPL39	158
chr21	27107176	27107486	MACS_peak_565	135.23	GABPA,ATP5J	GABPA,ATP5J	-81479
chr21	27539049	27539309	MACS_peak_566	55.48	APP	none	none
chr21	30445460	30445861	MACS_peak_567	91.46	CCT8	CCT8	257
chr21	33984613	33985266	MACS_peak_568	361.78	C21orf59	C21orf59	300
chr21	34143876	34144591	MACS_peak_569	911.87	C21orf62-AS1,PAXBP1	C21orf62-AS1,PAXBP1	181293
chr21	35747882	35748231	MACS_peak_570	59.65	SMIM11	SMIM11	134
chr21	37757626	37757884	MACS_peak_571	67.56	CHAF1B	CHAF1B	-62
chr21	45148585	45148849	MACS_peak_572	84.75	PDXK	none	none
chr21	46359661	46360093	MACS_peak_573	723.74	FAM207A,LINC01547	FAM207A,LINC01547	139167
chr21	47705973	47706341	MACS_peak_574	280.28	YBEY	YBEY,MCM3AP	75,-665
chr22	19419135	19419536	MACS_peak_575	171.73	HIRA	HIRA,MRPL40	84,-499
chr22	19419769	19420208	MACS_peak_576	1067.69	MRPL40	MRPL40,HIRA	173,-550
chr22	20067758	20068139	MACS_peak_577	62.72	DGCR8	DGCR8	4
chr22	22337027	22337464	MACS_peak_578	1126.23	TOP3B	TOP3B	213
chr22	24951573	24952016	MACS_peak_579	232.92	SNRPD3,GUCD1	SNRPD3,GUCD1	-44,-113
chr22	36877270	36877567	MACS_peak_580	119.56	TXN2	TXN2	120
chr22	36924891	36925227	MACS_peak_581	135.51	EIF3D	EIF3D	50
chr22	37724719	37725023	MACS_peak_582	196.31	none	none	none
chr22	37725167	37725489	MACS_peak_583	159.18	none	none	none
chr22	38082174	38082470	MACS_peak_584	203.04	NOL12	NOL12	127
chr22	38712886	38713381	MACS_peak_585	232.62	CSNK1E	CSNK1E	32
chr22	39638928	39639613	MACS_peak_586	589.51	PDGFB	PDGFB	1344
chr22	39715260	39715613	MACS_peak_587	117.18	RPL3	RPL3,SNORD43,RNU86	57,-142,-2359
chr22	43539288	43539612	MACS_peak_588	160.18	MCAT	MCAT	115
chr22	46731437	46731761	MACS_peak_589	203.34	TRMU	TRMU	140
chr3	10362632	10363065	MACS_peak_590	406	SEC13	SEC13	93
chr3	11760645	11760857	MACS_peak_591	52.06	VGLL4	VGLL4	1385
chr3	12598342	12598703	MACS_peak_592	459.39	MKRN2	MKRN2	-170
chr3	12882543	12883067	MACS_peak_593	154.25	RPL32	RPL32	14
chr3	13461625	13461842	MACS_peak_594	56.62	NUP210	NUP210	-23
chr3	23958799	23958971	MACS_peak_595	51.18	RPL15	RPL15,NKIRAS1	147,-262
chr3	50606673	50607060	MACS_peak_596	200.7	HEMK1,C3orf18	HEMK1,C3orf18	1521398
chr3	51572470	51572910	MACS_peak_597	1307.62	none	RAD54L2	-2685
chr3	52029248	52030119	MACS_peak_598	430.1	RPL29	RPL29	-161
chr3	53381502	53381870	MACS_peak_599	244.97	DCP1A	DCP1A	152
chr3	58318396	58318756	MACS_peak_600	346.54	PXK	PXK	140
chr3	88198862	88199201	MACS_peak_601	158.5	C3orf38,CGGBP1	C3orf38,CGGBP1	-30154
chr3	101395189	101395392	MACS_peak_602	53.18	ZBTB11-AS1,ZBTB11	ZBTB11-AS1,ZBTB11	-84596
chr3	101395780	101396088	MACS_peak_603	78.96	ZBTB11,ZBTB11-AS1	ZBTB11,ZBTB11-AS1	-100507
chr3	101405351	101405556	MACS_peak_604	61.8	RPL24	RPL24	7
chr3	126194073	126194344	MACS_peak_605	64.08	ZXDC	ZXDC	418
chr3	127317205	127317595	MACS_peak_606	63.91	MCM2	MCM2	6
chr3	127842615	127843045	MACS_peak_607	648.16	RUVBL1	RUVBL1	56
chr3	127872075	127872389	MACS_peak_608	182.85	EEFSEC	EEFSEC	77
chr3	128879793	128880502	MACS_peak_609	648.98	ISY1	ISY1	280
chr3	128902039	128902430	MACS_peak_610	63.7	CNBP	CNBP	380
chr3	129117392	129118002	MACS_peak_611	100.8	RPL32P3	RPL32P3,SNORA7B	280,-1201
chr3	131221635	131222069	MACS_peak_612	507.09	MRPL3	MRPL3	-209
chr3	132378867	132379443	MACS_peak_613	176.49	ACAD11,UBA5	ACAD11,UBA5	108,-272
chr3	135914256	135914485	MACS_peak_614	53.18	MSL2	MSL2	203
chr3	138328110	138328661	MACS_peak_615	292.39	FAIM	FAIM	192
chr3	139063165	139063465	MACS_peak_616	68.83	MRPS22	MRPS22	305
chr3	149470111	149470555	MACS_peak_617	719.55	COMMD2	COMMD2	175
chr3	155572142	155572528	MACS_peak_618	250.8	SLC33A1	SLC33A1	106
chr3	157824212	157824487	MACS_peak_619	56.85	none	SHOX2	-260
chr3	164914580	164914855	MACS_peak_620	55.09	none	SLITRK3	-111
chr3	167452589	167452819	MACS_peak_621	51.67	PDCD10	PDCD10,SERPINI1	5,-612
chr3	169381054	169381558	MACS_peak_622	229.91	MECOM	MECOM	5
chr3	183471838	183472241	MACS_peak_623	2107.7	YEATS2	none	none
chr3	183479788	183480186	MACS_peak_624	1679.6	YEATS2	none	none
chr3	183489970	183490455	MACS_peak_625	2139.96	YEATS2	none	none
chr3	183493618	183494007	MACS_peak_626	1331.35	YEATS2	none	none
chr3	183508471	183508888	MACS_peak_627	1736.71	YEATS2	none	none
chr3	183521658	183522088	MACS_peak_628	1352.9	YEATS2	none	none
chr3	183528153	183528492	MACS_peak_629	571.63	YEATS2	none	none
chr3	183851918	183852192	MACS_peak_630	73.75	none	EIF2B5	-617
chr3	183966594	183966934	MACS_peak_631	208.55	ALG3	ALG3,ECE2	165,-510
chr3	183967169	183967445	MACS_peak_632	82.71	ECE2,ALG3	ECE2,ALG3	1,-132
chr3	184032355	184032815	MACS_peak_633	148.99	EIF4G1	EIF4G1	66
chr3	184032919	184033221	MACS_peak_634	64.89	EIF4G1	EIF4G1	-32
chr3	185216600	185217036	MACS_peak_635	1111.69	TMEM41A	TMEM41A	-191
chr3	185529329	185529709	MACS_peak_636	102.14	IGF2BP2	none	none
chr3	186501951	186502248	MACS_peak_637	56.08	EIF4A2	SNORD2,EIF4A2,MIR1248	-336,591,-2212
chr3	186523914	186524174	MACS_peak_638	60.27	RFC4	RFC4	116
chr3	193310773	193311172	MACS_peak_639	245.58	OPA1	OPA1	-159
chr3	194304760	194305039	MACS_peak_640	64.52	TMEM44-AS1	TMEM44-AS1	43
chr3	194393073	194393446	MACS_peak_641	296.05	LSG1	LSG1	133
chr3	196014518	196015090	MACS_peak_642	260.76	PCYT1A	PCYT1A	66
chr3	197677044	197677805	MACS_peak_643	234.51	RPL35A,IQCG	RPL35A,IQCG	-7,-248
chr4	124349	124754	MACS_peak_644	70.24	ZNF718	ZNF718	-8
chr4	298927	299165	MACS_peak_645	51.17	none	none	none
chr4	331687	332080	MACS_peak_646	64.73	ZNF141	ZNF141	92
chr4	1714593	1715270	MACS_peak_647	85.73	none	SLBP	-563
chr4	1722782	1723161	MACS_peak_648	58.18	TMEM129	TACC3,TMEM129	-55,-77
chr4	1873710	1874605	MACS_peak_649	231.75	WHSC1	WHSC1	588
chr4	2470858	2471599	MACS_peak_650	118.5	RNF4	RNF4	64
chr4	4249845	4250263	MACS_peak_651	134.54	TMEM128	TMEM128	124
chr4	4543600	4543981	MACS_peak_652	803.42	STX18-AS1,STX18	STX18-AS1,STX18	124175
chr4	15003348	15003681	MACS_peak_653	50.52	CPEB2-AS1	CPEB2-AS1,CPEB2	-12,-616
chr4	19456852	19457215	MACS_peak_654	328.3	none	none	none
chr4	25915735	25916012	MACS_peak_655	80.71	SMIM20	SMIM20	-78
chr4	26585447	26585836	MACS_peak_656	539.13	TBC1D19	TBC1D19	-98
chr4	39367453	39368007	MACS_peak_657	147.15	RFC1,MIR1273H	RFC1	-6
chr4	39460054	39460620	MACS_peak_658	216.38	RPL9,MIR1273H	LIAS,RPL9	-23,-52
chr4	44450123	44450648	MACS_peak_659	61.77	KCTD8	KCTD8	176
chr4	49163433	49163676	MACS_peak_660	104.16	none	none	none
chr4	56412144	56412348	MACS_peak_661	59.84	CLOCK	CLOCK	-45
chr4	71553931	71554256	MACS_peak_662	504.96	UTP3	UTP3	61
chr4	75023484	75023877	MACS_peak_663	204.36	MTHFD2L	MTHFD2L	49
chr4	77069434	77069769	MACS_peak_664	173.04	NUP54	NUP54	-101
chr4	78783691	78784115	MACS_peak_665	393.23	MRPL1	MRPL1	-113
chr4	84377013	84377355	MACS_peak_666	497.09	HELQ,MRPS18C	HELQ,MRPS18C	23,-71
chr4	84406075	84406307	MACS_peak_667	59.85	FAM175A	FAM175A	-17
chr4	89444859	89445110	MACS_peak_668	73.11	PYURF	PYURF	93
chr4	100869860	100870119	MACS_peak_669	709.29	H2AFZ	H2AFZ,LOC256880,DNAJB14	1393,-1516,-1977
chr4	100870359	100870659	MACS_peak_670	304.32	H2AFZ	H2AFZ,LOC256880,DNAJB14	853,-976,-2476
chr4	100870745	100870981	MACS_peak_671	57.27	H2AFZ	H2AFZ,LOC256880,DNAJB14	531,-654,-2862
chr4	105415936	105416215	MACS_peak_672	116.37	CXXC4,LOC101929468	CXXC4	122
chr4	106629683	106630088	MACS_peak_673	710.07	GSTCD,INTS12	GSTCD,INTS12	148198
chr4	120221683	120221904	MACS_peak_674	58.74	C4orf3	C4orf3	64
chr4	129473993	129474483	MACS_peak_675	432.65	none	none	none
chr4	146859916	146860217	MACS_peak_676	95.61	none	ZNF827	-309
chr4	152020843	152021076	MACS_peak_677	59.51	RPS3A	RPS3A	119
chr4	155338074	155338349	MACS_peak_678	155.56	DCHS2	none	none
chr4	155338364	155338553	MACS_peak_679	71.27	DCHS2	none	none
chr4	159644446	159644689	MACS_peak_680	104.16	PPID	PPID	106
chr4	160025495	160025930	MACS_peak_681	400.53	none	none	none
chr4	164415642	164415861	MACS_peak_682	59.45	TMA16	TMA16	-30
chr5	271333	271710	MACS_peak_683	305.56	LOC102467073	PDCD6,LOC102467073	-25,-71
chr5	7869400	7869580	MACS_peak_684	57.69	MTRR	MTRR,FASTKD3	184,-250
chr5	16465199	16465461	MACS_peak_685	52.88	ZNF622	ZNF622	433
chr5	17216811	17217337	MACS_peak_686	300.8	BASP1,LOC285696	BASP1,LOC285696	-120194
chr5	32444487	32444808	MACS_peak_687	54.25	ZFR	ZFR	36
chr5	34189929	34190229	MACS_peak_688	78.98	none	none	none
chr5	34190734	34190889	MACS_peak_689	70.43	none	none	none
chr5	34191330	34191450	MACS_peak_690	52.64	none	none	none
chr5	34191481	34191740	MACS_peak_691	70.81	none	none	none
chr5	34191814	34191947	MACS_peak_692	55.72	none	none	none
chr5	34192121	34192700	MACS_peak_693	255.68	none	none	none
chr5	34839219	34839505	MACS_peak_694	57.85	TTC23L	TTC23L	-49
chr5	36876719	36876941	MACS_peak_695	50.81	NIPBL-AS1,NIPBL	NIPBL-AS1,NIPBL	77,81
chr5	40834622	40835640	MACS_peak_696	591.95	RPL37	RPL37,SNORD72	-253,-1785
chr5	64064374	64064653	MACS_peak_697	117.96	SREK1IP1	CWC27,SREK1IP1	-91122
chr5	72143720	72144006	MACS_peak_698	89.74	TNPO1	TNPO1	77
chr5	74062791	74063181	MACS_peak_699	320.04	GFM2,NSA2	GFM2,NSA2	15,-24
chr5	75012845	75013136	MACS_peak_700	97.32	POC5	POC5	177
chr5	87980369	87980762	MACS_peak_701	215.85	LINC00461	LINC00461	-142
chr5	92917186	92917953	MACS_peak_702	997.62	none	NR2F1-AS1,NR2F1	-160,-1089
chr5	92918741	92919217	MACS_peak_703	165.08	NR2F1	NR2F1,NR2F1-AS1	175,-1715
chr5	92956193	92956514	MACS_peak_704	158.81	MIR548AO,FAM172A	MIR2277	-20
chr5	102455779	102456103	MACS_peak_705	176.06	GIN1,PPIP5K2	GIN1,PPIP5K2	63146
chr5	110427808	110428174	MACS_peak_706	428.69	WDR36	WDR36	-61
chr5	112196859	112197059	MACS_peak_707	57.38	SRP19	SRP19	-25
chr5	122424844	122425149	MACS_peak_708	105.32	PRDM6	PRDM6	4
chr5	133968355	133968681	MACS_peak_709	504.12	SAR1B	SAR1B	-148
chr5	135468682	135469053	MACS_peak_710	80.63	SMAD5,SMAD5-AS1	SMAD5,SMAD5-AS1	1491526
chr5	148724729	148725147	MACS_peak_711	234.1	GRPEL2	GRPEL2	171
chr5	149379996	149380336	MACS_peak_712	97.83	TIGD6,HMGXB3	TIGD6,HMGXB3	-165168
chr5	149828223	149829386	MACS_peak_713	270.72	RPS14	RPS14	-67
chr5	153825970	153826192	MACS_peak_714	56.24	SAP30L	SAP30L,SAP30L-AS1	454,-588
chr5	159845660	159846085	MACS_peak_715	75.16	SLU7	SLU7,PTTG1	83,-2728
chr5	171600428	171600798	MACS_peak_716	57	STK10	none	none
chr5	175348655	175348945	MACS_peak_717	58.83	none	none	none
chr5	175815811	175816199	MACS_peak_718	329.28	HIGD2A	HIGD2A,NOP16	28,-48
chr5	176778535	176778882	MACS_peak_719	112.57	LMAN2	LMAN2	3
chr5	177026809	177027297	MACS_peak_720	1427.13	B4GALT7	B4GALT7	179
chr5	180287977	180288360	MACS_peak_721	92.89	ZFP62	ZFP62	-74
chr5	180670483	180671175	MACS_peak_722	167.59	GNB2L1	SNORD95,GNB2L1,SNORD96A	-107,-269,-1594
chr6	2766199	2766777	MACS_peak_723	64.84	WRNIP1	WRNIP1	534
chr6	3156505	3156732	MACS_peak_724	57.69	TUBB2A	TUBB2A	1051
chr6	20402010	20403084	MACS_peak_725	503.79	E2F3	E2F3	-126
chr6	21594372	21594702	MACS_peak_726	78.72	SOX4	SOX4	401
chr6	24666961	24667424	MACS_peak_727	950.96	TDP2,ACOT13	TDP2,ACOT13	154162
chr6	26124405	26124924	MACS_peak_728	319.92	HIST1H2AC	HIST1H2AC,HIST1H2BC	33,-273
chr6	26538888	26539186	MACS_peak_729	65.54	HMGN4	HMGN4	317
chr6	27100848	27101237	MACS_peak_730	99.42	HIST1H2AG	HIST1H2AG,HIST1H2BJ	32,-273
chr6	27356564	27356923	MACS_peak_731	244.97	ZNF391	ZNF391	41
chr6	28048501	28048927	MACS_peak_732	559.78	ZNF165	ZNF165	20
chr6	28104450	28104854	MACS_peak_733	215.63	ZSCAN16-AS1	ZSCAN16-AS1	240
chr6	28192859	28193241	MACS_peak_734	131.79	ZSCAN9	ZSCAN9	-169
chr6	34393319	34393617	MACS_peak_735	78.85	RPS10	RPS10	201
chr6	34393690	34393922	MACS_peak_736	113.37	RPS10	RPS10	-20
chr6	35436135	35436908	MACS_peak_737	185.33	RPL10A	RPL10A,MIR7111	-42,-1376
chr6	36842434	36842727	MACS_peak_738	67.66	PPIL1,C6orf89	PPIL1,C6orf89	732789
chr6	37665470	37666492	MACS_peak_739	600.5	MDGA1	MDGA1	296
chr6	38670287	38670849	MACS_peak_740	123.15	GLO1	GLO1	103
chr6	42847661	42847925	MACS_peak_741	64.58	RPL7L1	RPL7L1	-9
chr6	46701894	46702177	MACS_peak_742	56.58	PLA2G7	PLA2G7	974
chr6	46702186	46702386	MACS_peak_743	59.92	PLA2G7	PLA2G7	765
chr6	52149022	52149509	MACS_peak_744	123.69	MCM3	MCM3	170
chr6	57182495	57182805	MACS_peak_745	55.86	PRIM2	PRIM2	81
chr6	64282630	64282902	MACS_peak_746	65.55	PTP4A1	PTP4A1	714
chr6	72113048	72113554	MACS_peak_747	308.24	none	MIR30A	-230
chr6	72130075	72130666	MACS_peak_748	105.73	LINC00472	LOC102724000,LINC00472	-63,-218
chr6	74229730	74231070	MACS_peak_749	3036.25	EEF1A1	EEF1A1	-315
chr6	74363309	74363532	MACS_peak_750	50.94	SLC17A5	SLC17A5	205
chr6	88411049	88411523	MACS_peak_751	70.42	AKIRIN2	AKIRIN2	462
chr6	88411577	88412000	MACS_peak_752	82.96	AKIRIN2	AKIRIN2	-15
chr6	99282451	99282762	MACS_peak_753	53.05	POU3F2	POU3F2	-128
chr6	99841907	99842226	MACS_peak_754	121.4	COQ3	COQ3	-144
chr6	100016376	100016816	MACS_peak_755	268.07	CCNC	CCNC	-126
chr6	106773433	106773744	MACS_peak_756	95.42	ATG5	ATG5	-49
chr6	114662340	114662680	MACS_peak_757	123.45	none	none	none
chr6	122720871	122721192	MACS_peak_758	67.18	HSF2	HSF2	176
chr6	127664421	127664724	MACS_peak_759	82.56	ECHDC1	ECHDC1	30
chr6	127836716	127837130	MACS_peak_760	93.54	SOGA3	none	none
chr6	131949211	131949620	MACS_peak_761	945.46	MED23	MED23	168
chr6	143771672	143772140	MACS_peak_762	1137.48	ADAT2,PEX3	ADAT2,PEX3	169223
chr6	144164499	144164921	MACS_peak_763	64.5	LTV1	LTV1	-8
chr6	153303494	153304064	MACS_peak_764	53.47	FBXO5	FBXO5	139
chr6	153304847	153305473	MACS_peak_765	88.31	none	FBXO5	-107
chr6	157008292	157008682	MACS_peak_766	244.6	none	none	none
chr6	157744375	157744829	MACS_peak_767	613.2	TMEM242	TMEM242	462
chr6	159420727	159421053	MACS_peak_768	80.25	RSPH3	RSPH3	145
chr6	160210027	160210415	MACS_peak_769	72.01	TCP1	TCP1,MRPL18	320,-1076
chr6	170893165	170894047	MACS_peak_770	113.83	PDCD2	PDCD2	-267
chr7	1609536	1609980	MACS_peak_771	423.02	PSMG3,PSMG3-AS1	PSMG3,PSMG3-AS1	93,-172
chr7	2271762	2272475	MACS_peak_772	85.21	MAD1L1	MAD1L1	108
chr7	4814958	4815252	MACS_peak_773	100.94	none	AP5Z1	-9
chr7	5463591	5463855	MACS_peak_774	97.7	none	TNRC18	-414
chr7	5465116	5465475	MACS_peak_775	252.82	none	TNRC18	-1939
chr7	27204467	27204939	MACS_peak_776	259.9	HOXA9,HOXA10-HOXA9	HOXA9	210
chr7	29235065	29235411	MACS_peak_777	165.2	CHN2	CHN2	945
chr7	40174058	40174455	MACS_peak_778	395.54	MPLKIP	SUGCT,MPLKIP	-119193
chr7	44530110	44530472	MACS_peak_779	254.03	NUDCD3	NUDCD3	-87
chr7	44888088	44888322	MACS_peak_780	55.16	none	H2AFV	-363
chr7	45025823	45026284	MACS_peak_781	92.55	SNHG15	SNHG15,SNORA9	-25,-714
chr7	48019093	48019298	MACS_peak_782	54.44	HUS1	HUS1	-76
chr7	56174284	56174516	MACS_peak_783	168.91	none	CHCHD2	-97
chr7	56441187	56441295	MACS_peak_784	811.62	none	none	none
chr7	65215594	65215891	MACS_peak_785	58.29	LOC441242	LOC441242,CCT6P1	11,-200
chr7	65235400	65235629	MACS_peak_786	65.93	LOC441242	LOC441242	168
chr7	65579869	65580228	MACS_peak_787	60.2	CRCP	CRCP	65
chr7	66460656	66460897	MACS_peak_788	66.63	none	SBDS,TYW1	-68,-894
chr7	66767810	66768100	MACS_peak_789	234.87	STAG3L4	STAG3L4,PMS2P4	186,-381
chr7	72299734	72299962	MACS_peak_790	60.38	SBDSP1	SBDSP1,TYW1B	11,-921
chr7	72935800	72936515	MACS_peak_791	110.14	BAZ1B	BAZ1B	100
chr7	73062971	73063845	MACS_peak_792	172.96	none	none	none
chr7	73254171	73254482	MACS_peak_793	54.07	WBSCR27	WBSCR27	2373
chr7	73254693	73255082	MACS_peak_794	97.37	WBSCR27	WBSCR27	1773
chr7	73588735	73589452	MACS_peak_795	96.44	EIF4H	EIF4H	30
chr7	73668286	73668965	MACS_peak_796	133.15	RFC2	RFC2	-177
chr7	76134912	76135347	MACS_peak_797	59.93	DTX2	none	none
chr7	76209685	76209794	MACS_peak_798	67.21	LOC100133091	none	none
chr7	76751171	76751370	MACS_peak_799	72.53	none	CCDC146	-563
chr7	77427280	77427597	MACS_peak_800	57.69	TMEM60	TMEM60,PHTF2	150,-511
chr7	83824130	83824677	MACS_peak_801	324.85	SEMA3A	SEMA3A	87
chr7	83825459	83825817	MACS_peak_802	185.2	none	SEMA3A	-1242
chr7	90893494	90893979	MACS_peak_803	864.23	FZD1	FZD1	197
chr7	96746688	96747088	MACS_peak_804	394.91	ACN9	ACN9	784
chr7	97881229	97881684	MACS_peak_805	71.33	TECPR1	TECPR1	-121
chr7	98923485	98924353	MACS_peak_806	140.46	ARPC1A	ARPC1A	-10
chr7	99698194	99699102	MACS_peak_807	198.84	MCM7	AP4M1,MCM7	-27209
chr7	99933307	99933535	MACS_peak_808	66.3	PMS2P1	STAG3L5P-PVRIG2P-PILRB,STAG3L5P,PMS2P1	-152,-166,395
chr7	100303247	100303597	MACS_peak_809	60.79	none	POP7	-78
chr7	100472964	100473340	MACS_peak_810	50.08	SRRT	SRRT	264
chr7	100608121	100608767	MACS_peak_811	59.98	MUC3A	none	none
chr7	100609699	100611142	MACS_peak_812	119.18	MUC3A	MUC12	-1761
chr7	100730993	100731663	MACS_peak_813	71.5	TRIM56	TRIM56	2208
chr7	100835589	100835858	MACS_peak_814	58.82	none	none	none
chr7	102985154	102985463	MACS_peak_815	96.05	DNAJC2	DNAJC2,PSMC2	-143,-2507
chr7	127983838	127984170	MACS_peak_816	131.12	RBM28	RBM28	124
chr7	128378803	128379102	MACS_peak_817	60.96	none	CALU	-243
chr7	128694874	128695241	MACS_peak_818	131.42	TNPO3	TNPO3,TPI1P2	-14,-35
chr7	129691060	129691387	MACS_peak_819	292.44	ZC3HC1	ZC3HC1	-96
chr7	130919991	130920205	MACS_peak_820	60.94	MKLN1	none	none
chr7	134855191	134855684	MACS_peak_821	268.06	C7orf49	C7orf49	85
chr7	138818313	138818650	MACS_peak_822	286.37	TTC26	TTC26	161
chr7	141250971	141251366	MACS_peak_823	364.61	AGK	AGK	-106
chr7	141437907	141438268	MACS_peak_824	475.42	WEE2-AS1,SSBP1	WEE2-AS1,SSBP1	123,-138
chr7	148580930	148581184	MACS_peak_825	69.65	EZH2	EZH2	257
chr7	148823906	148824164	MACS_peak_826	52.98	ZNF398	ZNF398,ZNF425	399,-468
chr8	8860188	8860395	MACS_peak_827	53.75	ERI1	ERI1	82
chr8	11141709	11142057	MACS_peak_828	238.11	MTMR9	MTMR9	58
chr8	21867703	21867917	MACS_peak_829	77.22	none	none	none
chr8	22461910	22462295	MACS_peak_830	179.85	CCAR2	CCAR2	151
chr8	26149122	26149421	MACS_peak_831	96.41	PPP2R2A	PPP2R2A	116
chr8	37654227	37654426	MACS_peak_832	54.81	GPR124	GPR124	26
chr8	37707338	37707640	MACS_peak_833	106.03	BRF2	BRF2	93
chr8	42396654	42396850	MACS_peak_834	62.9	SLC20A2,SMIM19	SLC20A2,SMIM19	1,-63
chr8	48676838	48677388	MACS_peak_835	62.46	none	none	none
chr8	48872261	48874469	MACS_peak_836	318.75	PRKDC,MCM4	PRKDC,MCM4	482,-501
chr8	48921173	48921464	MACS_peak_837	57.01	UBE2V2	UBE2V2	179
chr8	54897846	54898348	MACS_peak_838	73.13	TCEA1	none	none
chr8	56685218	56685654	MACS_peak_839	57.87	TMEM68	TGS1,TMEM68	-136312
chr8	56685703	56686180	MACS_peak_840	436.35	TGS1,TMEM68	TGS1,TMEM68	-87,-214
chr8	56986426	56987046	MACS_peak_841	69.41	SNORD54,RPS20	SNORD54,RPS20	34,94
chr8	67433411	67434518	MACS_peak_842	303.91	none	none	none
chr8	67524985	67525489	MACS_peak_843	78.2	MYBL1	MYBL1	-5
chr8	67525634	67526064	MACS_peak_844	65.43	none	MYBL1	-150
chr8	67579008	67579608	MACS_peak_845	89.4	VCPIP1	VCPIP1,C8orf44-SGK3	-156,-178
chr8	67837092	67838205	MACS_peak_846	126.34	SNHG6	SNHG6,SNORD87	-428,-2308
chr8	74205008	74205974	MACS_peak_847	225.91	RPL7	RPL7,RDH10	-105,-862
chr8	82598141	82598634	MACS_peak_848	69.95	IMPA1	IMPA1	-45
chr8	82754362	82754600	MACS_peak_849	51.72	SNX16	SNX16	-79
chr8	82754618	82755075	MACS_peak_850	773.76	none	SNX16	-97
chr8	86089381	86089846	MACS_peak_851	68.95	E2F5	E2F5	228
chr8	90769477	90769947	MACS_peak_852	87.68	LOC101929709	LOC101929709,RIPK2	-8,-27
chr8	95731801	95732285	MACS_peak_853	1180.69	DPY19L4	DPY19L4	183
chr8	95906837	95907428	MACS_peak_854	74.5	CCNE2	CCNE2	54
chr8	99837701	99837973	MACS_peak_855	72.33	STK3	STK3	-64
chr8	100025094	100025610	MACS_peak_856	556.45	VPS13B	VPS13B	117
chr8	103875944	103876369	MACS_peak_857	71.24	AZIN1	AZIN1,LOC100506753	59,-129
chr8	121457209	121457709	MACS_peak_858	299.22	MRPL13,MTBP	MRPL13,MTBP	-62,72
chr8	124287164	124287588	MACS_peak_859	87.35	ZHX1	ZHX1	193
chr8	141467082	141467568	MACS_peak_860	64.79	TRAPPC9	TRAPPC9	293
chr8	142083422	142083796	MACS_peak_861	85.01	none	none	none
chr8	142213121	142213485	MACS_peak_862	566.76	none	none	none
chr8	143751240	143751624	MACS_peak_863	380.79	JRK	PSCA,JRK	-101172
chr8	144697907	144698374	MACS_peak_864	51.15	TSTA3	TSTA3	1358
chr8	144718318	144718645	MACS_peak_865	50.53	ZNF623	ZNF623	-13
chr8	144910653	144911257	MACS_peak_866	55.84	PUF60	PUF60	22
chr8	145133027	145133628	MACS_peak_867	92.31	EXOSC4	EXOSC4,MIR6847	107,-1148
chr8	145158372	145158930	MACS_peak_868	560	SHARPIN	SHARPIN,MAF1	208,-374
chr8	145634498	145634956	MACS_peak_869	850.68	CPSF1	CPSF1	-223
chr8	145910498	145911031	MACS_peak_870	70.88	none	none	none
chr8	146017142	146017820	MACS_peak_871	228.62	RPL8	RPL8,MIR6850	-15234
chr8	146126269	146126641	MACS_peak_872	53.84	ZNF250	ZNF250	205
chr8	146277755	146278034	MACS_peak_873	79.95	C8orf33	C8orf33	-68
chr9	3525805	3526067	MACS_peak_874	183.81	RFX3	RFX3	-66
chr9	4662224	4662446	MACS_peak_875	68.58	PPAPDC2,SPATA6L	PPAPDC2	-69
chr9	19379813	19380162	MACS_peak_876	140.18	RPS6	RPS6	73
chr9	20620560	20620908	MACS_peak_877	417.71	MLLT3	MLLT3	1078
chr9	21990532	21990730	MACS_peak_878	72.96	CDKN2A	none	none
chr9	35102921	35103321	MACS_peak_879	260.88	STOML2	STOML2	-129
chr9	35812112	35812487	MACS_peak_880	110.36	SPAG8	SPAG8,HINT2	1472555
chr9	37487000	37487344	MACS_peak_881	52.43	POLR1E	POLR1E	1069
chr9	37592262	37592591	MACS_peak_882	54.35	TOMM5	TOMM5	45
chr9	37784715	37784940	MACS_peak_883	70.62	EXOSC3	EXOSC3	149
chr9	37800504	37800993	MACS_peak_884	1155.45	DCAF10	DCAF10	-46
chr9	44993172	44993265	MACS_peak_885	176.65	none	FAM27C	2937
chr9	45729117	45729320	MACS_peak_886	106.27	none	none	none
chr9	66454637	66454943	MACS_peak_887	50.34	none	LINC01410	-2345
chr9	66454950	66455165	MACS_peak_888	52.36	none	LINC01410	-2123
chr9	66455181	66456731	MACS_peak_889	256.56	none	LINC01410	-557
chr9	66456889	66457321	MACS_peak_890	130.99	LINC01410	LINC01410	33
chr9	66457799	66458558	MACS_peak_891	206.73	LINC01410	LINC01410	511
chr9	66494400	66494526	MACS_peak_892	53.76	PTGER4P2-CDK2AP2P2	PTGER4P2-CDK2AP2P2	132
chr9	68377354	68377538	MACS_peak_893	67.84	none	none	none
chr9	68412443	68414930	MACS_peak_894	254.14	none	none	none
chr9	68415224	68416666	MACS_peak_895	62.45	none	none	none
chr9	70645846	70646030	MACS_peak_896	62.35	none	none	none
chr9	86535817	86536100	MACS_peak_897	77.39	KIF27	KIF27	280
chr9	95087497	95087850	MACS_peak_898	135.02	NOL8,CENPP	NOL8,CENPP	26101
chr9	95432485	95432833	MACS_peak_899	237.37	IPPK	IPPK	62
chr9	98189088	98189419	MACS_peak_900	155.8	none	none	none
chr9	98638135	98638468	MACS_peak_901	112.09	LINC00476,ERCC6L2	LINC00476,ERCC6L2	124236
chr9	99180130	99180725	MACS_peak_902	189.57	ZNF367	ZNF367	-56
chr9	108006489	108006864	MACS_peak_903	205.8	none	SLC44A1	-29
chr9	109625117	109625567	MACS_peak_904	128.99	ZNF462	ZNF462	190
chr9	109626014	109626539	MACS_peak_905	253.17	ZNF462	ZNF462	637
chr9	111880828	111881080	MACS_peak_906	61.97	TMEM245	TMEM245	1145
chr9	114393252	114393595	MACS_peak_907	316.81	none	DNAJC25-GNG10	-36
chr9	115822318	115822427	MACS_peak_908	117.93	none	none	none
chr9	116102451	116102840	MACS_peak_909	269.51	WDR31	WDR31	169
chr9	123555547	123555804	MACS_peak_910	52.91	LOC100288842,FBXW2	LOC100288842,FBXW2	30,-64
chr9	127623750	127624341	MACS_peak_911	406.68	RPL35	RPL35	-101
chr9	130213034	130213597	MACS_peak_912	100.3	RPL12	RPL12,LRSAM1,SNORA65	114,-167,-2118
chr9	131084634	131085002	MACS_peak_913	156.58	TRUB2,COQ4	TRUB2,COQ4	63,-156
chr9	131534070	131534506	MACS_peak_914	592.79	ZER1	ZER1	143
chr9	131549328	131549653	MACS_peak_915	90.97	TBC1D13	TBC1D13	-157
chr9	131644608	131645010	MACS_peak_916	62.32	LRRC8A	LRRC8A,CCBL1	-172,-254
chr9	131822727	131822977	MACS_peak_917	64.25	FAM73B	none	none
chr9	133569194	133569530	MACS_peak_918	64.66	EXOSC2	EXOSC2	48
chr9	134269380	134269837	MACS_peak_919	245.72	none	none	none
chr9	134269951	134270316	MACS_peak_920	62.69	none	none	none
chr9	134421484	134421696	MACS_peak_921	51.92	none	none	none
chr9	135906093	135906552	MACS_peak_922	207.09	GTF3C5	GTF3C5	32
chr9	136214976	136215817	MACS_peak_923	327.93	MED22,RPL7A	MED22,RPL7A,SNORD24	35,-92,-433
chr9	136283036	136283563	MACS_peak_924	608.32	REXO4,ADAMTS13	REXO4	180
chr9	140149541	140149985	MACS_peak_925	300.47	NELFB	NELFB,C9orf173-AS1	-217,-1592
chr9	140201537	140202050	MACS_peak_926	51	EXD3	none	none
chr9	140317468	140317856	MACS_peak_927	718.92	NOXA1,EXD3	NOXA1,EXD3	10,-142
chr9	140473223	140473483	MACS_peak_928	70.77	DPH7	DPH7	-96
chrX	19002916	19003318	MACS_peak_929	880.92	none	PHKA2	-436
chrX	21857538	21857841	MACS_peak_930	165.39	MBTPS2	MBTPS2	-117
chrX	23760233	23760673	MACS_peak_931	198.09	ACOT9	ACOT9	734
chrX	40653282	40653501	MACS_peak_932	92.08	none	none	none
chrX	64754684	64755005	MACS_peak_933	228.21	LAS1L	LAS1L	2
chrX	70474685	70475175	MACS_peak_934	265.92	ZMYM3,BCYRN1	ZMYM3	-128
chrX	71496777	71497056	MACS_peak_935	93.8	RPS4X	RPS4X	85
chrX	71792596	71793046	MACS_peak_936	187.2	HDAC8	HDAC8	-93
chrX	73163890	73164315	MACS_peak_937	1057.28	JPX	JPX	157
chrX	77359221	77359902	MACS_peak_938	1817.72	PGK1	PGK1	237
chrX	80064929	80065399	MACS_peak_939	543.83	BRWD3	BRWD3	-166
chrX	115004655	115004765	MACS_peak_940	95.09	none	none	none
chrX	115004838	115004946	MACS_peak_941	213.13	none	none	none
chrX	119077635	119077903	MACS_peak_942	98.47	NKAP	NKAP	100
chrX	131352148	131352300	MACS_peak_943	65.04	RAP2C	RAP2C,RAP2C-AS1	41,-234
chrX	136520458	136520614	MACS_peak_944	52.08	none	none	none
chrY	13460338	13460596	MACS_peak_945	52.16	none	none	none
chrY	13460925	13461042	MACS_peak_946	149.9	none	none	none
chrY	13465812	13466109	MACS_peak_947	172.18	none	none	none
chrY	13468049	13468429	MACS_peak_948	69.66	none	none	none
chrY	13468571	13469030	MACS_peak_949	64.34	none	none	none

## Sheet: S1.2 ZZZ3 occupied genes
ATAC1 bound genes
AAR2
ACAD11
ACN9
ACOT13
ACOT9
ACP2
ACSF3
ADAMTS13
ADAT2
ADPRHL1
AEBP2
AGK
AGO3
AHSA1
AKIRIN2
ALG10
ALG10B
ALG3
ALKBH3
ANAPC5
ANKLE2
ANKRD40
AP3D1
AP3S2
APEX1
APOE
APP
AQR
ARHGAP1
ARL6IP4
ARPC1A
ATG5
ATP5H
ATP5J
ATPAF1
ATXN7L2
AURKAIP1
AZIN1
B4GALT7
BAG5
BANF1
BASP1
BAZ1B
BAZ2A
BBS1
BCAT2
BCKDHA
BCYRN1
BLOC1S3
BLOC1S6
BMS1
BMS1P4
BRF1
BRF2
BRWD3
C10orf88
C11orf31
C11orf49
C11orf57
C11orf74
C12orf73
C12orf76
C14orf80
C15orf38-AP3S2
C16orf46
C16orf87
C17orf75
C18orf21
C19orf47
C20orf166-AS1
C21orf59
C21orf62-AS1
C2orf47
C3orf18
C3orf38
C4orf3
C6orf89
C7orf49
C8orf33
CACNA1A
CAPN2
CAPNS1
CASC4
CCAR2
CCDC57
CCDC77
CCDC94
CCDC97
CCNC
CCNE1
CCNE2
CCT4
CCT7
CCT8
CDC123
CDCA4
CDH22
CDK5RAP1
CDKN2A
CEACAM19
CEBPA
CEBPA-AS1
CENPP
CGGBP1
CHAF1A
CHAF1B
CHN2
CLOCK
CLSPN
CNBP
COA6
COMMD2
COPS2
COPS7B
COQ3
COQ4
COX16
CPEB2-AS1
CPPED1
CPSF1
CRCP
CROCCP2
CSNK1D
CSNK1E
CSTF2T
CTDSP2
CUL4A
CXXC4
DBX2
DCAF10
DCDC1
DCHS2
DCP1A
DDX1
DDX11
DDX11-AS1
DDX55
DGCR8
DHX33
DLGAP4
DMAP1
DNAJC2
DNAJC24
DPAGT1
DPH7
DPP9
DPY19L4
DRAP1
DRD5P2
DRG2
DSTYK
DTWD1
DTX2
DUS1L
DYNC1H1
E2F1
E2F3
E2F5
ECE2
ECHDC1
EDC4
EDRF1
EEF1A1
EEF1G
EEF2
EEFSEC
EFCAB7
EID2
EID2B
EIF1AD
EIF2D
EIF3D
EIF3F
EIF3K
EIF4A2
EIF4E2
EIF4G1
EIF4G3
EIF4H
EMC4
EMC8
EME2
EMG1
EML2
ERCC6L2
ERGIC2
ERH
ERI1
ESPNP
EXD2
EXD3
EXO1
EXOSC2
EXOSC3
EXOSC4
EZH2
FAIM
FAM172A
FAM173A
FAM175A
FAM195B
FAM207A
FAM227B
FAM73B
FAM98B
FANCA
FANK1
FBL
FBXL14
FBXL15
FBXO22
FBXO46
FBXO5
FBXW2
FBXW8
FEM1B
FEN1
FGFBP3
FGFR1OP2
FLI1
FLJ31356
FLJ36000
FOSL2
FOXM1
FRA10AC1
FRG1B
FZD1
GABPA
GALK2
GALNT13
GAS5
GBA
GBP3
GEMIN7
GFM2
GIN1
GIPR
GLO1
GNB2L1
GOLGA3
GOSR2
GPI
GPR124
GRB2
GRPEL2
GSTCD
GTF3C3
GTF3C5
GUCD1
GXYLT1
H2AFZ
HAR1A
HAR1B
HDAC8
HELQ
HEMK1
HIGD2A
HIRA
HIST1H2AC
HIST1H2AG
HMG20B
HMGA2
HMGN4
HMGXB3
HNRNPA1L2
HNRNPL
HOXA10-HOXA9
HOXA9
HOXB3
HSF2
HUS1
ICMT
ICT1
IGF2BP2
IGHMBP2
IMPA1
INO80B
INSR
INTS12
INTS5
IPO4
IPPK
IQCG
ISY1
ITGB3BP
ITPKC
JMJD4
JPX
JRK
KAT2A
KBTBD4
KCNMA1
KCTD10
KCTD2
KCTD8
KDM4A
KDM5A
KHDRBS1
KIAA0101
KIAA0586
KIAA1551
KIF22
KIF27
KLHL20
KNSTRN
KRR1
LAS1L
LINC00461
LINC00472
LINC00476
LINC00657
LINC00910
LINC01410
LINC01535
LINC01547
LIPE-AS1
LMAN2
LOC100133091
LOC100288798
LOC100288842
LOC100507250
LOC101927151
LOC101927765
LOC101927814
LOC101929468
LOC101929709
LOC101930071
LOC102467073
LOC102724050
LOC150776
LOC284412
LOC285696
LOC400684
LOC441242
LOC645166
LOC652276
LOC654342
LPHN1
LPHN2
LRFN1
LRRC49
LRRC8A
LSG1
LSR
LTV1
MACF1
MAD1L1
MAD2L2
MAN1A2
MAN2C1
MAP2K5
MBTPS2
MCAT
MCM2
MCM3
MCM4
MCM6
MCM7
MDGA1
MECOM
MED18
MED22
MED23
MEF2BNB
MEIG1
MEIS2
METTL15
METTL9
MFSD12
MINPP1
MIR1-1HG
MIR1273H
MIR3648-1
MIR548AO
MIR548AZ
MIR5694
MIR8078
MITD1
MKLN1
MKRN2
MKRN3
MLLT3
MNAT1
MPDU1
MPHOSPH10
MPLKIP
MRPL1
MRPL13
MRPL16
MRPL21
MRPL3
MRPL30
MRPL39
MRPL40
MRPL44
MRPL48
MRPL51
MRPS18C
MRPS22
MRPS31
MRPS31P5
MRPS34
MSL2
MST1P2
MTBP
MTERF4
MTG1
MTHFD2L
MTIF2
MTMR9
MTRF1
MTRR
MUC3A
MYBL1
MYBL2
NAA20
NBPF20
NBPF25P
NBPF8
NDUFA11
NDUFAF1
NDUFB3
NDUFB7
NDUFC2-KCTD14
NDUFS3
NDUFS7
NELFB
NFIA
NFIC
NFKBID
NIF3L1
NIPBL
NIPBL-AS1
NKAP
NKIRAS2
NME1
NME1-NME2
NMNAT1
NOL12
NOL8
NOSIP
NOTCH2NL
NOXA1
NPLOC4
NR1H2
NR1H3
NR2F1
NSA2
NSFL1C
NSL1
NTM
NUDCD3
NUDT19
NUDT5
NUF2
NUMBL
NUP107
NUP210
NUP54
NXN
OPA1
OSGEPL1
OSGEPL1-AS1
OTUD7B
PANK2
PAXBP1
PCED1A
PCID2
PCNA
PCTP
PCYT1A
PDCD10
PDCD2
PDGFB
PDRG1
PDXK
PEMT
PEX3
PFKM
PGAM5
PGK1
PHB2
PHF20
PHF21A
PHRF1
PIGL
PIGQ
PIH1D2
PLA2G7
PLEKHM3
PMS2P1
PNN
POC1B-GALNT4
POC5
POLD3
POLR1B
POLR1E
POLR3B
POU3F2
PPAPDC2
PPHLN1
PPID
PPIL1
PPIL3
PPIP5K2
PPM1H
PPP2R2A
PRDM6
PRIM2
PRKDC
PRKG1
PSMF1
PSMG3
PSMG3-AS1
PTGER4P2-CDK2AP2P2
PTP4A1
PTPN21
PUF60
PUM1
PUS10
PXK
PYURF
QPCTL
RAB11FIP3
RAG2
RAP1GAP2
RAP2C
RBBP9
RBL1
RBM28
RBM42
RELB
REXO4
RFC1
RFC2
RFC4
RFX3
RFXANK
RGS5
RGS9BP
RHNO1
RNF220
RNF4
RNF6
RNPS1
RNU6-2
RNU6-81P
RNU6-83P
ROCK1P1
RPL10A
RPL11
RPL12
RPL13
RPL15
RPL17
RPL18
RPL24
RPL26
RPL27
RPL29
RPL3
RPL31
RPL32
RPL32P3
RPL35
RPL35A
RPL36
RPL37
RPL37A
RPL38
RPL41
RPL5
RPL6
RPL7
RPL7A
RPL7L1
RPL8
RPL9
RPLP0
RPS10
RPS14
RPS15
RPS15A
RPS16
RPS19
RPS2
RPS20
RPS3
RPS3A
RPS4X
RPS6
RPS7
RPS8
RPSAP52
RRP15
RSBN1
RSPH3
RTEL1-TNFRSF6B
RTTN
RUVBL1
S100PBP
SAMD4B
SAP30L
SAR1B
SBDSP1
SCAND1
SEC11A
SEC13
SEC22B
SEMA3A
SENCR
SENP1
SERTAD1
SETD6
SF3A3
SF3B3
SF3B6
SHARPIN
SLC17A5
SLC20A2
SLC22A18AS
SLC25A21
SLC25A21-AS1
SLC27A5
SLC33A1
SLC35A3
SLC35C2
SLC39A13
SLC39A3
SLC4A1AP
SLU7
SMAD5
SMAD5-AS1
SMG7-AS1
SMG8
SMIM11
SMIM19
SMIM20
SMYD2
SNAP47
SNHG15
SNHG17
SNHG6
SNORD54
SNRNP27
SNRPB
SNRPD3
SNX16
SOGA3
SOX4
SOX5
SPAG8
SPATA5L1
SPATA6L
SREK1IP1
SRP19
SRRT
SSBP1
STAG3L4
STARD3
STK10
STK3
STOML2
STX16
STX18
STX18-AS1
STX6
SUPT7L
SYNJ2BP-COX16
TACO1
TARS2
TATDN3
TBC1D13
TBC1D19
TCEA1
TCP1
TDP1
TDP2
TDRD12
TECPR1
TECPR2
TEFM
TGFB1
TGS1
THAP10
THEM4
TIGD1
TIGD6
TIMM50
TIMM9
TM9SF1
TM9SF3
TMA16
TMEM128
TMEM129
TMEM145
TMEM222
TMEM242
TMEM245
TMEM41A
TMEM44-AS1
TMEM60
TMEM68
TMEM69
TMEM91
TNPO1
TNPO3
TOMM5
TOP3A
TOP3B
TOR1AIP1
TOR3A
TP53
TP53INP2
TRAPPC9
TRDMT1
TRIM56
TRIP4
TRMU
TRPM8
TRUB2
TSEN15
TSEN54
TSPAN10
TSSC4
TSTA3
TTC23L
TTC26
TTC4
TTLL9
TUBB2A
TUBGCP3
TUFM
TUT1
TVP23B
TXN2
TXNDC9
TYMS
TYMSOS
TYW5
U2AF2
UBA5
UBAC2
UBAC2-AS1
UBE2I
UBE2V2
UBE3B
UBIAD1
UNG
USP1
USP30
USP30-AS1
USP39
USPL1
UTP3
VASP
VCPIP1
VGLL4
VPS13B
VPS16
VPS25
VPS39
VPS45
VPS51
VPS9D1
VTI1A
VWA8
VWA8-AS1
VWA9
WARS
WASH2P
WBSCR27
WDR11
WDR11-AS1
WDR24
WDR25
WDR31
WDR36
WDR62
WDR77
WDR83
WDR83OS
WEE2-AS1
WHSC1
WRAP53
WRNIP1
XRCC3
YARS
YBEY
YEATS2
YLPM1
ZBTB11
ZBTB11-AS1
ZBTB46-AS1
ZC3HC1
ZDHHC6
ZER1
ZFP30
ZFP62
ZFR
ZHX1
ZMPSTE24
ZMYM3
ZNF141
ZNF165
ZNF180
ZNF205
ZNF205-AS1
ZNF250
ZNF276
ZNF367
ZNF384
ZNF391
ZNF396
ZNF398
ZNF408
ZNF410
ZNF461
ZNF462
ZNF490
ZNF519
ZNF526
ZNF561-AS1
ZNF569
ZNF570
ZNF574
ZNF579
ZNF580
ZNF581
ZNF622
ZNF623
ZNF646
ZNF668
ZNF718
ZNF770
ZNF790
ZNF791
ZNF793
ZNF837
ZNF846
ZNF850
ZSCAN16-AS1
ZSCAN22
ZSCAN9
ZXDC

## Sheet: S1.3 Flag-YEATS2 ChIP peaks
chr	start	end	peak	score	within_genebody	nearest_TSS	distance
chr1	713869	714339	MACS_peak_1	261.56	none	LOC100288069	-36
chr1	762774	762999	MACS_peak_2	158.53	LINC00115	LINC00115,LINC01128	16,-84
chr1	894583	894828	MACS_peak_3	104.78	none	NOC2L,KLHL17	-26,-1261
chr1	895900	896153	MACS_peak_4	119.72	KLHL17	KLHL17,NOC2L	60,-1347
chr1	954759	955318	MACS_peak_5	302.64	none	AGRN	-464
chr1	1051391	1051812	MACS_peak_6	154.21	C1orf159	C1orf159	135
chr1	1167120	1167839	MACS_peak_7	605.87	none	SDF4,B3GALT6	-32,-149
chr1	1208925	1209579	MACS_peak_8	567.87	none	UBE2J2	-18
chr1	1243131	1244243	MACS_peak_9	701.55	none	PUSL1,ACAP3	-306,-418
chr1	1259669	1260233	MACS_peak_10	358.48	CPSF3L	CPSF3L,CPTP	116,-191
chr1	1284620	1285154	MACS_peak_11	239.21	none	DVL1	-395
chr1	1310228	1311090	MACS_peak_12	1630.7	AURKAIP1	AURKAIP1	-79
chr1	1334545	1335182	MACS_peak_13	748.75	none	LOC148413,CCNL2	-46,-145
chr1	1342431	1342963	MACS_peak_14	202.75	none	MRPL20	-4
chr1	1406780	1407320	MACS_peak_15	737.86	none	ATAD3B	-113
chr1	1446880	1447720	MACS_peak_16	854.2	none	ATAD3A	-222
chr1	1509515	1510653	MACS_peak_17	1743.46	SSU72	SSU72	178
chr1	1550444	1551268	MACS_peak_18	720.3	MIB2	MIB2	62
chr1	1590313	1590759	MACS_peak_19	445.14	CDK11B	none	none
chr1	1624151	1624463	MACS_peak_20	260.4	CDK11B	SLC35E2B	-64
chr1	1624541	1624715	MACS_peak_21	162.27	CDK11B	SLC35E2B	-385
chr1	1655578	1656020	MACS_peak_22	410.88	CDK11B	CDK11A,CDK11B	-8,60
chr1	1709778	1710116	MACS_peak_23	182.08	NADK	NADK	-38
chr1	1821862	1822825	MACS_peak_24	809.06	GNB1	GNB1	213
chr1	1840424	1840682	MACS_peak_25	118.09	none	none	none
chr1	1981742	1982139	MACS_peak_26	138.49	PRKCZ	PRKCZ	32
chr1	2126098	2126526	MACS_peak_27	159.6	C1orf86	C1orf86	-98
chr1	2158607	2159591	MACS_peak_28	1660.44	none	SKI	-1034
chr1	2245817	2246563	MACS_peak_29	524.68	none	none	none
chr1	2322788	2323652	MACS_peak_30	1050.59	RER1	RER1,MORN1	7,-30
chr1	2343716	2344469	MACS_peak_31	922.11	none	PEX10	-82
chr1	2517767	2518184	MACS_peak_32	162.89	FAM213B	FAM213B	77
chr1	3541316	3541747	MACS_peak_33	202.09	none	TPRG1L	-24
chr1	3712591	3713310	MACS_peak_34	351.09	LRRC47	LRRC47	118
chr1	3816566	3817219	MACS_peak_35	374.48	none	C1orf174,LINC01134	-35,-75
chr1	6051887	6052260	MACS_peak_36	133.25	NPHP4	KCNAB2,NPHP4	-284460
chr1	6259298	6260057	MACS_peak_37	683.06	RPL22	RPL22	2
chr1	6295692	6296394	MACS_peak_38	1109.29	ICMT	ICMT,LINC00337	1,-256
chr1	6305111	6305558	MACS_peak_39	380.56	HES3	HES3	1083
chr1	6453253	6454222	MACS_peak_40	462.45	ACOT7	ACOT7	89
chr1	6614427	6614810	MACS_peak_41	250.23	NOL9	NOL9,TAS1R1	40,-719
chr1	6662504	6663302	MACS_peak_42	642.31	KLHL21	KLHL21	26
chr1	6673250	6674142	MACS_peak_43	668.98	none	PHF13	-59
chr1	6674288	6674525	MACS_peak_44	116.14	PHF13	PHF13	651
chr1	6674563	6674929	MACS_peak_45	153.55	PHF13	PHF13	991
chr1	6761503	6762198	MACS_peak_46	420.01	DNAJC11	DNAJC11	116
chr1	6844542	6845409	MACS_peak_47	432.45	none	CAMTA1	-408
chr1	6845439	6845697	MACS_peak_48	136.48	CAMTA1	CAMTA1	185
chr1	7831131	7831768	MACS_peak_49	473.86	VAMP3	VAMP3	121
chr1	8013998	8014524	MACS_peak_50	330.1	none	none	none
chr1	8021296	8022166	MACS_peak_51	788.01	PARK7	PARK7	18
chr1	8937994	8938912	MACS_peak_52	513.2	ENO1	ENO1-AS1,ENO1	-440698
chr1	8938933	8939498	MACS_peak_53	343.84	ENO1-AS1	ENO1,ENO1-AS1	-64322
chr1	9294883	9295227	MACS_peak_54	146.56	H6PD	H6PD	193
chr1	9599324	9599698	MACS_peak_55	160.71	none	SLC25A33	-16
chr1	9648591	9649349	MACS_peak_56	399.94	TMEM201	TMEM201	39
chr1	9970162	9970592	MACS_peak_57	202.91	none	CTNNBIP1	-61
chr1	10003045	10003782	MACS_peak_58	1042.29	NMNAT1	NMNAT1,LZIC	-72,-587
chr1	10092625	10093244	MACS_peak_59	502.86	none	UBE4B	-106
chr1	10270220	10270798	MACS_peak_60	400.42	none	KIF1B	-254
chr1	10490194	10491099	MACS_peak_61	773.27	APITD1-CORT	APITD1-CORT	-157
chr1	10532410	10532824	MACS_peak_62	172.52	none	DFFA,PEX14	-4,-2385
chr1	11072186	11073340	MACS_peak_63	799.39	TARDBP	TARDBP	85
chr1	11119819	11120503	MACS_peak_64	488.58	none	SRM	-70
chr1	11322449	11323086	MACS_peak_65	399.16	none	MTOR	-159
chr1	11333076	11333663	MACS_peak_66	357.71	UBIAD1	UBIAD1	115
chr1	11538824	11539272	MACS_peak_67	131.29	none	PTCHD2	-246
chr1	11741061	11741475	MACS_peak_68	190.47	MAD2L2	MAD2L2	3
chr1	11865640	11866596	MACS_peak_69	868.29	MTHFR	CLCN6,MTHFR	-34,42
chr1	11986165	11986673	MACS_peak_70	258.72	KIAA2013	KIAA2013	66
chr1	12039949	12040676	MACS_peak_71	585.03	MFN2	MFN2	75
chr1	12289872	12290245	MACS_peak_72	168.88	none	VPS13D	-54
chr1	14075579	14076021	MACS_peak_73	180.54	PRDM2	PRDM2	-75
chr1	15851057	15851508	MACS_peak_74	297.77	CASP9	CASP9,DNAJC16	3,-2025
chr1	15852976	15853554	MACS_peak_75	427.02	none	DNAJC16,CASP9	-42,-1980
chr1	15943561	15944246	MACS_peak_76	580.2	none	DDI2	-49
chr1	16161269	16161800	MACS_peak_77	358.15	FLJ37453	none	none
chr1	16162139	16162716	MACS_peak_78	371.44	FLJ37453	none	none
chr1	16173790	16174398	MACS_peak_79	561.05	FLJ37453	SPEN,FLJ37453	-264548
chr1	16302341	16302712	MACS_peak_80	112.2	ZBTB17	ZBTB17	101
chr1	16533177	16533613	MACS_peak_81	118.87	ARHGEF19	none	none
chr1	16678790	16679204	MACS_peak_82	192.46	none	FBXO42	-49
chr1	16693414	16694186	MACS_peak_83	718.77	SZRD1	SZRD1	276
chr1	16766976	16767389	MACS_peak_84	374.29	NECAP2	NECAP2	16
chr1	16939680	16940509	MACS_peak_85	220.99	NBPF1	NBPF1	6
chr1	16970798	16971588	MACS_peak_86	362.37	none	MST1P2	-875
chr1	17380442	17380842	MACS_peak_87	164.62	SDHB	SDHB	23
chr1	19536328	19537115	MACS_peak_88	380.47	UBR4	UBR4	25
chr1	19577809	19578565	MACS_peak_89	923.73	MRTO4	MRTO4,EMC1	113,-134
chr1	19638422	19638978	MACS_peak_90	311.07	none	PQLC2,AKR7A2	-39,-60
chr1	19811715	19812700	MACS_peak_91	788.05	none	CAPZB	-72
chr1	19923463	19923900	MACS_peak_92	186.2	MINOS1	MINOS1	211
chr1	19970634	19970864	MACS_peak_93	100.78	NBL1	NBL1	83
chr1	20208687	20209187	MACS_peak_94	330.36	OTUD3	OTUD3	50
chr1	20834455	20834809	MACS_peak_95	139.67	MUL1	MUL1	42
chr1	20987676	20988323	MACS_peak_96	327.49	DDOST	DDOST	38
chr1	21113003	21114041	MACS_peak_97	517.47	none	HP1BP3	-341
chr1	21503027	21503494	MACS_peak_98	188.56	EIF4G3	EIF4G3	121
chr1	21985666	21986041	MACS_peak_99	204.07	RAP1GAP	none	none
chr1	22109274	22109987	MACS_peak_100	844.04	USP48	USP48	58
chr1	22351720	22352210	MACS_peak_101	480.51	LINC00339,LOC101928043	LINC00339,LOC101928043	-31576
chr1	22378963	22379927	MACS_peak_102	656.49	CDC42	CDC42	326
chr1	22778124	22778629	MACS_peak_103	368.6	ZBTB40	ZBTB40	33
chr1	23345619	23346332	MACS_peak_104	560.13	KDM1A	KDM1A	35
chr1	23670166	23671287	MACS_peak_105	1252.57	HNRNPR	HNRNPR	131
chr1	23695343	23695649	MACS_peak_106	126.94	ZNF436-AS1,ZNF436	ZNF436-AS1,ZNF436	33,-617
chr1	24018030	24018495	MACS_peak_107	252.36	none	RPL11	-6
chr1	24069621	24070086	MACS_peak_108	174.2	none	TCEB3	-2
chr1	24104712	24105081	MACS_peak_109	215.67	PITHD1	PITHD1,TCEB3-AS1	21,-109
chr1	24127063	24127603	MACS_peak_110	309.29	none	GALE	-39
chr1	24969327	24970034	MACS_peak_111	403.5	SRRM1	SRRM1	87
chr1	26146217	26146539	MACS_peak_112	141.35	none	MTFR1L	-18
chr1	26231922	26232441	MACS_peak_113	294.99	STMN1	STMN1,MIR3917	463764
chr1	26232709	26233192	MACS_peak_114	370.43	STMN1	MIR3917,STMN1	-5,43
chr1	26324688	26324947	MACS_peak_115	126.63	none	PAFAH2	-169
chr1	26438009	26438486	MACS_peak_116	296.69	PDIK1L	PDIK1L	-20
chr1	26735039	26735420	MACS_peak_117	284.54	none	LIN28A	-2039
chr1	26758376	26759019	MACS_peak_118	693.88	none	DHDDS	-75
chr1	26799127	26799808	MACS_peak_119	524.73	HMGN2	HMGN2	566
chr1	26826946	26827746	MACS_peak_120	620.81	none	none	none
chr1	26946817	26947954	MACS_peak_121	1636.02	none	none	none
chr1	27021935	27022612	MACS_peak_122	355.43	none	ARID1A	-248
chr1	27114262	27114862	MACS_peak_123	439.63	PIGV	PIGV	109
chr1	27153017	27153341	MACS_peak_124	127.38	none	ZDHHC18	-21
chr1	27191435	27191994	MACS_peak_125	275.58	none	SFN	2082
chr1	27248094	27248557	MACS_peak_126	273.65	NUDC	NUDC	113
chr1	27560907	27561177	MACS_peak_127	131.87	WDTC1	WDTC1	36
chr1	27648280	27649098	MACS_peak_128	1695.9	TMEM222	TMEM222,LOC644961	54,-1675
chr1	27692763	27693176	MACS_peak_129	199.53	MAP3K6	MAP3K6	388
chr1	28052109	28052444	MACS_peak_130	105.8	none	FAM76A	-213
chr1	28157188	28157481	MACS_peak_131	132.6	PPP1R8	PPP1R8	10
chr1	28240989	28241522	MACS_peak_132	278.03	RPA2	RPA2	53
chr1	28655350	28655729	MACS_peak_133	211.87	MED18	MED18	27
chr1	28879297	28879789	MACS_peak_134	349.04	TRNAU1AP	TRNAU1AP	15
chr1	28969457	28969838	MACS_peak_135	268.87	none	TAF12	-43
chr1	28995129	28995543	MACS_peak_136	284.15	GMEB1	GMEB1	97
chr1	29063083	29063834	MACS_peak_137	990.96	YTHDF2	YTHDF2	7
chr1	29508060	29508750	MACS_peak_138	565.72	SRSF4	SRSF4	232
chr1	32110064	32110422	MACS_peak_139	174.69	PEF1	PEF1	-25
chr1	32403750	32404246	MACS_peak_140	249.9	none	PTP4A2	-10
chr1	32479000	32479749	MACS_peak_141	576.69	KHDRBS1	KHDRBS1	80
chr1	32538277	32538685	MACS_peak_142	228.94	none	TMEM39B	-21
chr1	32645144	32645635	MACS_peak_143	379.73	TXLNA	TXLNA	45
chr1	32816869	32817355	MACS_peak_144	258.73	none	none	none
chr1	33116354	33117275	MACS_peak_145	1468.96	RBBP4	RBBP4,ZBTB8OS	66,-629
chr1	33282784	33283941	MACS_peak_146	759.83	S100PBP,YARS	S100PBP,YARS	244271
chr1	33352119	33352491	MACS_peak_147	171.18	HPCA	HPCA	208
chr1	33592744	33593064	MACS_peak_148	116.97	none	none	none
chr1	35325219	35325673	MACS_peak_149	203.83	none	SMIM12	-29
chr1	35390352	35390725	MACS_peak_150	194.24	DLGAP3	none	none
chr1	35497217	35497754	MACS_peak_151	228.3	ZMYM6	ZMYM6	84
chr1	35657597	35657911	MACS_peak_152	126.64	SFPQ	SFPQ	989
chr1	35734171	35734634	MACS_peak_153	291.63	none	ZMYM4	-165
chr1	36022824	36023415	MACS_peak_154	385.02	none	KIAA0319L,NCDN	-82,-273
chr1	36106951	36107373	MACS_peak_155	196.89	PSMB2	PSMB2	-10
chr1	36234991	36235740	MACS_peak_156	370.07	CLSPN	CLSPN	186
chr1	36396335	36397121	MACS_peak_157	943.09	AGO3	AGO3	46
chr1	36554247	36554844	MACS_peak_158	671.4	ADPRHL2	ADPRHL2	93
chr1	36689584	36690455	MACS_peak_159	803.97	THRAP3	THRAP3	3
chr1	36851343	36851687	MACS_peak_160	138.49	STK40	STK40	13
chr1	38229953	38230380	MACS_peak_161	282.95	EPHA10	EPHA10	658
chr1	38273338	38274050	MACS_peak_162	480.24	YRDC,C1orf122	YRDC,C1orf122	171222
chr1	38455493	38455969	MACS_peak_163	504.7	SF3A3	SF3A3	30
chr1	38477998	38478629	MACS_peak_164	350.02	none	UTP11L	-70
chr1	39325234	39325777	MACS_peak_165	426.53	none	RRAGC	-10
chr1	40042334	40042762	MACS_peak_166	317.81	none	PABPC4	-27
chr1	40506109	40506549	MACS_peak_167	159.6	CAP1	CAP1	75
chr1	40626750	40627204	MACS_peak_168	347.34	none	RLF	-63
chr1	40723340	40724101	MACS_peak_169	1112.62	none	ZMPSTE24	-1
chr1	40915524	40915941	MACS_peak_170	149.15	none	ZFP69B	-604
chr1	40974221	40974597	MACS_peak_171	139.67	none	EXO5	-23
chr1	41157099	41157832	MACS_peak_172	649.51	NFYC,NFYC-AS1	NFYC,NFYC-AS1	-214468
chr1	41445174	41445924	MACS_peak_173	594.88	CTPS1	CTPS1	579
chr1	42800343	42801262	MACS_peak_174	991.57	FOXJ3	FOXJ3	84
chr1	43147668	43148022	MACS_peak_175	140.99	none	YBX1	-220
chr1	43148535	43148773	MACS_peak_176	104.34	YBX1	YBX1	589
chr1	43833664	43833972	MACS_peak_177	122.49	none	ELOVL1	-73
chr1	43855622	43855911	MACS_peak_178	105.83	SZT2	SZT2,MED8	211,-283
chr1	44173079	44173490	MACS_peak_179	191.5	ST3GAL3	ST3GAL3,KDM4A-AS1	81,-272
chr1	44412177	44412534	MACS_peak_180	156.36	none	IPO13	-122
chr1	44440325	44441070	MACS_peak_181	573.05	ATP6V0B	ATP6V0B	378
chr1	44678900	44679309	MACS_peak_182	226.05	none	DMAP1	-20
chr1	45097426	45098121	MACS_peak_183	570.35	RNF220	none	none
chr1	45241070	45241356	MACS_peak_184	126.64	none	RPS8,SNORD55,SNORD46	-32,-323,-950
chr1	45769202	45769622	MACS_peak_185	171.27	none	LINC01144	-169
chr1	45805513	45806108	MACS_peak_186	536.01	MUTYH,TOE1	MUTYH,TOE1	-22469
chr1	46050017	46050404	MACS_peak_187	173.17	NASP	NASP	551
chr1	46216070	46216636	MACS_peak_188	207.38	IPP	IPP	132
chr1	46713187	46713578	MACS_peak_189	261.18	RAD54L	RAD54L	16
chr1	46806305	46806608	MACS_peak_190	138.69	NSUN4	NSUN4	-393
chr1	47133892	47134299	MACS_peak_191	184.16	ATPAF1	ATPAF1	4
chr1	47779495	47780034	MACS_peak_192	387.16	STIL	STIL	55
chr1	47799409	47799779	MACS_peak_193	187.55	CMPK1	CMPK1	126
chr1	51425457	51426227	MACS_peak_194	676.21	FAF1	FAF1	94
chr1	51434059	51434430	MACS_peak_195	205.55	none	CDKN2C	-122
chr1	51985019	51985290	MACS_peak_196	131.53	none	EPS15	-159
chr1	52344214	52344863	MACS_peak_197	430.36	NRD1	NRD1	71
chr1	52522012	52522257	MACS_peak_198	140.79	BTF3L4	BTF3L4,TXNDC12	278,-291
chr1	52831583	52832088	MACS_peak_199	383.33	CC2D1B	CC2D1B	42
chr1	53163801	53164304	MACS_peak_200	364.09	none	COA7	-14
chr1	53308242	53308681	MACS_peak_201	235.99	ZYG11A	ZYG11A	279
chr1	53685863	53686486	MACS_peak_202	470.24	C1orf123	C1orf123	115
chr1	54303750	54304365	MACS_peak_203	413.85	NDC1	NDC1	168
chr1	54411492	54411850	MACS_peak_204	121.53	none	LRRC42,HSPB11	-327,-383
chr1	54411869	54412174	MACS_peak_205	124.74	LRRC42	LRRC42,HSPB11	23,-733
chr1	54518967	54519237	MACS_peak_206	105.83	TMEM59	TMEM59,TCEANC2,MIR4781	9,-171,-649
chr1	54953979	54954265	MACS_peak_207	129.41	none	none	none
chr1	55181365	55181702	MACS_peak_208	332.27	TTC4	TTC4	39
chr1	55230105	55230556	MACS_peak_209	250.07	none	PARS2	-104
chr1	59012317	59012551	MACS_peak_210	120.91	OMA1	OMA1	12
chr1	62901819	62903074	MACS_peak_211	1164.22	USP1	USP1	64
chr1	63833157	63833432	MACS_peak_212	112.8	ALG6	ALG6	34
chr1	63988697	63989303	MACS_peak_213	572.88	none	EFCAB7,ITGB3BP	-12,-56
chr1	65532893	65533253	MACS_peak_214	183.87	none	none	none
chr1	67390570	67391008	MACS_peak_215	112.2	MIER1	MIER1,WDR78	212,-219
chr1	67395768	67396226	MACS_peak_216	180.04	MIER1	MIER1	72
chr1	67895928	67896435	MACS_peak_217	206.74	none	SERBP1	-58
chr1	70671076	70671555	MACS_peak_218	286.33	LRRC40	LRRC40,SRSF11	46,-49
chr1	70686896	70687302	MACS_peak_219	220.4	SRSF11	none	none
chr1	76189858	76190236	MACS_peak_220	184.78	ACADM	ACADM	16
chr1	78148178	78149333	MACS_peak_221	847.89	none	ZZZ3	-412
chr1	85155876	85156341	MACS_peak_222	261.35	SSX2IP	SSX2IP	43
chr1	85741810	85742708	MACS_peak_223	431.93	LOC646626,BCL10	LOC646626,BCL10	219328
chr1	86173932	86174311	MACS_peak_224	141.61	none	ZNHIT6	-5
chr1	87380188	87380539	MACS_peak_225	176.07	HS2ST1	HS2ST1,SEP15	29,-256
chr1	89149709	89150128	MACS_peak_226	289.57	PKN2-AS1	PKN2,PKN2-AS1	-3969
chr1	89458038	89458395	MACS_peak_227	179.4	CCBL2	CCBL2	427
chr1	90460381	90460856	MACS_peak_228	227.84	none	ZNF326,GEMIN8P4	-59,-93
chr1	91487487	91487922	MACS_peak_229	213.66	ZNF644	ZNF644	108
chr1	91966143	91967086	MACS_peak_230	486.12	CDC7	CDC7	-50
chr1	93297300	93297895	MACS_peak_231	347.32	RPL5	RPL5	4
chr1	93426907	93427199	MACS_peak_232	112.33	FAM69A	FAM69A	26
chr1	93544507	93545045	MACS_peak_233	436.36	none	MTF2	-15
chr1	93645950	93646474	MACS_peak_234	257.57	TMED5	TMED5,CCDC18	34,-60
chr1	93811252	93811674	MACS_peak_235	335.41	none	DR1,LOC100131564	-14,-95
chr1	94374922	94375301	MACS_peak_236	130.87	none	GCLM	-99
chr1	95392534	95392897	MACS_peak_237	141.91	CNN3	CNN3,LOC729970	64,-868
chr1	95699648	95699935	MACS_peak_238	101.07	RWDD3,TMEM56-RWDD3	RWDD3,LOC101928118	81,-253
chr1	100435297	100435791	MACS_peak_239	305.6	SLC35A3	SLC35A3	200
chr1	101361365	101361816	MACS_peak_240	181.43	none	SLC30A7,EXTL2	-41,-855
chr1	109584622	109584897	MACS_peak_241	112.8	WDR47	WDR47	91
chr1	109633138	109633617	MACS_peak_242	344.87	none	TMEM167B	-25
chr1	109642610	109642930	MACS_peak_243	159.72	none	SCARNA2	-44
chr1	110880945	110881891	MACS_peak_244	360.9	LOC440600	LOC440600,RBM15	375,-526
chr1	112298099	112298508	MACS_peak_245	106.06	DDX20,FAM212B	DDX20,FAM212B,LOC101928718	114,116,-172
chr1	113498831	113499190	MACS_peak_246	268.75	none	SLC16A1-AS1,SLC16A1	-26,-35
chr1	113932904	113933197	MACS_peak_247	124.45	none	MAGI3	-424
chr1	114447539	114448156	MACS_peak_248	413.07	none	DCLRE1B,AP4B1	-67,-106
chr1	115053588	115053867	MACS_peak_249	116.26	TRIM33	TRIM33	54
chr1	121474902	121475125	MACS_peak_250	200.5	none	none	none
chr1	121478580	121478859	MACS_peak_251	158.6	none	none	none
chr1	121483123	121483424	MACS_peak_252	135.19	none	none	none
chr1	142618687	142619032	MACS_peak_253	125.4	none	none	none
chr1	144931806	144932289	MACS_peak_254	124.64	PDE4DIP,NBPF20	PDE4DIP	318
chr1	145208904	145209264	MACS_peak_255	230.83	NBPF20	NOTCH2NL	-28
chr1	145610712	145611144	MACS_peak_256	296.08	NBPF10,NBPF20	POLR3C,RNF115	-44,-61
chr1	146643720	146644483	MACS_peak_257	504.18	PRKAB2	PRKAB2	67
chr1	149982394	149982960	MACS_peak_258	339.65	OTUD7B	OTUD7B	9
chr1	150241227	150241620	MACS_peak_259	232.44	APH1A	APH1A	186
chr1	150293750	150294182	MACS_peak_260	196.89	PRPF3	PRPF3	39
chr1	150336258	150336747	MACS_peak_261	170.32	none	RPRD2	-84
chr1	150898525	150898966	MACS_peak_262	217.05	none	SETDB1	-69
chr1	151042867	151043657	MACS_peak_263	347.64	GABPB2	GABPB2	183
chr1	151138228	151138821	MACS_peak_264	307.65	SCNM1,TNFAIP8L2-SCNM1	SCNM1,LYSMD1	27,-100
chr1	151254010	151254287	MACS_peak_265	138.47	none	ZNF687	-642
chr1	151254446	151254967	MACS_peak_266	322.73	none	ZNF687	-84
chr1	151299699	151300030	MACS_peak_267	102.4	PI4KB	PI4KB	269
chr1	151431712	151432102	MACS_peak_268	230.35	POGZ	POGZ	34
chr1	151735827	151736134	MACS_peak_269	166.24	OAZ3,MRPL9	OAZ3,MRPL9	25412
chr1	151881808	151882357	MACS_peak_270	437.21	THEM4	THEM4	279
chr1	153606336	153606949	MACS_peak_271	299.61	CHTOP	S100A13,CHTOP	-74185
chr1	153631023	153631414	MACS_peak_272	226.04	SNAPIN	SNAPIN	89
chr1	153700151	153700584	MACS_peak_273	238.2	none	INTS3	-199
chr1	153756084	153756302	MACS_peak_274	104.63	none	none	none
chr1	153895090	153895385	MACS_peak_275	137.18	GATAD2B	GATAD2B	214
chr1	154155572	154155947	MACS_peak_276	362.77	TPM3	TPM3	-34
chr1	154192844	154193592	MACS_peak_277	853.81	C1orf43,UBAP2L	C1orf43,UBAP2L	55,-106
chr1	154530972	154531727	MACS_peak_278	1081.18	none	UBE2Q1	-229
chr1	154908876	154909348	MACS_peak_279	186.81	PMVK	PMVK	372
chr1	154934062	154934449	MACS_peak_280	191	PYGO2	PYGO2	3
chr1	154946578	154946999	MACS_peak_281	154.21	SHC1	SHC1,CKS1B,MIR4258	171,-329,-1380
chr1	154955506	154955791	MACS_peak_282	117.33	none	FLAD1	-121
chr1	155145573	155145972	MACS_peak_283	247.91	KRTCAP2	KRTCAP2,TRIM46	32,-490
chr1	155197118	155197467	MACS_peak_284	150.2	GBAP1	GBAP1	33
chr1	155214257	155215006	MACS_peak_285	1604.55	GBA	GBA	22
chr1	155231882	155232143	MACS_peak_286	108.49	SCAMP3	SCAMP3	164
chr1	155242813	155243520	MACS_peak_287	695.29	CLK2	CLK2	154
chr1	155278321	155278712	MACS_peak_288	179.76	none	FDPS	-22
chr1	155293084	155293379	MACS_peak_289	105.99	RUSC1-AS1,RUSC1	RUSC1,RUSC1-AS1	-496707
chr1	155294057	155294405	MACS_peak_290	139.6	RUSC1	RUSC1,RUSC1-AS1	46,-293
chr1	155532307	155533027	MACS_peak_291	524.73	ASH1L-AS1	ASH1L,ASH1L-AS1	-343896
chr1	155658369	155659013	MACS_peak_292	411.42	YY1AP1	YY1AP1,DAP3	73,-190
chr1	156252289	156252996	MACS_peak_293	364.38	none	SMG5,TMEM79	-22,-61
chr1	156308018	156308474	MACS_peak_294	165.51	TSACC	CCT3,TSACC	-401142
chr1	156426353	156426776	MACS_peak_295	132.57	none	none	none
chr1	156470614	156470971	MACS_peak_296	192.6	none	MEF2D	-158
chr1	156698048	156698851	MACS_peak_297	775.62	RRNAD1	RRNAD1,ISG20L2	187,-744
chr1	156710811	156711206	MACS_peak_298	177.67	none	MRPL24	-85
chr1	156721293	156721876	MACS_peak_299	266.45	HDGF	HDGF	-41
chr1	157108076	157108531	MACS_peak_300	237.86	ETV3	ETV3	80
chr1	160231951	160232428	MACS_peak_301	284.39	DCAF8	DCAF8	88
chr1	160313120	160313382	MACS_peak_302	101.38	COPA,NCSTN	COPA,NCSTN	103189
chr1	161102220	161102643	MACS_peak_303	293.51	DEDD	DEDD	47
chr1	163291392	163291985	MACS_peak_304	606.62	none	NUF2,RGS5	-34,-107
chr1	165599951	165600545	MACS_peak_305	229.13	MGST3	MGST3	139
chr1	165737937	165738184	MACS_peak_306	102.11	TMCO1	TMCO1,LOC100147773	99,-105
chr1	166808613	166808902	MACS_peak_307	122	POGK	POGK	34
chr1	166845345	166845743	MACS_peak_308	124.96	TADA1	TADA1	110
chr1	167189714	167190085	MACS_peak_309	205.55	none	POU2F1	-166
chr1	168148037	168148364	MACS_peak_310	145.42	TIPRL	TIPRL	118
chr1	168195001	168195383	MACS_peak_311	206.86	none	SFT2D2	-62
chr1	169763969	169764272	MACS_peak_312	140.8	none	METTL18,C1orf112	-59,-429
chr1	171454421	171454806	MACS_peak_313	160.66	none	PRRC2C	-52
chr1	171711025	171711354	MACS_peak_314	180.02	VAMP4	VAMP4	190
chr1	171750294	171750840	MACS_peak_315	280.21	none	METTL13	-193
chr1	172413028	172413304	MACS_peak_316	112.51	PIGC,C1orf105	PIGC	64
chr1	172501833	172502358	MACS_peak_317	224.67	SUCO	SUCO	-162
chr1	173793329	173793671	MACS_peak_318	126.31	CENPL	CENPL,DARS2	-230,-296
chr1	173793741	173794137	MACS_peak_319	146.88	DARS2	DARS2,CENPL	143,-162
chr1	173837080	173837904	MACS_peak_320	440.52	ZBTB37	ZBTB37,GAS5,SNORD74	0,-367,-609
chr1	174968298	174969278	MACS_peak_321	714.15	CACYBP	CACYBP	-103
chr1	178994988	178995385	MACS_peak_322	205.29	FAM20B	FAM20B	113
chr1	179851555	179852004	MACS_peak_323	328.36	TOR1AIP1	TOR1AIP1	603
chr1	180471590	180471936	MACS_peak_324	205.69	ACBD6	ACBD6	259
chr1	180991932	180992192	MACS_peak_325	153.89	STX6	STX6	195
chr1	182808298	182808940	MACS_peak_326	299.76	DHX9	DHX9	181
chr1	183440993	183441737	MACS_peak_327	659.15	none	SMG7,SMG7-AS1	-140,-248
chr1	183604769	183605027	MACS_peak_328	104.39	ARPC5	ARPC5,RGL1	178,-283
chr1	186344683	186345109	MACS_peak_329	161.08	C1orf27,MIR548F1	C1orf27,TPR	7,-439
chr1	193028286	193028873	MACS_peak_330	587.62	TROVE2,UCHL5	TROVE2,UCHL5	28,-56
chr1	193090952	193091336	MACS_peak_331	182.75	CDC73	CDC73	57
chr1	200638556	200639272	MACS_peak_332	383.24	DDX59,LOC101929224	DDX59,LOC101929224	212280
chr1	201798057	201798498	MACS_peak_333	311.95	IPO9-AS1	IPO9,IPO9-AS1	-10410
chr1	202896152	202896652	MACS_peak_334	276.16	none	KLHL12	-31
chr1	204380801	204381212	MACS_peak_335	265.85	none	PPP1R15B	-61
chr1	205091056	205091659	MACS_peak_336	628.71	none	RBBP5	-207
chr1	205600517	205600907	MACS_peak_337	207.81	ELK4	ELK4	1288
chr1	206785603	206786066	MACS_peak_338	312.25	EIF2D	EIF2D	70
chr1	209957791	209958113	MACS_peak_339	124.56	none	C1orf74	-62
chr1	210001162	210001534	MACS_peak_340	155.57	DIEXF	DIEXF	37
chr1	211432196	211432920	MACS_peak_341	534.64	none	RCOR3	-149
chr1	212208704	212209273	MACS_peak_342	365.07	INTS7,DTL	INTS7,DTL	14,94
chr1	212965036	212965336	MACS_peak_343	157.66	TATDN3	TATDN3,NSL1	17,-47
chr1	220219699	220220109	MACS_peak_344	227.52	EPRS,RNU5F-1	EPRS	96
chr1	224371175	224371427	MACS_peak_345	111.26	DEGS1	DEGS1	392
chr1	226111700	226112126	MACS_peak_346	279.03	PYCR2	PYCR2,MIR6741	127,-2071
chr1	226249889	226250157	MACS_peak_347	123.65	none	H3F3A,H3F3AP4	-384,-404
chr1	227922801	227923354	MACS_peak_348	728.8	JMJD4,SNAP47	JMJD4,SNAP47	35381
chr1	228270332	228270552	MACS_peak_349	103.97	ARF1	ARF1	82
chr1	228290586	228291310	MACS_peak_350	575.35	C1orf35	C1orf35	74
chr1	228327665	228328167	MACS_peak_351	315.37	GUK1	GUK1	-12
chr1	228353257	228353998	MACS_peak_352	833.79	IBA57	IBA57,IBA57-AS1	199,-414
chr1	228674779	228675011	MACS_peak_353	100.16	none	RNF187	-172
chr1	229761706	229762125	MACS_peak_354	215.7	none	URB2,TAF5L	-65,-121
chr1	230202717	230202972	MACS_peak_355	119.06	GALNT2	GALNT2	-97
chr1	230778030	230778276	MACS_peak_356	104.47	none	COG2	-48
chr1	231473366	231473792	MACS_peak_357	250.23	none	EXOC8,SPRTN	-1,-102
chr1	234509067	234509627	MACS_peak_358	274.9	COA6	LOC101927765,COA6	-8,-81
chr1	235292020	235292376	MACS_peak_359	175.39	TOMM20	TOMM20,SNORA14B	58,-946
chr1	235491728	235492086	MACS_peak_360	144.61	GGPS1	GGPS1,ARID4B	39,-375
chr1	235667696	235668167	MACS_peak_361	169.19	none	B3GALNT2	-150
chr1	236260423	236260715	MACS_peak_362	192.87	none	none	none
chr1	244211649	244212064	MACS_peak_363	187.51	none	ZBTB18	-384
chr1	244615110	244615706	MACS_peak_364	335.27	ADSS	ADSS	28
chr1	244624513	244624741	MACS_peak_365	101.4	none	C1orf101	-45
chr1	244816171	244816653	MACS_peak_366	125.56	DESI2	DESI2	63
chr1	244998374	244998853	MACS_peak_367	249.54	none	COX20	-25
chr1	245026198	245026818	MACS_peak_368	512.72	HNRNPU	HNRNPU	1319
chr1	245027820	245028111	MACS_peak_369	136.4	none	HNRNPU	-138
chr1	245134065	245134508	MACS_peak_370	154.21	EFCAB2	LOC101928068,EFCAB2	-115656
chr1	246729436	246729937	MACS_peak_371	240.18	CNST	CNST,TFB2M	48,-121
chr1	247094906	247095467	MACS_peak_372	292.71	none	AHCTF1	-460
chr1	247494865	247495376	MACS_peak_373	274.15	none	ZNF496	-75
chr1	249153141	249153513	MACS_peak_374	120.04	none	ZNF692	-12
chr1	249239043	249239262	MACS_peak_375	213.31	none	none	none
chr10	977490	978010	MACS_peak_376	298.71	none	LARP4B,LOC101927762	-105,-1215
chr10	1102290	1102910	MACS_peak_377	421.61	none	WDR37	-175
chr10	5855426	5855965	MACS_peak_378	408.04	none	GDI2	-183
chr10	5931785	5932356	MACS_peak_379	364.24	FBXO18	FBXO18,ANKRD16	-95,-210
chr10	6130725	6131173	MACS_peak_380	369.65	RBM17	RBM17	1
chr10	6205471	6206093	MACS_peak_381	596.38	PFKFB3	none	none
chr10	12084662	12085555	MACS_peak_382	955.49	UPF2	UPF2	61
chr10	12237749	12238167	MACS_peak_383	180.48	NUDT5	CDC123,NUDT5	-2185
chr10	13389933	13390196	MACS_peak_384	107.89	SEPHS1	SEPHS1	234
chr10	13628733	13629100	MACS_peak_385	163.07	none	PRPF18	-22
chr10	14880122	14880453	MACS_peak_386	156	HSPA14	HSPA14,CDNF	129,-304
chr10	14920517	14921210	MACS_peak_387	391.88	SUV39H2	SUV39H2	-1
chr10	15001411	15002153	MACS_peak_388	364.79	MEIG1	MEIG1	345
chr10	15138957	15139600	MACS_peak_389	471.11	C10orf111,RPP38	C10orf111,RPP38	40100
chr10	17243503	17243873	MACS_peak_390	196.67	TRDMT1	TRDMT1	382
chr10	17685867	17686342	MACS_peak_391	287.92	none	STAM,STAM-AS1	-19,-187
chr10	21814834	21815362	MACS_peak_392	258.98	none	SKIDA1	-487
chr10	21822945	21823390	MACS_peak_393	280.85	MLLT10	MLLT10	67
chr10	26986317	26986679	MACS_peak_394	152.57	none	PDSS1	-96
chr10	27149836	27150145	MACS_peak_395	145.55	ABI1	ABI1	26
chr10	27792979	27793368	MACS_peak_396	226.81	RAB18	RAB18	71
chr10	28821595	28822269	MACS_peak_397	371.07	WAC	WAC,WAC-AS1	416,-649
chr10	32217294	32217997	MACS_peak_398	388.67	ARHGAP12	ARHGAP12	159
chr10	32734891	32735126	MACS_peak_399	120.55	none	CCDC7,LOC101929431	-1,-24
chr10	33246919	33247607	MACS_peak_400	391.12	ITGB1	ITGB1	30
chr10	35415838	35416323	MACS_peak_401	201.53	CREM	CREM	-304
chr10	38299615	38299947	MACS_peak_402	182.88	ZNF33A	ZNF33A	204
chr10	38691676	38691915	MACS_peak_403	124.48	none	SEPT7P9	-15
chr10	42384095	42384882	MACS_peak_404	107.25	none	none	none
chr10	42385001	42385625	MACS_peak_405	155.57	none	none	none
chr10	42400157	42400769	MACS_peak_406	246.31	none	none	none
chr10	43133574	43134036	MACS_peak_407	236.85	ZNF33B	ZNF33B	187
chr10	43277950	43278417	MACS_peak_408	462.44	BMS1	BMS1	230
chr10	43891843	43893069	MACS_peak_409	1921.07	HNRNPF	HNRNPF	-177
chr10	43902587	43902910	MACS_peak_410	133.87	HNRNPF	HNRNPF	551
chr10	43904194	43904952	MACS_peak_411	715.65	HNRNPF	HNRNPF	83
chr10	43916132	43916574	MACS_peak_412	170.45	none	none	none
chr10	43932065	43932503	MACS_peak_413	264.5	none	ZNF487	-289
chr10	43950816	43951417	MACS_peak_414	587.62	ZNF487	none	none
chr10	44069807	44070061	MACS_peak_415	105.61	ZNF239	ZNF239	131
chr10	46090136	46090549	MACS_peak_416	272.85	2018-03-08	2018-03-08	12
chr10	46167880	46168510	MACS_peak_417	305.91	ZFAND4	ZFAND4	-15
chr10	46222669	46222966	MACS_peak_418	106.51	FAM21C	FAM21C	170
chr10	49514470	49514987	MACS_peak_419	241.62	MAPK8	MAPK8	47
chr10	50970312	50970692	MACS_peak_420	220.13	none	OGDHL	-77
chr10	51565048	51565636	MACS_peak_421	344.36	NCOA4,TIMM23B	NCOA4	235
chr10	51827561	51827788	MACS_peak_422	101.72	FAM21A	FAM21A,FAM21EP	27,-111
chr10	52383554	52383990	MACS_peak_423	183.05	none	SGMS1,SGMS1-AS1,none	-35,-938,-938
chr10	52384207	52384947	MACS_peak_424	478.73	none	SGMS1-AS1,none,SGMS1	-133,-133,-840
chr10	58120873	58121311	MACS_peak_425	218.09	none	ZWINT	-58
chr10	60027647	60027959	MACS_peak_426	116.18	none	IPMK,CISD1	-109,-1058
chr10	61666039	61666810	MACS_peak_427	447.83	none	CCDC6	-10
chr10	64564344	64564690	MACS_peak_428	124.44	ADO	ADO	2
chr10	64892708	64893273	MACS_peak_429	361.17	none	NRBF2	-16
chr10	69644113	69644865	MACS_peak_430	686.77	SIRT1	SIRT1	63
chr10	69834811	69835232	MACS_peak_431	241.64	HERC4	HERC4	82
chr10	70091475	70091906	MACS_peak_432	295.33	PBLD	HNRNPH3,PBLD	-77994
chr10	70166855	70167270	MACS_peak_433	205.23	none	RUFY2	-11
chr10	70286983	70287478	MACS_peak_434	318.26	SLC25A16	SLC25A16	50
chr10	70660529	70660804	MACS_peak_435	101.99	none	DDX50	-367
chr10	70748340	70748613	MACS_peak_436	115.32	KIAA1279	KIAA1279	0
chr10	70883676	70884198	MACS_peak_437	326.46	VPS26A	VPS26A	30
chr10	70939610	70940356	MACS_peak_438	595.54	SUPV3L1	SUPV3L1	24
chr10	71930102	71930566	MACS_peak_439	302.05	none	SAR1A	-49
chr10	72142264	72142662	MACS_peak_440	196.89	none	LRRC20	-57
chr10	72575767	72575991	MACS_peak_441	111.56	SGPL1	SGPL1	176
chr10	73975670	73975945	MACS_peak_442	120.98	ANAPC16,ASCC1	ANAPC16,ASCC1	50,60
chr10	74114334	74114946	MACS_peak_443	486.06	DNAJB12	DNAJB12	267
chr10	74927646	74928136	MACS_peak_444	310.65	FAM149B1	FAM149B1,ECD	15,-38
chr10	75006758	75007279	MACS_peak_445	500.93	DNAJC9	DNAJC9,DNAJC9-AS1	7,-106
chr10	75012025	75012729	MACS_peak_446	847.6	MRPS16,DNAJC9-AS1	MRPS16	74
chr10	75173664	75173959	MACS_peak_447	107.06	ANXA7	ANXA7	30
chr10	75255402	75255802	MACS_peak_448	241.46	PPP3CB	PPP3CB	180
chr10	75489949	75490524	MACS_peak_449	401.74	BMS1P4	BMS1P4,GLUD1P3	36,-1062
chr10	75503911	75504287	MACS_peak_450	132.57	none	SEC24C	-31
chr10	75545112	75545607	MACS_peak_451	406.07	none	ZSWIM8	-22
chr10	75571219	75571479	MACS_peak_452	108.79	NDST2	NDST2	240
chr10	75910645	75910933	MACS_peak_453	143.7	AP3M1	AP3M1,ADK	37,-153
chr10	75936437	75936716	MACS_peak_454	125.27	ADK	ADK	330
chr10	76586199	76586761	MACS_peak_455	377.79	KAT6B	KAT6B	310
chr10	76969986	76970916	MACS_peak_456	890.46	VDAC2	VDAC2	152
chr10	79789093	79789437	MACS_peak_457	161.99	POLR3A	POLR3A	33
chr10	85899083	85899523	MACS_peak_458	292.65	GHITM	GHITM	119
chr10	88281352	88281928	MACS_peak_459	269.35	none	WAPAL	-99
chr10	88470935	88471541	MACS_peak_460	331.5	LDB3	none	none
chr10	88515737	88516455	MACS_peak_461	651.62	none	BMPR1A	-299
chr10	88855032	88855433	MACS_peak_462	217.93	FAM35A	FAM35A,GLUD1	280,-456
chr10	89101967	89102316	MACS_peak_463	158.92	NUTM2A-AS1	LOC439994,NUTM2A-AS1	-26174
chr10	89623071	89623533	MACS_peak_464	283.57	PTEN	KLLN,PTEN	-108108
chr10	90640321	90640680	MACS_peak_465	165.62	STAMBPL1	STAMBPL1	557
chr10	93683569	93683796	MACS_peak_466	119.59	none	BTAF1	-53
chr10	94050566	94051146	MACS_peak_467	277.01	CPEB3	CPEB3,MARCH5	19,-63
chr10	94351361	94351654	MACS_peak_468	151.01	none	KIF11	-1317
chr10	95256208	95256590	MACS_peak_469	174.74	CEP55	CEP55	11
chr10	95462139	95462643	MACS_peak_470	383.41	none	FRA10AC1	-62
chr10	96122579	96123020	MACS_peak_471	338.89	none	NOC3L	-116
chr10	96161964	96162267	MACS_peak_472	138.19	none	TBC1D12	-70
chr10	96305271	96305721	MACS_peak_473	202.44	none	HELLS	-27
chr10	97803171	97803428	MACS_peak_474	118.41	CCNJ,ENTPD1-AS1	CCNJ	141
chr10	97849515	97850241	MACS_peak_475	445.24	ENTPD1-AS1	ENTPD1-AS1	114
chr10	97889591	97890193	MACS_peak_476	252.8	ZNF518A	ZNF518A	80
chr10	98346480	98347068	MACS_peak_477	357.31	TM9SF3	TM9SF3	35
chr10	99094686	99095008	MACS_peak_478	124.29	none	FRAT2	-389
chr10	99185497	99186089	MACS_peak_479	646.58	none	PGAM1	-233
chr10	99258044	99258523	MACS_peak_480	195.97	MMS19	MMS19,UBTD1	83,-355
chr10	99447068	99447445	MACS_peak_481	194.17	none	AVPI1	-241
chr10	101379969	101381129	MACS_peak_482	1046.94	none	SLC25A28	-328
chr10	101491850	101492102	MACS_peak_483	111.26	CUTC,COX15	CUTC,COX15	19447
chr10	101945519	101946091	MACS_peak_484	453.61	ERLIN1	ERLIN1	9
chr10	102672297	102672905	MACS_peak_485	332.27	FAM178A	FAM178A	276
chr10	102757209	102757584	MACS_peak_486	149.16	LZTS2	LZTS2	533
chr10	102820353	102821211	MACS_peak_487	594.22	none	KAZALD1	-216
chr10	103578141	103578579	MACS_peak_488	283.74	none	MGEA5,KCNIP2-AS1	-138,-464
chr10	103892649	103893071	MACS_peak_489	195.08	PPRC1	PPRC1	110
chr10	103893237	103893599	MACS_peak_490	181.29	PPRC1	PPRC1	668
chr10	103911567	103912295	MACS_peak_491	1017.55	none	NOLC1	-1
chr10	104004955	104005450	MACS_peak_492	167.5	none	GBF1	-52
chr10	104180665	104181237	MACS_peak_493	467.14	FBXL15	PSD,FBXL15	-12601381
chr10	104192237	104192484	MACS_peak_494	159.06	CUEDC2	CUEDC2	63
chr10	104210055	104210463	MACS_peak_495	132.57	RPARP-AS1,C10orf95	RPARP-AS1,C10orf95	6861041
chr10	104401846	104402214	MACS_peak_496	161.56	none	TRIM8	-2221
chr10	104474012	104474439	MACS_peak_497	276.09	none	ARL3,SFXN2	-35,-72
chr10	105127693	105127977	MACS_peak_498	115.37	TAF5	TAF5	112
chr10	105156315	105156592	MACS_peak_499	112.64	PDCD11	PDCD11,USMG5,MIR1307	42,-183,-2295
chr10	105344548	105344878	MACS_peak_500	130.36	NEURL1	none	none
chr10	105677698	105678176	MACS_peak_501	277.26	OBFC1	OBFC1	108
chr10	105881580	105882086	MACS_peak_502	246.25	SFR1	SFR1	18
chr10	106028490	106028992	MACS_peak_503	354.55	GSTO2	GSTO2,MIR4482	111,-578
chr10	111985609	111985971	MACS_peak_504	181.29	MXI1	MXI1	29
chr10	112064498	112065027	MACS_peak_505	221.33	none	SMNDC1	-55
chr10	112326967	112327679	MACS_peak_506	411.23	none	SMC3	-125
chr10	112631854	112632417	MACS_peak_507	240.79	PDCD4	PDCD4,PDCD4-AS1	583,-1473
chr10	112678958	112679310	MACS_peak_508	149.27	none	BBIP1,SHOC2	-10,-166
chr10	113943412	113943699	MACS_peak_509	117.72	none	GPAM	-18
chr10	114206505	114207179	MACS_peak_510	527.63	VTI1A	VTI1A,ZDHHC6	87,-170
chr10	115614036	115614545	MACS_peak_511	189.2	none	NHLRC2,DCLRE1A	-100,-127
chr10	120839774	120840647	MACS_peak_512	597.53	EIF3A	EIF3A	124
chr10	120937809	120938385	MACS_peak_513	305.62	PRDX3	PRDX3	280
chr10	120966845	120967190	MACS_peak_514	129.07	none	GRK5	-179
chr10	121356061	121356413	MACS_peak_515	157.95	TIAL1	TIAL1	304
chr10	121631967	121632765	MACS_peak_516	483.19	MCMBP	MCMBP	29
chr10	122610567	122611053	MACS_peak_517	466.24	WDR11,MIR5694	WDR11-AS1,WDR11	-119124
chr10	124133924	124134300	MACS_peak_518	231.93	PLEKHA1	PLEKHA1	19
chr10	124638982	124639304	MACS_peak_519	150.12	FAM24B-CUZD1	LOC399815,FAM24B-CUZD1	-5,14
chr10	124671336	124671850	MACS_peak_520	461.9	FAM24A	FAM24A	1377
chr10	124713556	124713934	MACS_peak_521	202.97	C10orf88	C10orf88	174
chr10	124739857	124740239	MACS_peak_522	174.56	PSTK	PSTK	493
chr10	124768192	124768624	MACS_peak_523	211.16	none	ACADSB,IKZF5	-20,-42
chr10	126432872	126433196	MACS_peak_524	132.14	none	FAM53B	-104
chr10	126480265	126480637	MACS_peak_525	212.93	none	METTL10	-12
chr10	127407968	127408408	MACS_peak_526	478.76	EDRF1	EDRF1,FLJ37035	105,-126
chr10	131908727	131909322	MACS_peak_527	286.5	LINC00959	LINC00959	57
chr10	132099192	132099562	MACS_peak_528	234.36	none	none	none
chr10	132099640	132100204	MACS_peak_529	416.69	none	none	none
chr10	133795310	133795710	MACS_peak_530	176.79	none	BNIP3	-75
chr10	134145340	134145842	MACS_peak_531	447	none	LRRC27	-22
chr10	135122116	135122734	MACS_peak_532	566.37	ZNF511,TUBGCP2	ZNF511,TUBGCP2	3235
chr10	135171167	135171598	MACS_peak_533	184.89	FUOM	FUOM	147
chr10	135186715	135187433	MACS_peak_534	391.75	none	ECHS1,MIR3944	-166,-1907
chr10	135207414	135208057	MACS_peak_535	649.77	MTG1	MTG1	115
chr10	135378792	135379359	MACS_peak_536	268.92	SYCE1	SYCE1	63
chr11	189334	190181	MACS_peak_537	537.16	none	none	none
chr11	207144	207843	MACS_peak_538	485.91	none	RIC8A,BET1L,MIR6743	-17,-71,-1842
chr11	208622	208991	MACS_peak_539	244.49	RIC8A	MIR6743,RIC8A,BET1L	-529,1296,-1384
chr11	356221	356477	MACS_peak_540	127.65	none	none	none
chr11	450108	450491	MACS_peak_541	174.23	PTDSS2	PTDSS2	20
chr11	506639	507139	MACS_peak_542	416.55	RNH1	RNH1	-68
chr11	576005	576794	MACS_peak_543	467.72	none	PHRF1,LOC143666	-46,-514
chr11	694942	696125	MACS_peak_544	1417.26	DEAF1	TMEM80,DEAF1	-57221
chr11	777234	777609	MACS_peak_545	204.07	PDDC1	PDDC1,LOC171391,NS3BP	66,-156,-2032
chr11	805020	805289	MACS_peak_546	132.2	PIDD1	PIDD1	96
chr11	809328	810117	MACS_peak_547	995.21	none	RPLP2,SNORA52	-213,-1958
chr11	819672	819953	MACS_peak_548	102.71	PNPLA2	PNPLA2	912
chr11	842384	842992	MACS_peak_549	340.06	none	TSPAN4,POLR2L	-135,-159
chr11	910690	911057	MACS_peak_550	207.05	CHID1	CHID1	1
chr11	925660	926052	MACS_peak_551	207.08	AP2A2	AP2A2	48
chr11	1410704	1411203	MACS_peak_552	224.28	none	BRSK2	-175
chr11	1785028	1785440	MACS_peak_553	236.79	none	CTSD	-12
chr11	1968506	1968751	MACS_peak_554	104.78	MRPL23	MRPL23	127
chr11	2421469	2422039	MACS_peak_555	508.49	TSSC4	TSSC4	37
chr11	2913805	2914098	MACS_peak_556	124.45	SLC22A18AS	none	none
chr11	3013186	3013642	MACS_peak_557	325.21	NAP1L4	NAP1L4	193
chr11	3818646	3819426	MACS_peak_558	452.32	PGAP2	PGAP2,NUP98	-12,-14
chr11	5246020	5247435	MACS_peak_559	3100	HBB	HBB	1574
chr11	6624626	6625167	MACS_peak_560	387	none	RRP8,ILK	-16,-41
chr11	8008663	8008904	MACS_peak_561	106.02	none	EIF3F	-83
chr11	8985808	8986173	MACS_peak_562	189.31	TMEM9B	TMEM9B-AS1,TMEM9B	-231330
chr11	9482027	9482762	MACS_peak_563	662.08	none	ZNF143,LOC644656	-117,-149
chr11	9594969	9595549	MACS_peak_564	272.11	WEE1	WEE1	32
chr11	12695480	12695887	MACS_peak_565	167.17	none	TEAD1	-285
chr11	14541789	14542192	MACS_peak_566	212.29	PSMA1	PSMA1	1
chr11	17099115	17099582	MACS_peak_567	291.14	none	RPS13	-128
chr11	18343615	18344329	MACS_peak_568	519.1	GTF2H1	GTF2H1,HPS5	157,-251
chr11	18655801	18656149	MACS_peak_569	195.52	SPTY2D1	SPTY2D1	45
chr11	19262575	19262943	MACS_peak_570	197.4	E2F8	E2F8	-252
chr11	20408787	20409292	MACS_peak_571	267.13	none	PRMT3	-36
chr11	28131632	28131999	MACS_peak_572	170.66	METTL15	METTL15,KIF18A	2018,-2069
chr11	30344448	30344848	MACS_peak_573	204.23	ARL14EP	ARL14EP	3
chr11	32605215	32605708	MACS_peak_574	208.8	EIF3M	EIF3M	149
chr11	32914116	32914507	MACS_peak_575	216.69	none	QSER1	-412
chr11	33183061	33183286	MACS_peak_576	111.22	none	CSTF3-AS1,CSTF3	-29,-136
chr11	34072909	34074044	MACS_peak_577	839.16	CAPRIN1	CAPRIN1	247
chr11	34127016	34127355	MACS_peak_578	136.14	NAT10	NAT10	75
chr11	34937540	34938122	MACS_peak_579	388.84	APIP,PDHX	APIP,PDHX	127155
chr11	35639664	35640143	MACS_peak_580	213.25	FJX1	FJX1	169
chr11	35684122	35684851	MACS_peak_581	731.82	TRIM44	TRIM44	134
chr11	36531715	36532074	MACS_peak_582	200.72	none	TRAF6	-31
chr11	43333348	43333939	MACS_peak_583	361.63	API5	API5	139
chr11	43380473	43380789	MACS_peak_584	127.1	TTC17	TTC17	197
chr11	43902071	43902602	MACS_peak_585	766.66	none	ALKBH3	-20
chr11	45939454	45939761	MACS_peak_586	128.2	PEX16	PEX16	67
chr11	46142915	46143537	MACS_peak_587	334.82	none	PHF21A	-241
chr11	46368828	46369209	MACS_peak_588	278.86	DGKZ	DGKZ	63
chr11	46638592	46639225	MACS_peak_589	202.54	ATG13	ATG13,HARBI1	83,-131
chr11	46721954	46722744	MACS_peak_590	823.1	ZNF408	ZNF408,ARHGAP1	33,-134
chr11	46958021	46958325	MACS_peak_591	138.19	none	C11orf49	-66
chr11	47198359	47198782	MACS_peak_592	241.97	ARFGAP2	ARFGAP2,MIR6745	1062718
chr11	47429679	47430243	MACS_peak_593	583.99	none	SLC39A13	-84
chr11	47447840	47448287	MACS_peak_594	267.4	none	PSMC3	-39
chr11	47574496	47574962	MACS_peak_595	310.97	CELF1	CELF1	63
chr11	47600369	47600799	MACS_peak_596	416.89	NDUFS3	KBTBD4,NDUFS3	-17,23
chr11	47663900	47664356	MACS_peak_597	302.63	MTCH2	MTCH2	78
chr11	48867744	48867868	MACS_peak_598	119.32	none	none	none
chr11	51579499	51579820	MACS_peak_599	106.41	none	none	none
chr11	57103093	57103585	MACS_peak_600	410.14	SSRP1	SSRP1,P2RX3	12,-2501
chr11	57298078	57298608	MACS_peak_601	381.95	none	TIMM10	-111
chr11	57434966	57435829	MACS_peak_602	746.87	none	ZDHHC5	-76
chr11	57508606	57509121	MACS_peak_603	345.9	C11orf31	C11orf31	142
chr11	58345512	58345844	MACS_peak_604	133.02	none	LPXN,ZFP91	-39,-908
chr11	58346026	58346912	MACS_peak_605	671.78	none	ZFP91,LPXN	-117,-830
chr11	58346947	58347294	MACS_peak_606	150.83	ZFP91	ZFP91,LPXN	534,-1481
chr11	58874032	58874645	MACS_peak_607	424.67	none	FAM111B	-319
chr11	59383153	59383621	MACS_peak_608	160.86	OSBP	OSBP	230
chr11	59436159	59436931	MACS_peak_609	751.09	none	PATL1	-34
chr11	59578117	59578469	MACS_peak_610	239.65	MRPL16	MRPL16	52
chr11	60609332	60609742	MACS_peak_611	188.66	CCDC86	CCDC86	109
chr11	60673730	60674291	MACS_peak_612	553.04	PRPF19	PRPF19	51
chr11	60928719	60929171	MACS_peak_613	281.48	none	VPS37C	-29
chr11	61100322	61100998	MACS_peak_614	842.98	DAK,DDB1	DAK,DDB1	7,24
chr11	61129348	61129940	MACS_peak_615	384.6	CYB561A3,TMEM138	CYB561A3,TMEM138	111172
chr11	61197093	61197710	MACS_peak_616	396.25	CPSF7	CPSF7,SDHAF2	-18,-195
chr11	61334671	61335035	MACS_peak_617	276.56	SYT7	none	none
chr11	61348857	61349100	MACS_peak_618	105.4	none	SYT7	-634
chr11	61559971	61560764	MACS_peak_619	686.47	FEN1	FEN1,TMEM258,MIR611	259,-282,-334
chr11	61584151	61584755	MACS_peak_620	399.04	FADS1,FADS2	FADS1,FADS2,MIR1908	76,578,-1741
chr11	62341233	62341640	MACS_peak_621	229.32	EEF1G	EEF1G	24
chr11	62358871	62359278	MACS_peak_622	220.03	TUT1	TUT1	35
chr11	62368918	62369535	MACS_peak_623	350.88	MTA2	MTA2	86
chr11	62379871	62380489	MACS_peak_624	299.82	EML3	ROM1,EML3	-32,57
chr11	62389439	62389838	MACS_peak_625	203.29	B3GAT3	B3GAT3	9
chr11	62438908	62439214	MACS_peak_626	129.05	LBHD1	UQCC3,LBHD1	-64180
chr11	62446342	62446681	MACS_peak_627	180.32	UBXN1	UBXN1	78
chr11	62494307	62495224	MACS_peak_628	728	HNRNPUL2-BSCL2,HNRNPUL2	HNRNPUL2-BSCL2,HNRNPUL2,TTC9C	91,92,-1186
chr11	62538684	62539287	MACS_peak_629	370.41	TAF6L	TAF6L	211
chr11	62554778	62555034	MACS_peak_630	110.01	TMEM179B	TMEM179B,MIR6748	33,-2380
chr11	62598952	62599308	MACS_peak_631	174.99	STX5	STX5	433
chr11	62608984	62609331	MACS_peak_632	247.91	none	WDR74	-1529
chr11	62623196	62623626	MACS_peak_633	220.09	none	SNHG1,SLC3A2,SNORD25	-51,-72,-308
chr11	62648770	62649009	MACS_peak_634	124.48	SLC3A2	SLC3A2	-281
chr11	63438848	63439201	MACS_peak_635	220.6	ATL3	ATL3	178
chr11	63580797	63581353	MACS_peak_636	258.4	C11orf84	C11orf84	153
chr11	63606185	63607046	MACS_peak_637	484.13	MARK2	MARK2	216
chr11	63684461	63684832	MACS_peak_638	149.14	none	RCOR2	-330
chr11	63705985	63706784	MACS_peak_639	736.31	none	NAA40	-57
chr11	63741874	63742272	MACS_peak_640	291.24	none	COX8A	-5
chr11	63953397	63953934	MACS_peak_641	339.6	STIP1	STIP1	79
chr11	64008351	64008612	MACS_peak_642	125.95	FKBP2	FKBP2	69
chr11	64037232	64037762	MACS_peak_643	317.24	BAD	none	none
chr11	64545184	64545554	MACS_peak_644	169.67	SF1	SF1	-137
chr11	64545678	64546602	MACS_peak_645	646.08	SF1	SF1	176
chr11	64577902	64578326	MACS_peak_646	232.27	MEN1	MEN1	74
chr11	64645986	64646291	MACS_peak_647	108.94	EHD1	EHD1	102
chr11	64781170	64781899	MACS_peak_648	360.31	none	ARL2	-50
chr11	64808233	64808612	MACS_peak_649	156.83	SAC3D1	SAC3D1	47
chr11	64851356	64851905	MACS_peak_650	358.45	none	CDCA5,ZFPL1	-15,-63
chr11	64863414	64864031	MACS_peak_651	577.6	VPS51	VPS51	136
chr11	64884965	64885452	MACS_peak_652	402.23	none	ZNHIT2	-38
chr11	64889505	64889839	MACS_peak_653	220.16	FAU,MRPL49	FAU,MRPL49	0,18
chr11	64901949	64902288	MACS_peak_654	218.09	none	SYVN1	-115
chr11	65029197	65029487	MACS_peak_655	125.38	none	POLA2	-89
chr11	65186400	65186775	MACS_peak_656	160.43	none	none	none
chr11	65189513	65190312	MACS_peak_657	600.94	none	NEAT1	-356
chr11	65244768	65245274	MACS_peak_658	358.07	none	none	none
chr11	65264727	65265352	MACS_peak_659	446.85	none	MALAT1	-193
chr11	65337651	65338047	MACS_peak_660	172.52	SSSCA1-AS1	SSSCA1-AS1,SSSCA1,FAM89B	35,-93,-1970
chr11	65341687	65342228	MACS_peak_661	232.33	none	EHBP1L1,FAM89B	-15512138
chr11	65382640	65383004	MACS_peak_662	152.57	none	PCNXL3,MAP3K11	-960,-1102
chr11	65430139	65430551	MACS_peak_663	209.08	RELA	RELA	98
chr11	65479260	65480023	MACS_peak_664	697.08	KAT5	KAT5	169
chr11	65487909	65488424	MACS_peak_665	272.68	RNASEH2C	RNASEH2C	243
chr11	65624637	65624899	MACS_peak_666	114.14	CFL1	CFL1	1036
chr11	65624983	65625964	MACS_peak_667	847.89	CFL1	CFL1,MUS81	331,-2398
chr11	65627728	65628309	MACS_peak_668	312.59	MUS81	MUS81,CFL1	147,-2214
chr11	65655787	65656204	MACS_peak_669	247.91	FIBP	FIBP,CCDC85B	15,-1879
chr11	65658107	65658436	MACS_peak_670	139.17	CCDC85B	CCDC85B,FIBP	397,-2261
chr11	65728923	65729438	MACS_peak_671	305.57	SART1	SART1	21
chr11	65769384	65770409	MACS_peak_672	1987.95	BANF1	EIF1AD,BANF1	-259347
chr11	65819338	65820196	MACS_peak_673	654.47	none	SF3B2	-48
chr11	66035997	66036263	MACS_peak_674	151.61	RAB1B	RAB1B	75
chr11	66112428	66112770	MACS_peak_675	152.42	none	BRMS1,B3GNT1	-172562
chr11	66188942	66189616	MACS_peak_676	2207.62	NPAS4	NPAS4	805
chr11	66247526	66247905	MACS_peak_677	211.87	LOC101928069,DPP3	LOC101928069,DPP3	5232
chr11	66277912	66278224	MACS_peak_678	135.82	none	BBS1	-50
chr11	66383567	66384470	MACS_peak_679	531.07	none	RBM14	-34
chr11	66445099	66445522	MACS_peak_680	172.52	RBM4B	RBM4B	82
chr11	66511921	66512314	MACS_peak_681	206.72	none	C11orf80	-89
chr11	66610508	66611140	MACS_peak_682	436.13	C11orf80	RCE1	-58
chr11	66725526	66726319	MACS_peak_683	363.12	none	PC	-75
chr11	66886302	66886937	MACS_peak_684	348.52	none	KDM2A	-120
chr11	67158859	67159696	MACS_peak_685	632.06	none	RAD9A	-145
chr11	67168961	67169473	MACS_peak_686	370.04	PPP1CA	PPP1CA,TBC1D10C	159,-2166
chr11	67195722	67196122	MACS_peak_687	204.23	none	RPS6KB2	-12
chr11	67210890	67211137	MACS_peak_688	112.85	CORO1B	CORO1B	-30
chr11	67250629	67250892	MACS_peak_689	116.49	AIP	AIP	256
chr11	67275531	67276178	MACS_peak_690	362.63	CDK2AP2	CDK2AP2	-196
chr11	67980615	67981637	MACS_peak_691	1067.26	SUV420H1	SUV420H1	113
chr11	68039290	68039670	MACS_peak_692	177.21	none	C11orf24	-11
chr11	68671133	68671658	MACS_peak_693	712.69	IGHMBP2	IGHMBP2,MRPL21	77,-92
chr11	69489841	69490332	MACS_peak_694	319.93	ORAOV1	ORAOV1	79
chr11	70116655	70116906	MACS_peak_695	102.96	none	PPFIA1	-25
chr11	70244474	70244845	MACS_peak_696	187.2	CTTN	CTTN	48
chr11	71791467	71791729	MACS_peak_697	108.65	NUMA1,LRTOMT	NUMA1,LRTOMT	-78222
chr11	71814016	71814601	MACS_peak_698	520.06	LAMTOR1	LAMTOR1	125
chr11	71823486	71823971	MACS_peak_699	382.59	ANAPC15	ANAPC15	94
chr11	72463374	72463603	MACS_peak_700	101.09	none	ARAP1	-54
chr11	72525353	72525663	MACS_peak_701	124.56	ATG16L2	ATG16L2	58
chr11	72853251	72853821	MACS_peak_702	326.47	none	FCHSD2	-393
chr11	73019215	73019478	MACS_peak_703	107.89	none	ARHGEF17	-316
chr11	73087222	73087628	MACS_peak_704	223.24	RELT	RELT	21
chr11	73498631	73499416	MACS_peak_705	1202.96	MRPL48	MRPL48	107
chr11	73694085	73694542	MACS_peak_706	205.16	none	UCP2	-424
chr11	73881789	73882319	MACS_peak_707	190.84	C2CD3	C2CD3,PPME1	10,-53
chr11	74204097	74204825	MACS_peak_708	415.97	LIPT2	LIPT2	294
chr11	74303380	74303782	MACS_peak_709	203.52	POLD3	POLD3	7
chr11	75110465	75110916	MACS_peak_710	195.07	RPS3	RPS3,SNORD15A	156,-744
chr11	75273368	75273599	MACS_peak_711	100.47	SERPINH1	SERPINH1	383
chr11	75525670	75526028	MACS_peak_712	182.69	none	UVRAG	-362
chr11	76091957	76092462	MACS_peak_713	542.94	none	LOC100506127,PRKRIR	-159,-329
chr11	77531603	77532108	MACS_peak_714	242.64	RSF1	RSF1,AAMDC	25,-352
chr11	77705539	77706222	MACS_peak_715	633.65	none	INTS4	-163
chr11	77790713	77791138	MACS_peak_716	246.16	NDUFC2-KCTD14,RNU6-83P	NDUFC2-KCTD14	340
chr11	82997296	82997579	MACS_peak_717	118.93	CCDC90B	CCDC90B	13
chr11	85375747	85376285	MACS_peak_718	292.1	CREBZF	CREBZF	166
chr11	85780007	85780526	MACS_peak_719	226.66	PICALM	PICALM	-127
chr11	85955713	85956465	MACS_peak_720	715.84	EED	EED	284
chr11	93394479	93394968	MACS_peak_721	330.56	none	CEP295	-92
chr11	93861806	93862506	MACS_peak_722	372.04	PANX1	PANX1	63
chr11	95522423	95523335	MACS_peak_723	1426.58	FAM76B	FAM76B,CEP57	75,-745
chr11	96123040	96123276	MACS_peak_724	102.9	JRKL	JRKL,CCDC82	1,-75
chr11	101980909	101981266	MACS_peak_725	143.27	none	YAP1	-104
chr11	102217751	102218190	MACS_peak_726	209.17	BIRC2	BIRC2	58
chr11	102979939	102980247	MACS_peak_727	121.53	none	DYNC2H1	-66
chr11	107799140	107799395	MACS_peak_728	110.32	none	RAB39A	-9
chr11	108093188	108094042	MACS_peak_729	470.67	ATM	ATM,NPAT	57,-250
chr11	110167235	110167571	MACS_peak_730	190.7	RDX	RDX	34
chr11	111895937	111896315	MACS_peak_731	167.09	DLAT	DLAT	589
chr11	111944600	111945200	MACS_peak_732	481.19	none	PIH1D2,C11orf57	-5,-67
chr11	112097171	112097537	MACS_peak_733	156.83	PTS	PTS	267
chr11	113746224	113746700	MACS_peak_734	259.33	none	USP28	-170
chr11	114270946	114271388	MACS_peak_735	224.68	C11orf71	RBM7,C11orf71	-83105
chr11	116643244	116643933	MACS_peak_736	540.92	BUD13	BUD13	126
chr11	117014780	117015586	MACS_peak_737	494.13	PAFAH1B2	PAFAH1B2	184
chr11	117103056	117103591	MACS_peak_738	464.77	none	RNF214,PCSK7	-17,-82
chr11	118271953	118272564	MACS_peak_739	236.63	ATP5L,LOC100131626	ATP5L	155
chr11	118306616	118307453	MACS_peak_740	2754.9	none	KMT2A	-170
chr11	118560550	118560941	MACS_peak_741	269.69	none	none	none
chr11	118888872	118889607	MACS_peak_742	496.24	none	TRAPPC4,RPS25,MIR3656	-1,-182,-414
chr11	118928053	118928392	MACS_peak_743	132.11	none	HYOU1	-265
chr11	118938236	118938719	MACS_peak_744	363.16	VPS11	VPS11	15
chr11	118965263	118965583	MACS_peak_745	116.56	H2AFX	H2AFX	754
chr11	118965694	118966241	MACS_peak_746	270.41	H2AFX	H2AFX	210
chr11	118972454	118972850	MACS_peak_747	141.61	DPAGT1	DPAGT1	133
chr11	118991860	118992253	MACS_peak_748	148.47	none	HINFP	-176
chr11	119076589	119076855	MACS_peak_749	112.85	none	CBL	-263
chr11	120206666	120207215	MACS_peak_750	411.55	none	ARHGEF12	-677
chr11	122932607	122933587	MACS_peak_751	1304.95	none	HSPA8	-54
chr11	123611979	123612521	MACS_peak_752	195.63	ZNF202	ZNF202	141
chr11	125439117	125439548	MACS_peak_753	196.89	EI24	EI24	50
chr11	125462274	125462744	MACS_peak_754	192.22	none	STT3A	-180
chr11	125495450	125496051	MACS_peak_755	420.04	CHEK1	CHEK1	-373
chr11	125757318	125757863	MACS_peak_756	228.13	HYLS1	HYLS1	636
chr11	126138519	126139202	MACS_peak_757	629.35	SRPR	SRPR,FOXRED1	17,-74
chr11	126173730	126174006	MACS_peak_758	104.11	DCPS	DCPS	222
chr11	129872206	129872656	MACS_peak_759	259.81	PRDM10	LINC00167,PRDM10	-87299
chr11	129872805	129873418	MACS_peak_760	537.19	LINC00167	PRDM10,LINC00167	-381593
chr11	129902981	129903304	MACS_peak_761	158.69	none	none	none
chr11	129939312	129939584	MACS_peak_762	118.03	none	APLP2	-267
chr11	130786034	130786563	MACS_peak_763	640.77	SNX19	SNX19	84
chr11	134094140	134094761	MACS_peak_764	363.25	none	NCAPD3,VPS26B	-24,-110
chr12	94387	94829	MACS_peak_765	976.49	none	none	none
chr12	498086	499019	MACS_peak_766	891.73	CCDC77,KDM5A	CCDC77,KDM5A	37,69
chr12	751878	752250	MACS_peak_767	191.05	NINJ2,LOC100049716	NINJ2	787
chr12	860324	860684	MACS_peak_768	180.87	none	WNK1	-1584
chr12	861859	862374	MACS_peak_769	153.32	WNK1	WNK1	28
chr12	1058536	1059346	MACS_peak_770	1285.14	RAD52	RAD52	-53
chr12	1099771	1100436	MACS_peak_771	355.38	none	ERC1,RAD52	-270,-896
chr12	1703096	1704185	MACS_peak_772	616.75	none	FBXL14	-309
chr12	1770933	1771403	MACS_peak_773	137.88	none	MIR3649	-1622
chr12	1799883	1800422	MACS_peak_774	196.69	none	ADIPOR2	-94
chr12	1905175	1905635	MACS_peak_775	155.99	CACNA2D4	none	none
chr12	2113386	2113917	MACS_peak_776	186.04	DCP1B	DCP1B	26
chr12	2861850	2862203	MACS_peak_777	131.74	none	none	none
chr12	2921573	2922420	MACS_peak_778	693.32	ITFG2	ITFG2	210
chr12	2985838	2986557	MACS_peak_779	468.33	FOXM1,RHNO1	FOXM1,RHNO1	124,-167
chr12	3068061	3068446	MACS_peak_780	152.46	none	TEAD4	-224
chr12	3068526	3069267	MACS_peak_781	369.17	TEAD4	TEAD4	149
chr12	4429976	4430591	MACS_peak_782	328.21	none	C12orf5	-75
chr12	4647419	4648209	MACS_peak_783	740.9	none	RAD51AP1,C12orf4	-135,-177
chr12	6579814	6580354	MACS_peak_784	217.6	none	VAMP1	-19
chr12	6602321	6603286	MACS_peak_785	406.88	none	MRPL51,NCAPD2	-332,-494
chr12	6642611	6643351	MACS_peak_786	230.62	none	GAPDH	-589
chr12	6643419	6644746	MACS_peak_787	744.25	GAPDH	GAPDH	258
chr12	6677200	6677781	MACS_peak_788	223.37	NOP2	NOP2	8
chr12	6722929	6723443	MACS_peak_789	157.45	none	none	none
chr12	6772136	6772707	MACS_peak_790	197.69	none	ING4	-113
chr12	6797970	6799060	MACS_peak_791	2135.09	ZNF384	ZNF384	26
chr12	6832851	6833595	MACS_peak_792	1016.46	COPS7A	COPS7A	74
chr12	6862002	6862404	MACS_peak_793	168.92	MLF2	MLF2	-121
chr12	6875853	6876299	MACS_peak_794	148.79	PTMS	PTMS	536
chr12	6960892	6961968	MACS_peak_795	422.37	USP5	USP5,CDCA3	140,-200
chr12	6982104	6982835	MACS_peak_796	218.41	SPSB2	SPSB2	-20
chr12	7000034	7000725	MACS_peak_797	614.78	none	none	none
chr12	7046951	7047553	MACS_peak_798	398.85	ATN1	none	none
chr12	7079452	7080212	MACS_peak_799	476.1	PHB2	PHB2,EMG1	84,-111
chr12	7592616	7593125	MACS_peak_800	236.67	CD163L1	none	none
chr12	8179366	8179887	MACS_peak_801	271.75	none	none	none
chr12	8395408	8395728	MACS_peak_802	159.72	none	FAM86FP	-26
chr12	8849929	8850931	MACS_peak_803	367.56	RIMKLB	RIMKLB	-65
chr12	9101929	9102847	MACS_peak_804	915.73	none	M6PR	-31
chr12	9600422	9600942	MACS_peak_805	270.88	DDX12P	DDX12P	86
chr12	9800357	9800968	MACS_peak_806	216.74	LOC374443	LOC374443	20
chr12	10765910	10766418	MACS_peak_807	280.43	MAGOHB	MAGOHB	44
chr12	10875198	10875765	MACS_peak_808	156.35	YBX3	YBX3	472
chr12	11323715	11324479	MACS_peak_809	507.16	PRH1,PRH1-PRR4,LOC100129361	PRH1,PRH1-PRR4,LOC100129361	125127318
chr12	12419661	12420399	MACS_peak_810	634.15	none	LRP6	-219
chr12	12509829	12510399	MACS_peak_811	181.65	LOH12CR1	LOH12CR1,LOH12CR2	102,-113
chr12	12764505	12765064	MACS_peak_812	335.01	CREBL2	CREBL2	18
chr12	12877867	12878825	MACS_peak_813	390.35	none	APOLD1	-504
chr12	13253946	13254532	MACS_peak_814	237.38	GSG1	GSG1	2391
chr12	14410480	14410912	MACS_peak_815	144.87	none	none	none
chr12	14518380	14519098	MACS_peak_816	278.37	ATF7IP	ATF7IP	174
chr12	14923816	14924278	MACS_peak_817	229.29	HIST4H4	HIST4H4	18
chr12	14956311	14956730	MACS_peak_818	157.43	C12orf60	C12orf60,WBP11	15,-119
chr12	15942192	15942548	MACS_peak_819	114.17	EPS8	EPS8	140
chr12	16034982	16035496	MACS_peak_820	192.07	none	STRAP	-48
chr12	19592205	19592847	MACS_peak_821	415.94	none	AEBP2	-81
chr12	21654260	21654902	MACS_peak_822	284.29	RECQL	RECQL,GOLT1B	22,-117
chr12	22696991	22697794	MACS_peak_823	492.13	C2CD5	C2CD5	88
chr12	22777925	22778358	MACS_peak_824	123.05	ETNK1	ETNK1	66
chr12	25403777	25404366	MACS_peak_825	228.4	none	KRAS	-206
chr12	26111145	26111779	MACS_peak_826	374.04	RASSF8-AS1	RASSF8,RASSF8-AS1	-501913
chr12	26986204	26986525	MACS_peak_827	119.29	none	ITPR2	-233
chr12	27090829	27091727	MACS_peak_828	768.2	none	ASUN,FGFR1OP2	-24,-26
chr12	27167097	27167594	MACS_peak_829	204.33	none	TM7SF3	-6
chr12	27863513	27864058	MACS_peak_830	267.56	MRPS35	MRPS35	80
chr12	27932732	27933204	MACS_peak_831	197.43	none	KLHL42	-218
chr12	27933307	27933694	MACS_peak_832	111.91	KLHL42	KLHL42	314
chr12	28343141	28343952	MACS_peak_833	378.66	none	none	none
chr12	30907509	30908228	MACS_peak_834	459.68	none	CAPRIN2	-420
chr12	31226569	31227365	MACS_peak_835	424.67	DDX11	DDX11-AS1,DDX11	-186189
chr12	31743359	31744278	MACS_peak_836	545.38	DENND5B,DENND5B-AS1	DENND5B,DENND5B-AS1	134962
chr12	31811933	31812448	MACS_peak_837	351.66	METTL20	METTL20	70
chr12	32259481	32259976	MACS_peak_838	150.58	none	BICD1	-456
chr12	32831984	32832795	MACS_peak_839	362.94	DNM1L	DNM1L	256
chr12	34174987	34175688	MACS_peak_840	629.28	ALG10	ALG10	122
chr12	38710166	38710932	MACS_peak_841	1115.01	none	ALG10B	-7
chr12	39298501	39299862	MACS_peak_842	1057.99	CPNE8	CPNE8	239
chr12	39836368	39837607	MACS_peak_843	592.16	KIF21A	KIF21A	205
chr12	40618299	40619021	MACS_peak_844	205.18	none	LRRK2	-152
chr12	42538103	42538980	MACS_peak_845	727.19	GXYLT1	GXYLT1	132
chr12	42631269	42632438	MACS_peak_846	593.48	YAF2	YAF2	236
chr12	42719479	42720178	MACS_peak_847	214.41	ZCRB1	ZCRB1,PPHLN1	104,-118
chr12	44152267	44153046	MACS_peak_848	199.14	none	PUS7L,IRAK4	-36,-90
chr12	44199629	44200517	MACS_peak_849	745.1	TWF1	TWF1	105
chr12	45342568	45342869	MACS_peak_850	111.4	none	none	none
chr12	45609114	45610565	MACS_peak_851	325.74	ANO6	PLEKHA8P1,ANO6	-50,70
chr12	46121076	46121765	MACS_peak_852	371.74	LINC00938	LINC00938,ARID2	284,-2199
chr12	46122356	46123481	MACS_peak_853	708.57	none	ARID2,LINC00938	-701,-1214
chr12	46383763	46384970	MACS_peak_854	1012.44	SCAF11	SCAF11	35
chr12	46662606	46663259	MACS_peak_855	157.23	SLC38A1	SLC38A1	276
chr12	46764966	46765534	MACS_peak_856	102.73	SLC38A2	SLC38A2	1395
chr12	46765690	46766845	MACS_peak_857	324.48	SLC38A2	SLC38A2	378
chr12	46776775	46777718	MACS_peak_858	568.64	none	LOC100288798	-212
chr12	48099294	48100053	MACS_peak_859	674.14	RPAP3	RPAP3	171
chr12	48152546	48153215	MACS_peak_860	157.65	RAPGEF3	RAPGEF3	9
chr12	48166730	48167442	MACS_peak_861	487.1	SLC48A1	SLC48A1	120
chr12	48212957	48214171	MACS_peak_862	514.25	HDAC7	HDAC7	199
chr12	48298608	48299191	MACS_peak_863	101.19	none	VDR	-85
chr12	48499381	48500274	MACS_peak_864	1081.57	PFKM,SENP1	SENP1,PFKM	-52172
chr12	49110052	49111081	MACS_peak_865	1164	CCNT1	CCNT1	215
chr12	49245652	49246248	MACS_peak_866	499.77	DDX23	DDX23	7
chr12	49350932	49351614	MACS_peak_867	436.71	none	ARF3	-21
chr12	49453572	49453967	MACS_peak_868	154.8	none	none	none
chr12	49453969	49454907	MACS_peak_869	842.25	none	none	none
chr12	49463581	49463927	MACS_peak_870	188.66	RHEBL1	RHEBL1	21
chr12	49523967	49524960	MACS_peak_871	570.5	TUBA1B	TUBA1B	841
chr12	49658367	49658742	MACS_peak_872	146.05	none	TUBA1C	-310
chr12	49716560	49717162	MACS_peak_873	300.25	LOC101927267	TROAP,LOC101927267	-1091498
chr12	49760782	49761210	MACS_peak_874	202.91	SPATS2	SPATS2	309
chr12	49961699	49962014	MACS_peak_875	121.34	MCRS1	MCRS1	72
chr12	50017074	50017536	MACS_peak_876	226.04	PRPF40B	PRPF40B	-97
chr12	50101040	50101579	MACS_peak_877	263.48	none	FMNL3	-112
chr12	50135101	50135838	MACS_peak_878	376.41	TMBIM6	TMBIM6	-122
chr12	50221474	50222133	MACS_peak_879	347.9	NCKAP5L	NCKAP5L,BCDIN3D-AS1	405,-522
chr12	50478646	50479450	MACS_peak_880	938.11	SMARCD1	SMARCD1	66
chr12	50505631	50506303	MACS_peak_881	293.1	COX14	COX14	204
chr12	50794392	50794745	MACS_peak_882	143.44	none	LARP4	-23
chr12	51157430	51158501	MACS_peak_883	1028.63	ATF1	ATF1	177
chr12	51477320	51477580	MACS_peak_884	100	CSRNP2	CSRNP2	4
chr12	51566492	51567097	MACS_peak_885	364.81	TFCP2	TFCP2	132
chr12	51632586	51633172	MACS_peak_886	257.46	DAZAP2	DAZAP2	372
chr12	52214579	52215064	MACS_peak_887	289.96	FIGNL2	none	none
chr12	52426837	52427160	MACS_peak_888	128.35	NR4A1	none	none
chr12	52463147	52464013	MACS_peak_889	1418.38	none	ATG101	-177
chr12	53297131	53297569	MACS_peak_890	200.87	KRT8	KRT8	1518
chr12	53399724	53401008	MACS_peak_891	1050.36	EIF4B	EIF4B	325
chr12	53440997	53441388	MACS_peak_892	205.41	TENC1,LOC283335	TENC1	383
chr12	53473148	53473553	MACS_peak_893	197.19	none	SPRYD3	-146
chr12	53574121	53574956	MACS_peak_894	517.98	ZNF740,CSAD	ZNF740,CSAD	4,-108
chr12	53645689	53646192	MACS_peak_895	403.52	MFSD5	MFSD5	65
chr12	53715006	53715623	MACS_peak_896	540.72	AAAS	AAAS	98
chr12	53764832	53765294	MACS_peak_897	196.89	none	none	none
chr12	53773493	53774592	MACS_peak_898	851.25	SP1	SP1	64
chr12	53845549	53846719	MACS_peak_899	1473.15	PCBP2	PCBP2	249
chr12	53886668	53887157	MACS_peak_900	170.32	MAP3K12	none	none
chr12	53893205	53893672	MACS_peak_901	221.16	MAP3K12	MAP3K12,TARBP2	6,-1266
chr12	53894653	53895610	MACS_peak_902	712.28	TARBP2	TARBP2,MAP3K12	-245,-1687
chr12	54019700	54020450	MACS_peak_903	321.86	ATF7	ATF7	124
chr12	54069546	54070142	MACS_peak_904	204.72	ATP5G2	ATP5G2	265
chr12	54332203	54332790	MACS_peak_905	323.46	HOXC13-AS	HOXC13,HOXC13-AS	-79931
chr12	54411590	54412252	MACS_peak_906	347.85	HOXC4	HOXC4	1286
chr12	54673564	54674395	MACS_peak_907	823.82	none	CBX5,HNRNPA1,HNRNPA1P10	-64,-508,-553
chr12	54752894	54753332	MACS_peak_908	280.43	LOC102724050	none	none
chr12	56109611	56110264	MACS_peak_909	392.67	BLOC1S1	BLOC1S1	120
chr12	56122608	56123189	MACS_peak_910	449.31	CD63	CD63	24
chr12	56211401	56211691	MACS_peak_911	142.32	none	SARNP,ORMDL2	-6,-259
chr12	56223227	56223736	MACS_peak_912	318.78	TMEM198B	DNAJC14,TMEM198B	-61,90
chr12	56367270	56367997	MACS_peak_913	255.09	none	RAB5B	-63
chr12	56401083	56401318	MACS_peak_914	112.88	none	none	none
chr12	56435382	56436199	MACS_peak_915	859.96	RPS26	RPS26	105
chr12	56497841	56498714	MACS_peak_916	1111.69	PA2G4	PA2G4	175
chr12	56511698	56512389	MACS_peak_917	559.43	ZC3H10	ZC3H10,RPL41	141670
chr12	56546047	56546485	MACS_peak_918	268.04	MYL6B	MYL6B	63
chr12	56583271	56583567	MACS_peak_919	107.72	none	SMARCC2	-68
chr12	56617863	56618460	MACS_peak_920	331.75	NABP2	NABP2,RNF41	37,-2408
chr12	56651784	56652389	MACS_peak_921	276.23	ANKRD52	ANKRD52	57
chr12	56693733	56694387	MACS_peak_922	260.53	CS	CS	115
chr12	56709393	56710159	MACS_peak_923	476.11	CNPY2	CNPY2	352
chr12	56727584	56728118	MACS_peak_924	183	none	PAN2	-14
chr12	56753761	56754414	MACS_peak_925	240.67	none	STAT2,APOF	-502496
chr12	56842769	56843289	MACS_peak_926	245.13	TIMELESS	TIMELESS	171
chr12	56862040	56862502	MACS_peak_927	269.54	none	SPRYD4	-29
chr12	57081416	57082556	MACS_peak_928	1296.34	PTGES3	PTGES3	-205
chr12	57118747	57119217	MACS_peak_929	169.37	NACA	NACA	84
chr12	57145929	57146308	MACS_peak_930	162.44	PRIM1	PRIM1	28
chr12	57400102	57400548	MACS_peak_931	229.94	none	ZBTB39	-28
chr12	57472293	57472717	MACS_peak_932	133.8	TMEM194A	TMEM194A	69
chr12	57482172	57482946	MACS_peak_933	438.14	none	NAB2	-117
chr12	57824375	57825114	MACS_peak_934	349.08	none	none	none
chr12	57881518	57881946	MACS_peak_935	186.81	none	MARS	-3
chr12	57914331	57914822	MACS_peak_936	160.07	none	DDIT3,MBD6	-276,-2082
chr12	57916104	57916988	MACS_peak_937	648.16	none	MBD6,DDIT3	-112,-2246
chr12	57940725	57941190	MACS_peak_938	159.6	DCTN2	DCTN2,KIF5A	157,-2889
chr12	58145655	58146533	MACS_peak_939	1403.27	CDK4	CDK4,MARCH9	136,-2786
chr12	58165628	58165994	MACS_peak_940	192.89	METTL1	METTL1,METTL21B	103,-571
chr12	58240135	58241017	MACS_peak_941	453.6	CTDSP2	CTDSP2	171
chr12	62653797	62654327	MACS_peak_942	240.44	none	USP15,MIR6125	-58,-77
chr12	62996191	62996967	MACS_peak_943	252	LINC01465	LINC01465,MIRLET7I	635,-886
chr12	64173643	64174065	MACS_peak_944	284.4	TMEM5	TMEM5	-51
chr12	64797823	64798590	MACS_peak_945	533.04	XPOT	XPOT	54
chr12	64845670	64846216	MACS_peak_946	258.92	TBK1	TBK1	104
chr12	65003786	65004344	MACS_peak_947	362.45	none	RASSF3	-227
chr12	65152995	65153476	MACS_peak_948	267.37	none	GNS	-9
chr12	65563052	65563469	MACS_peak_949	150.77	none	LEMD3	-90
chr12	66524417	66524853	MACS_peak_950	274.89	LLPH-AS1	LLPH,LLPH-AS1	-102105
chr12	66563291	66563967	MACS_peak_951	459.26	TMBIM4	TMBIM4	223
chr12	67662629	67663595	MACS_peak_952	655.62	CAND1	CAND1	52
chr12	68726096	68726521	MACS_peak_953	153.63	none	MDM1	-147
chr12	69004427	69004738	MACS_peak_954	159.23	none	RAP1B	-36
chr12	69080482	69080991	MACS_peak_955	231.68	NUP107	NUP107,LOC100507250	6,-97
chr12	69139657	69140101	MACS_peak_956	200.03	none	SLC35E3	-56
chr12	69201662	69202247	MACS_peak_957	478.2	MDM2	MDM2,LOC100130075	3,-2680
chr12	69753301	69754157	MACS_peak_958	645.42	YEATS4	YEATS4	240
chr12	69863971	69864365	MACS_peak_959	118.45	FRS2	FRS2	40
chr12	69978966	69979735	MACS_peak_960	476.45	CCT2	CCT2,MIR3913-1,MIR3913-2	-111,-747,848
chr12	70636806	70637446	MACS_peak_961	330.42	LINC01481,CNOT2	LINC01481,CNOT2	14317
chr12	72057378	72057860	MACS_peak_962	202.95	ZFC3H1	THAP2,ZFC3H1	-57130
chr12	72233217	72233798	MACS_peak_963	302.19	TBC1D15	TBC1D15	21
chr12	74931421	74931896	MACS_peak_964	177.08	ATXN7L3B	ATXN7L3B	108
chr12	75905213	75905716	MACS_peak_965	401.76	none	KRR1	-46
chr12	76953305	76953827	MACS_peak_966	267.73	OSBPL8	OSBPL8	23
chr12	77157605	77158274	MACS_peak_967	335.38	ZDHHC17	ZDHHC17	86
chr12	77272698	77273265	MACS_peak_968	255.82	none	CSRP2	-161
chr12	77459182	77459746	MACS_peak_969	240.52	none	E2F7	-104
chr12	80084621	80085153	MACS_peak_970	365.35	none	PAWR	-97
chr12	80328585	80329304	MACS_peak_971	847.73	PPP1R12A	PPP1R12A	34
chr12	82752002	82752569	MACS_peak_972	538.85	METTL25,CCDC59	METTL25,CCDC59	10,-86
chr12	89919543	89920020	MACS_peak_973	426.06	POC1B-GALNT4	POC1B-GALNT4,POC1B,GALNT4	258,-437,-1198
chr12	90102945	90103447	MACS_peak_974	259.01	LINC00936	LINC00936	465
chr12	93323160	93323424	MACS_peak_975	111.25	none	EEA1	-185
chr12	93835551	93836193	MACS_peak_976	474.82	UBE2N	UBE2N	154
chr12	95467273	95467566	MACS_peak_977	117.03	none	NR2C1	-15
chr12	95867656	95868044	MACS_peak_978	172.84	METAP2	METAP2	29
chr12	97300884	97301163	MACS_peak_979	100.83	NEDD1	NEDD1	23
chr12	98909165	98909525	MACS_peak_980	149.39	TMPO-AS1	TMPO,TMPO-AS1	-5659
chr12	98987217	98987622	MACS_peak_981	138.49	SLC25A3	SLC25A3	17
chr12	99038389	99038837	MACS_peak_982	154.21	IKBIP	IKBIP,APAF1	216,-464
chr12	102224528	102224819	MACS_peak_983	150.43	none	GNPTAB	-28
chr12	102513735	102514185	MACS_peak_984	208.15	PARPBP	PARPBP,NUP37	5,-1599
chr12	104350736	104351219	MACS_peak_985	539.53	C12orf73	C12orf73	16
chr12	104359304	104360111	MACS_peak_986	538.32	TDG	TDG	115
chr12	104458072	104458476	MACS_peak_987	200.66	HCFC2	HCFC2	39
chr12	104531857	104532236	MACS_peak_988	210.11	none	NFYB	-6
chr12	106533187	106533417	MACS_peak_989	100.78	NUAK1	NUAK1	509
chr12	106751235	106751811	MACS_peak_990	421.68	POLR3B	POLR3B	88
chr12	107167792	107168091	MACS_peak_991	100.06	LOC100287944	RIC8B,LOC100287944	-457668
chr12	107349063	107350107	MACS_peak_992	976.93	TMEM263	TMEM263	42
chr12	107487464	107487836	MACS_peak_993	183.87	none	CRY1	-15
chr12	108079317	108079674	MACS_peak_994	135.49	none	PWP1	-94
chr12	108154687	108155273	MACS_peak_995	704.91	none	PRDM4	-66
chr12	109125171	109125553	MACS_peak_996	184.19	none	CORO1C	-36
chr12	109490097	109490564	MACS_peak_997	465.98	USP30-AS1,USP30	USP30,USP30-AS1	-441440
chr12	109535211	109535645	MACS_peak_998	197.05	UNG	UNG	30
chr12	109915024	109915609	MACS_peak_999	358.15	none	UBE3B,KCTD10	-111,-161
chr12	110318099	110318462	MACS_peak_1000	180.94	GLTP	GLTP	13
chr12	110434017	110434287	MACS_peak_1001	117.01	GIT2	GIT2	42
chr12	110486109	110486748	MACS_peak_1002	331.75	C12orf76	none	none
chr12	110718648	110719399	MACS_peak_1003	397.54	none	ATP2A2	-8
chr12	110906000	110906426	MACS_peak_1004	158.26	GPN3	FAM216A,GPN3	-18,-124
chr12	110906527	110906768	MACS_peak_1005	114.8	FAM216A	GPN3,FAM216A	-121416
chr12	110939523	110940343	MACS_peak_1006	647.92	VPS29	VPS29,RAD9B	12,-71
chr12	111051728	111052034	MACS_peak_1007	146.55	TCTN1	TCTN1	-30
chr12	111180480	111181099	MACS_peak_1008	748.36	none	PPP1CC	-6
chr12	112036910	112037672	MACS_peak_1009	1172.16	ATXN2	ATXN2	189
chr12	112279525	112280255	MACS_peak_1010	861.92	MAPKAPK5-AS1	MAPKAPK5,MAPKAPK5-AS1	-141816
chr12	112450669	112451567	MACS_peak_1011	1320.91	none	ERP29,TMEM116	-33,-95
chr12	112546237	112546724	MACS_peak_1012	145	NAA25	NAA25	155
chr12	112856461	112857136	MACS_peak_1013	669.48	PTPN11	PTPN11	263
chr12	113622785	113623499	MACS_peak_1014	279.1	DDX54	DDX54,RITA1	142,-188
chr12	113796244	113796517	MACS_peak_1015	122.04	PLBD2	PLBD2	10
chr12	117175715	117176221	MACS_peak_1016	382.86	none	C12orf49,RNFT2	-125,-127
chr12	117256994	117257427	MACS_peak_1017	246.18	RNFT2	none	none
chr12	118454456	118454824	MACS_peak_1018	127.01	RFC5	RFC5	135
chr12	118813970	118814460	MACS_peak_1019	245.13	none	SUDS3	-142
chr12	120105416	120106151	MACS_peak_1020	458.84	PRKAB1	PRKAB1	23
chr12	120554183	120555199	MACS_peak_1021	760.86	none	RAB35	-48
chr12	120632417	120632747	MACS_peak_1022	127.01	none	GCN1L1	-69
chr12	120638770	120639257	MACS_peak_1023	421.1	RPLP0	RPLP0,PXN-AS1	1,-80
chr12	120755220	120755550	MACS_peak_1024	106.8	none	none	none
chr12	120883979	120884424	MACS_peak_1025	300.32	TRIAP1	TRIAP1,GATC	14,-39
chr12	120906844	120907834	MACS_peak_1026	984.23	SRSF9	SRSF9,DYNLL1	219,-320
chr12	121124091	121124385	MACS_peak_1027	110.2	none	MLEC	-710
chr12	121124399	121125105	MACS_peak_1028	1192.23	none	MLEC	-196
chr12	121341917	121342447	MACS_peak_1029	308.27	none	SPPL3	-27
chr12	121789958	121790593	MACS_peak_1030	750.28	ANAPC5	ANAPC5	-10
chr12	121837598	121837969	MACS_peak_1031	144.9	none	RNF34	-102
chr12	122064051	122064570	MACS_peak_1032	233.1	none	ORAI1	-144
chr12	122124760	122125297	MACS_peak_1033	271.7	none	none	none
chr12	122237825	122238258	MACS_peak_1034	149.16	LINC01089	none	none
chr12	122238332	122238717	MACS_peak_1035	158.72	LINC01089	LINC01089	2866
chr12	122326364	122326838	MACS_peak_1036	293.8	none	PSMD9,HPD	-35,-84
chr12	122710224	122711041	MACS_peak_1037	582.94	DIABLO	DIABLO,LOC101593348	-235,-356
chr12	122750727	122751266	MACS_peak_1038	386.78	VPS33A	VPS33A	72
chr12	123011105	123011902	MACS_peak_1039	379.12	RSRC2	RSRC2,KNTC1	57,-305
chr12	123237061	123237734	MACS_peak_1040	686.93	DENR	DENR	27
chr12	123459086	123459396	MACS_peak_1041	144.61	none	OGFOD2	-112
chr12	123459543	123459978	MACS_peak_1042	345.04	OGFOD2	OGFOD2	407
chr12	123464999	123465420	MACS_peak_1043	219.85	ARL6IP4	ARL6IP4	603
chr12	123717442	123717936	MACS_peak_1044	232.78	MPHOSPH9	MPHOSPH9,C12orf65	96,-154
chr12	123849196	123850033	MACS_peak_1045	1214.63	none	MIR8072	-224
chr12	123873290	123873625	MACS_peak_1046	106.86	SETD8	none	none
chr12	124068759	124069257	MACS_peak_1047	312.55	none	TMED2,LOC101927415	-67,-134
chr12	124069261	124069504	MACS_peak_1048	103.68	TMED2	TMED2,LOC101927415	307,-508
chr12	124086360	124086958	MACS_peak_1049	595.67	none	DDX55	-12
chr12	124118036	124118583	MACS_peak_1050	529.79	EIF2B1,GTF2H3	EIF2B1,GTF2H3	14,24
chr12	124196813	124197120	MACS_peak_1051	146.22	ATP6V0A2	ATP6V0A2	102
chr12	124457144	124457978	MACS_peak_1052	505.35	none	ZNF664-FAM101A,CCDC92	-200,-398
chr12	125398932	125399752	MACS_peak_1053	1094.41	UBC	UBC,MIR5188	245,-750
chr12	129308392	129308743	MACS_peak_1054	194.4	none	SLC15A4	-26
chr12	131356182	131357076	MACS_peak_1055	503.05	RAN	RAN	91
chr12	132195169	132195843	MACS_peak_1056	425.81	none	SFSWAP	-125
chr12	132413538	132413972	MACS_peak_1057	236.64	PUS1	PUS1	11
chr12	132434175	132434784	MACS_peak_1058	773.73	EP400	EP400	15
chr12	132628558	132629255	MACS_peak_1059	765.3	none	DDX51,NOC4L	-26,-86
chr12	133022540	133023007	MACS_peak_1060	259.6	none	none	none
chr12	133263409	133264281	MACS_peak_1061	647.93	POLE	POLE,PXMP2	265,-346
chr12	133287028	133287626	MACS_peak_1062	563.38	none	PGAM5	-65
chr12	133338268	133338921	MACS_peak_1063	755.04	none	ANKLE2	-120
chr12	133405294	133405797	MACS_peak_1064	249.06	none	GOLGA3	-119
chr12	133464115	133464462	MACS_peak_1065	177.47	none	CHFR,LOC101928530	-84,-139
chr12	133706726	133707374	MACS_peak_1066	421.25	ZNF891	ZNF891,ZNF10	9,-163
chr13	21140981	21141626	MACS_peak_1067	541.85	IFT88	IFT88	96
chr13	21476708	21477005	MACS_peak_1068	123.23	XPO4	XPO4	57
chr13	21750474	21751004	MACS_peak_1069	332.83	SKA3,MRPL57	SKA3,MRPL57	2368
chr13	21872047	21872409	MACS_peak_1070	218.41	none	MIPEPP3	-35
chr13	22177991	22178403	MACS_peak_1071	200.07	MICU2	MICU2	158
chr13	24463438	24463727	MACS_peak_1072	125.69	MIPEP,C1QTNF9B-AS1	MIPEP,C1QTNF9B-AS1	5,-9
chr13	25086621	25086871	MACS_peak_1073	103.26	PARP4	PARP4	202
chr13	26796225	26796660	MACS_peak_1074	192.46	RNF6	RNF6	66
chr13	27745775	27746325	MACS_peak_1075	324.81	none	USP12,USP12-AS2	-17,-345
chr13	27825368	27825790	MACS_peak_1076	251.8	none	RPL21,RPL21P28	-112,-113
chr13	27998623	27999012	MACS_peak_1077	236.3	GTF3A	GTF3A	137
chr13	28024377	28024670	MACS_peak_1078	124.45	MTIF3	MTIF3	-189
chr13	29232981	29233349	MACS_peak_1079	152.94	POMP	POMP	25
chr13	31191544	31192213	MACS_peak_1080	847.65	USPL1	USPL1	49
chr13	31736368	31736740	MACS_peak_1081	195.95	none	HSPH1	-29
chr13	34116539	34117254	MACS_peak_1082	402.2	STARD13	none	none
chr13	34392076	34392458	MACS_peak_1083	220.09	RFC3	RFC3	62
chr13	37573323	37573645	MACS_peak_1084	215.45	ALG5	ALG5,EXOSC8	20,-1193
chr13	37633667	37633886	MACS_peak_1085	113.28	SUPT20H	SUPT20H	74
chr13	39611997	39612637	MACS_peak_1086	346.65	none	PROSER1,NHLRC3	-104,-130
chr13	41345094	41345590	MACS_peak_1087	362.65	MRPS31	MRPS31	5
chr13	41635546	41635889	MACS_peak_1088	160.66	WBP4	WBP4	21
chr13	42535189	42535503	MACS_peak_1089	161.82	VWA8-AS1	VWA8-AS1,VWA8	42,-125
chr13	42845775	42846259	MACS_peak_1090	352.63	none	AKAP11	-271
chr13	45151418	45152125	MACS_peak_1091	552.77	TSC22D1-AS1	TSC22D1,TSC22D1-AS1	-10701740
chr13	45563423	45563743	MACS_peak_1092	133.35	NUFIP1	NUFIP1,GPALPP1	30,-103
chr13	45914666	45914893	MACS_peak_1093	110.55	TPT1	TPT1,TPT1-AS1	640,-700
chr13	45915116	45915649	MACS_peak_1094	483.75	TPT1	TPT1,TPT1-AS1	37,-97
chr13	48611779	48612258	MACS_peak_1095	220.58	NUDT15	NUDT15	316
chr13	48669193	48669422	MACS_peak_1096	101.09	none	MED4	-30
chr13	49106696	49107082	MACS_peak_1097	200.08	RCBTB2	RCBTB2	503
chr13	50366735	50367122	MACS_peak_1098	218.19	KPNA3	KPNA3	129
chr13	50656041	50656338	MACS_peak_1099	116.67	DLEU2	DLEU1	-115
chr13	50698202	50699009	MACS_peak_1100	732.04	DLEU2	DLEU2	1072
chr13	51483942	51484293	MACS_peak_1101	167.1	RNASEH2B,RNASEH2B-AS1	RNASEH2B,RNASEH2B-AS1	304731
chr13	52027312	52027575	MACS_peak_1102	152.74	none	INTS6-AS1,INTS6	-37,-168
chr13	52768352	52768730	MACS_peak_1103	175.87	MRPS31P5	MRPS31P5	61
chr13	53191422	53191716	MACS_peak_1104	141.66	none	HNRNPA1L2	-35
chr13	53226463	53227197	MACS_peak_1105	560.36	SUGT1	SUGT1	0
chr13	60971170	60971461	MACS_peak_1106	125.07	TDRD3	TDRD3	-111
chr13	77565974	77566351	MACS_peak_1107	249.33	CLN5	CLN5	104
chr13	80915207	80915633	MACS_peak_1108	177	none	SPRY2	-334
chr13	92001087	92001455	MACS_peak_1109	161.56	MIR17HG	MIR17HG,MIR17,MIR18A	1198,-1587,-1733
chr13	98085495	98085803	MACS_peak_1110	145.89	none	RAP2A	-825
chr13	98628227	98629055	MACS_peak_1111	462.01	IPO5	none	none
chr13	101240895	101241150	MACS_peak_1112	119.06	GGACT	GGACT	24
chr13	103249021	103249283	MACS_peak_1113	134.62	none	TPP2	-133
chr13	103497989	103498398	MACS_peak_1114	166.08	ERCC5,BIVM-ERCC5	ERCC5	3
chr13	111267812	111268111	MACS_peak_1115	140	CARKD	CARKD	31
chr13	111364714	111364970	MACS_peak_1116	110.01	none	ING1	-127
chr13	111365172	111365541	MACS_peak_1117	161.25	ING1	ING1	-253
chr13	111566734	111567077	MACS_peak_1118	143.45	ANKRD10	ANKRD10	549
chr13	111805767	111806194	MACS_peak_1119	249.85	ARHGEF7	LOC101060553,ARHGEF7	-56,-80
chr13	113242220	113242744	MACS_peak_1120	690.35	TUBGCP3	TUBGCP3	17
chr13	113862793	113863281	MACS_peak_1121	530.86	CUL4A	PCID2,CUL4A	-8,30
chr13	113951107	113951995	MACS_peak_1122	1402.73	LAMP1	LAMP1	83
chr13	114103295	114104036	MACS_peak_1123	1287.56	ADPRHL1	ADPRHL1	-208
chr13	114144877	114145489	MACS_peak_1124	527.19	none	TMCO3,DCUN1D2	-124,-160
chr13	114238698	114239153	MACS_peak_1125	267.31	none	TFDP1	-77
chr13	115000210	115000490	MACS_peak_1126	146.49	none	CDC16	-11
chr13	115046732	115047450	MACS_peak_1127	497.36	UPF3A	UPF3A	33
chr13	115079564	115080412	MACS_peak_1128	915.75	CHAMP1	CHAMP1	24
chr14	20811588	20811910	MACS_peak_1129	168.1	none	PARP2,RPPH1	-23,-179
chr14	20922796	20923667	MACS_peak_1130	793.8	OSGEP	OSGEP,APEX1	36,-58
chr14	20929431	20930108	MACS_peak_1131	333.35	TMEM55B	TMEM55B	2
chr14	21571749	21572466	MACS_peak_1132	548.02	ZNF219	ZNF219	756
chr14	21924159	21924416	MACS_peak_1133	101.2	none	none	none
chr14	21944944	21945532	MACS_peak_1134	412.67	none	TOX4,RAB2B	-96,-106
chr14	23451652	23452064	MACS_peak_1135	118.38	none	AJUBA	-7
chr14	23564183	23564833	MACS_peak_1136	448.03	ACIN1	C14orf119,ACIN1	-174315
chr14	23770421	23771312	MACS_peak_1137	762.22	PPP1R3E	PPP1R3E	1191
chr14	24583683	24584217	MACS_peak_1138	312.14	DCAF11	DCAF11	-35
chr14	24657950	24658309	MACS_peak_1139	196.89	none	IPO4	-5
chr14	24664423	24665047	MACS_peak_1140	371.55	TM9SF1	TM9SF1	207
chr14	24682443	24682873	MACS_peak_1141	185.36	CHMP4A	CHMP4A,MDP1	3782618
chr14	24711868	24712129	MACS_peak_1142	100.05	none	TINF2	-118
chr14	24740608	24740989	MACS_peak_1143	192.76	RABGGTA	RABGGTA	35
chr14	29254901	29255204	MACS_peak_1144	113.07	LINC01551	none	none
chr14	31676577	31676825	MACS_peak_1145	103.87	HECTD1	HECTD1	28
chr14	31889746	31890100	MACS_peak_1146	148.66	none	LOC101927124,HEATR5A	-40,-135
chr14	36004345	36004804	MACS_peak_1147	383.73	INSM2	INSM2	1327
chr14	39644050	39644412	MACS_peak_1148	190.38	none	PNN	-155
chr14	39901584	39902004	MACS_peak_1149	215.34	none	FBXO33	-90
chr14	45553185	45553467	MACS_peak_1150	100.09	PRPF39	PRPF39	25
chr14	45722242	45722510	MACS_peak_1151	123.65	MIS18BP1	MIS18BP1	229
chr14	50065592	50066004	MACS_peak_1152	182.38	LRR1	LRR1	384
chr14	50359419	50359934	MACS_peak_1153	409.21	none	ARF6	-59
chr14	50778892	50779252	MACS_peak_1154	164.13	ATP5S	ATP5S,L2HGDH	26,-125
chr14	52456133	52456402	MACS_peak_1155	106.12	C14orf166	C14orf166	40
chr14	54907825	54908263	MACS_peak_1156	227.17	CNIH1	CNIH1	104
chr14	54955353	54955838	MACS_peak_1157	357.89	GMFB	GMFB	149
chr14	55493652	55494096	MACS_peak_1158	271.65	SOCS4	SOCS4,WDHD1	31,-55
chr14	55518051	55518537	MACS_peak_1159	371.91	none	MAPK1IP1L	-67
chr14	57735312	57735876	MACS_peak_1160	239.71	EXOC5	AP5M1,EXOC5	-11,23
chr14	58666521	58667021	MACS_peak_1161	364.23	none	ACTR10	-61
chr14	58711319	58711667	MACS_peak_1162	154.28	none	PSMA3	-29
chr14	58764478	58764788	MACS_peak_1163	130.23	FLJ31306	FLJ31306,ARID4A	222,-588
chr14	58893987	58894513	MACS_peak_1164	358.84	KIAA0586	TIMM9,KIAA0586	-18148
chr14	60558436	60559065	MACS_peak_1165	467.34	PCNXL4	PCNXL4	122
chr14	60715478	60716072	MACS_peak_1166	344.29	PPM1A	PPM1A	-190
chr14	61201284	61201647	MACS_peak_1167	218.01	MNAT1	MNAT1	7
chr14	62162105	62162370	MACS_peak_1168	137.29	HIF1A,HIF1A-AS1	HIF1A,HIF1A-AS1	119304
chr14	64010158	64010488	MACS_peak_1169	179.6	none	PPP2R5E	-244
chr14	64108219	64108724	MACS_peak_1170	218.52	WDR89	WDR89	170
chr14	64805036	64805732	MACS_peak_1171	578.78	MIR548AZ	ESR2	-116
chr14	64854406	64855216	MACS_peak_1172	709.4	MTHFD1,MIR548AZ	MTHFD1	53
chr14	64970119	64970935	MACS_peak_1173	841.33	ZBTB25	ZBTB25,ZBTB1	27,-764
chr14	64971546	64971950	MACS_peak_1174	191.9	ZBTB1	ZBTB1,ZBTB25	457,-1194
chr14	65381104	65381444	MACS_peak_1175	174.99	CHURC1-FNTB	CHURC1-FNTB	196
chr14	65569078	65569774	MACS_peak_1176	559.25	none	MAX	-13
chr14	65879072	65879514	MACS_peak_1177	167.69	FUT8-AS1,FUT8	FUT8-AS1,FUT8	42,-154
chr14	66974464	66974762	MACS_peak_1178	134.07	GPHN	GPHN	489
chr14	67707665	67708530	MACS_peak_1179	314.61	MPP5	MPP5	86
chr14	67826310	67827351	MACS_peak_1180	722.22	none	ATP6V1D,EIF2S1	-110,-203
chr14	68141241	68141871	MACS_peak_1181	285.1	VTI1B	VTI1B	46
chr14	69262502	69262946	MACS_peak_1182	144.33	ZFP36L1	ZFP36L1	236
chr14	69282985	69283411	MACS_peak_1183	142.3	none	none	none
chr14	69445365	69445641	MACS_peak_1184	114.19	ACTN1	ACTN1,ACTN1-AS1	580,-895
chr14	69445841	69446402	MACS_peak_1185	138.16	none	ACTN1,ACTN1-AS1	-38,-277
chr14	69618319	69618959	MACS_peak_1186	236.13	DCAF5	DCAF5	677
chr14	69619633	69620178	MACS_peak_1187	329.63	DCAF5	DCAF5	9
chr14	69864530	69865514	MACS_peak_1188	588.66	none	ERH,SLC39A9	-1,-73
chr14	70078019	70078554	MACS_peak_1189	349.89	none	KIAA0247	-23
chr14	70233597	70234048	MACS_peak_1190	248.66	LOC100289511	SRSF5,LOC100289511	-6608
chr14	70234231	70234708	MACS_peak_1191	199.01	SRSF5	LOC100289511,SRSF5	-39636
chr14	70826140	70826682	MACS_peak_1192	379.66	COX16,SYNJ2BP-COX16	COX16	37
chr14	71067161	71067598	MACS_peak_1193	212.39	MED6	MED6	28
chr14	71275719	71276680	MACS_peak_1194	442.83	none	MAP3K9	-311
chr14	71786793	71787485	MACS_peak_1195	280.69	none	none	none
chr14	73392851	73393405	MACS_peak_1196	123.88	DCAF4	DCAF4	89
chr14	73493699	73494093	MACS_peak_1197	184.61	ZFYVE1	ZFYVE1	24
chr14	73524868	73525469	MACS_peak_1198	496	none	RBM25	-52
chr14	73957462	73957824	MACS_peak_1199	141.61	C14orf169,HEATR4	C14orf169	5
chr14	74111426	74111882	MACS_peak_1200	162.55	DNAL1	DNAL1	77
chr14	74353202	74353811	MACS_peak_1201	525	ZNF410	ZNF410	189
chr14	74416556	74417415	MACS_peak_1202	439.11	COQ6,FAM161B	COQ6,FAM161B	31132
chr14	74485690	74486242	MACS_peak_1203	409.36	ENTPD5	ENTPD5,CCDC176	60,-92
chr14	74551341	74551787	MACS_peak_1204	204.57	none	LIN52,ALDH6A1	-91,-368
chr14	74769438	74770001	MACS_peak_1205	299.79	ABCD4	ABCD4	48
chr14	74959885	74960547	MACS_peak_1206	250.16	none	NPC2,ISCA2	-132,-206
chr14	75079133	75079649	MACS_peak_1207	289.72	none	LTBP2	-357
chr14	75229762	75230427	MACS_peak_1208	542.8	YLPM1	YLPM1	26
chr14	75348307	75349038	MACS_peak_1209	304.84	DLST	DLST	79
chr14	75530444	75530959	MACS_peak_1210	184.4	ACYP1	ACYP1	35
chr14	75745069	75745437	MACS_peak_1211	131.99	none	FOS	-227
chr14	76127353	76127946	MACS_peak_1212	332.17	TTLL5	TTLL5,C14orf1	99,-111
chr14	76618028	76618570	MACS_peak_1213	137.97	GPATCH2L	GPATCH2L	72
chr14	77278958	77279456	MACS_peak_1214	288.9	ANGEL1	ANGEL1	76
chr14	77422800	77423283	MACS_peak_1215	230.62	none	none	none
chr14	77494494	77495408	MACS_peak_1216	403.16	IRF2BPL	IRF2BPL	91
chr14	77563949	77564892	MACS_peak_1217	1657.49	none	CIPC	-157
chr14	77786694	77787975	MACS_peak_1218	1710.15	GSTZ1	GSTZ1,POMT2	105,-109
chr14	77843219	77843734	MACS_peak_1219	176.46	none	TMED8,SAMD15	-80,-285
chr14	77923892	77924774	MACS_peak_1220	227.29	none	AHSA1,VIPAS39	-39,-350
chr14	78082812	78083482	MACS_peak_1221	215.18	none	SPTLC2	-37
chr14	78266287	78266911	MACS_peak_1222	427.85	ADCK1	ADCK1	174
chr14	81687064	81687987	MACS_peak_1223	1100.76	GTF2A1	GTF2A1	50
chr14	89017607	89018099	MACS_peak_1224	229.09	PTPN21	none	none
chr14	89029088	89029923	MACS_peak_1225	332.39	ZC3H14	ZC3H14	-185
chr14	89290742	89291121	MACS_peak_1226	161.12	TTC8	TTC8	435
chr14	90422003	90422673	MACS_peak_1227	393.59	TDP1	TDP1,EFCAB11	93,-1217
chr14	90797874	90798461	MACS_peak_1228	402.7	NRDE2	NRDE2	314
chr14	90849231	90850000	MACS_peak_1229	750.26	none	none	none
chr14	90862989	90863601	MACS_peak_1230	1215.66	none	CALM1	-31
chr14	90863740	90864566	MACS_peak_1231	356.19	CALM1	CALM1	827
chr14	91526718	91527349	MACS_peak_1232	364.96	none	RPS6KA5	-40
chr14	91884259	91884619	MACS_peak_1233	125.23	none	CCDC88C	-251
chr14	91976130	91977273	MACS_peak_1234	1603.99	SMEK1	SMEK1	123
chr14	92505945	92506696	MACS_peak_1235	394.53	TRIP11	TRIP11	83
chr14	92572539	92573368	MACS_peak_1236	420.49	ATXN3	ATXN3	12
chr14	93260154	93260970	MACS_peak_1237	878.9	none	GOLGA5	-13
chr14	93581600	93582340	MACS_peak_1238	333.2	ITPK1	ITPK1	293
chr14	93651032	93651830	MACS_peak_1239	486.81	TMEM251	TMEM251,MOAP1	57,-182
chr14	93673058	93674086	MACS_peak_1240	806.87	UBR7	C14orf142,UBR7	-113172
chr14	93798847	93799788	MACS_peak_1241	639.2	BTBD7	BTBD7,UNC79	121,-247
chr14	94547294	94547725	MACS_peak_1242	158.81	DDX24	DDX24,IFI27L1	49,-129
chr14	94640192	94640820	MACS_peak_1243	290.53	none	PPP4R4	-142
chr14	95623309	95624241	MACS_peak_1244	616.79	DICER1	DICER1,DICER1-AS1	-16,-249
chr14	96000718	96001714	MACS_peak_1245	586.72	none	SNHG10,GLRX5,SCARNA13	-7,-106,-1250
chr14	96829496	96830296	MACS_peak_1246	390.77	GSKIP	GSKIP,ATG2B	108,-218
chr14	96968284	96969377	MACS_peak_1247	900.16	PAPOLA	PAPOLA,LOC730202	118,-167
chr14	97263431	97264113	MACS_peak_1248	622.36	VRK1	VRK1	89
chr14	99946935	99947937	MACS_peak_1249	785.7	none	SETD3,CCNK	-210,-302
chr14	100070399	100071196	MACS_peak_1250	685.07	none	CCDC85C	-70
chr14	100150050	100150717	MACS_peak_1251	194.13	none	CYP46A1	-371
chr14	100659015	100659698	MACS_peak_1252	478.65	none	none	none
chr14	100680478	100681212	MACS_peak_1253	214.74	none	none	none
chr14	100704204	100705617	MACS_peak_1254	1076.87	none	YY1	-191
chr14	100706188	100706963	MACS_peak_1255	685.28	YY1	YY1	1474
chr14	100751668	100752240	MACS_peak_1256	247.45	none	none	none
chr14	100772496	100773251	MACS_peak_1257	332.37	SLC25A29	SLC25A29,MIR345	11,-1322
chr14	100842347	100843156	MACS_peak_1258	845.59	none	WDR25,WARS	-3,-71
chr14	102227485	102227929	MACS_peak_1259	138.71	none	PPP2R5C	-427
chr14	102414175	102415228	MACS_peak_1260	1631.34	none	none	none
chr14	102430606	102431179	MACS_peak_1261	123.76	DYNC1H1	DYNC1H1	28
chr14	102553081	102554170	MACS_peak_1262	1389.28	HSP90AA1	HSP90AA1	-113
chr14	102605615	102606521	MACS_peak_1263	266.8	HSP90AA1	HSP90AA1,WDR20	18,-120
chr14	102785763	102786345	MACS_peak_1264	318.73	ZNF839	ZNF839	-33
chr14	102829114	102829762	MACS_peak_1265	498.98	TECPR2	TECPR2,CINP	139,-185
chr14	102976105	102976502	MACS_peak_1266	107.82	none	ANKRD9	-175
chr14	102990918	102991369	MACS_peak_1267	137.71	none	none	none
chr14	103058162	103059184	MACS_peak_1268	861.59	none	RCOR1	-322
chr14	103522812	103523053	MACS_peak_1269	104.47	CDC42BPB	CDC42BPB	810
chr14	103523303	103524304	MACS_peak_1270	1097.97	none	CDC42BPB	-61
chr14	103799853	103801416	MACS_peak_1271	1633.75	EIF5	EIF5	296
chr14	103851334	103852168	MACS_peak_1272	316.97	MARK3	MARK3	51
chr14	103987400	103987892	MACS_peak_1273	131.45	CKB	CKB	1550
chr14	103995105	103995874	MACS_peak_1274	680.23	none	TRMT61A	-19
chr14	104028430	104029604	MACS_peak_1275	2126.19	BAG5	BAG5,APOPT1	134,-281
chr14	104095044	104096308	MACS_peak_1276	710.76	KLC1	KLC1	152
chr14	104181415	104182371	MACS_peak_1277	656.77	none	XRCC3,ZFYVE21	-70,-187
chr14	104313411	104313988	MACS_peak_1278	170.87	PPP1R13B	PPP1R13B,LINC00637	228,-358
chr14	104387450	104388228	MACS_peak_1279	1150.27	C14orf2	C14orf2	64
chr14	104394338	104395161	MACS_peak_1280	772.45	none	TDRD9	-67
chr14	105195592	105196086	MACS_peak_1281	261.85	ADSSL1	ADSSL1	-388
chr14	105196158	105196498	MACS_peak_1282	191.33	ADSSL1	ADSSL1	101
chr14	105218721	105219926	MACS_peak_1283	1711.32	none	SIVA1	-146
chr14	105261489	105261845	MACS_peak_1284	105.34	AKT1	AKT1	413
chr14	105281876	105282908	MACS_peak_1285	1851.34	none	none	none
chr14	105399386	105400067	MACS_peak_1286	455.59	none	none	none
chr14	105439626	105440131	MACS_peak_1287	143.4	AHNAK2	none	none
chr14	105444311	105445040	MACS_peak_1288	209.75	AHNAK2	AHNAK2	19
chr14	105451870	105452311	MACS_peak_1289	129.57	none	C14orf79	-525
chr14	105486751	105488266	MACS_peak_1290	2394.09	none	CDCA4	-83
chr14	105559484	105560045	MACS_peak_1291	163.52	none	LOC102723354	-719
chr14	105647178	105647818	MACS_peak_1292	354.86	NUDT14	NUDT14	162
chr14	105714656	105715138	MACS_peak_1293	176.79	BTBD6,BRF1	BTBD6,BRF1	19,-675
chr14	105766813	105767809	MACS_peak_1294	530.2	BRF1,PACS2	BRF1,PACS2	18164
chr14	105780525	105781114	MACS_peak_1295	187.32	PACS2,BRF1	PACS2,BRF1	681095
chr14	105864448	105865157	MACS_peak_1296	520.14	none	TEX22	-117
chr14	105940427	105941125	MACS_peak_1297	199.41	CRIP2	CRIP2	-335
chr14	105941232	105941740	MACS_peak_1298	136.89	CRIP2	CRIP2	375
chr14	105956231	105958006	MACS_peak_1299	1786.98	C14orf80	C14orf80	-467
chr15	22545171	22546056	MACS_peak_1300	446.19	none	REREP3	-951
chr15	22833209	22833780	MACS_peak_1301	512.18	TUBGCP5	TUBGCP5	100
chr15	23033949	23034802	MACS_peak_1302	577.21	NIPA2	NIPA2	52
chr15	23810544	23811001	MACS_peak_1303	283.16	MKRN3	MKRN3	319
chr15	25683982	25684580	MACS_peak_1304	654.11	none	UBE3A	-106
chr15	30114272	30114604	MACS_peak_1305	126.39	TJP1	TJP1	268
chr15	30918151	30918385	MACS_peak_1306	108.25	none	ARHGAP11B	-610
chr15	31195816	31196200	MACS_peak_1307	152.25	none	FAN1	-46
chr15	31283644	31284109	MACS_peak_1308	197.38	none	MTMR10	-69
chr15	31618402	31619053	MACS_peak_1309	379.89	none	KLF13	-330
chr15	34393902	34394343	MACS_peak_1310	151.36	none	EMC7,PGBD4	-69,-151
chr15	34501859	34502466	MACS_peak_1311	353.32	KATNBL1	KATNBL1	135
chr15	34516934	34517413	MACS_peak_1312	385.48	none	EMC4	-24
chr15	34659288	34659731	MACS_peak_1313	198.63	none	LPCAT4	-114
chr15	35261760	35262232	MACS_peak_1314	452.36	none	AQR	-1
chr15	35280291	35280758	MACS_peak_1315	465.64	none	ZNF770	-27
chr15	35838085	35838619	MACS_peak_1316	305.91	DPH6	DPH6-AS1,DPH6	-43,52
chr15	38543913	38544689	MACS_peak_1317	614.46	none	SPRED1	-750
chr15	38746116	38746677	MACS_peak_1318	244.55	FAM98B	FAM98B	69
chr15	40074696	40075267	MACS_peak_1319	295.69	FSIP1	FSIP1	58
chr15	40212881	40213142	MACS_peak_1320	108.49	GPR176	GPR176	82
chr15	40331293	40331677	MACS_peak_1321	215.32	none	SRP14-AS1,SRP14	-26,-96
chr15	40733175	40733440	MACS_peak_1322	124.2	BAHD1	BAHD1	-42
chr15	40986990	40987466	MACS_peak_1323	306.76	RAD51-AS1	RAD51-AS1,RAD51	75,-98
chr15	41047194	41047718	MACS_peak_1324	374.65	RMDN3	RMDN3	2
chr15	41186419	41186962	MACS_peak_1325	262.8	VPS18	VPS18	63
chr15	41233699	41234349	MACS_peak_1326	328.49	none	none	none
chr15	41407970	41408896	MACS_peak_1327	766.56	INO80	INO80	11
chr15	41522753	41523197	MACS_peak_1328	134.41	none	EXD1,CHP1	-20,-461
chr15	41523206	41523594	MACS_peak_1329	172.84	none	CHP1,EXD1	-36,-445
chr15	41576080	41576318	MACS_peak_1330	122.42	none	OIP5-AS1	-1
chr15	41624653	41625032	MACS_peak_1331	124.96	none	OIP5,NUSAP1	-23,-49
chr15	41694591	41694888	MACS_peak_1332	140.66	none	NDUFAF1	-81
chr15	41709130	41709468	MACS_peak_1333	136.11	none	RTF1	-2
chr15	41913245	41914456	MACS_peak_1334	1156.54	none	none	none
chr15	42066583	42066878	MACS_peak_1335	112.64	MAPKBP1	MAPKBP1	99
chr15	42565214	42565845	MACS_peak_1336	359.37	TMEM87A	TMEM87A,GANC	253,-326
chr15	42840850	42841244	MACS_peak_1337	224.89	HAUS2	HAUS2,LRRC57	37,-45
chr15	43622316	43622813	MACS_peak_1338	179.53	ADAL,LCMT2	ADAL,LCMT2	11256
chr15	44084112	44084601	MACS_peak_1339	245.69	SERF2-C15ORF63,SERF2	SERF2-C15ORF63,SERF2,MIR1282	183,-218,1601
chr15	44116737	44117164	MACS_peak_1340	197.45	MFAP1	MFAP1,WDR76	1,-2161
chr15	44118976	44119291	MACS_peak_1341	301.15	WDR76	WDR76,MFAP1	22,-2182
chr15	44580430	44581108	MACS_peak_1342	628.92	none	CASC4	-139
chr15	44719027	44720182	MACS_peak_1343	922.02	CTDSPL2	CTDSPL2	26
chr15	44828860	44829780	MACS_peak_1344	602.91	EIF3J	EIF3J,EIF3J-AS1	55,-199
chr15	44955632	44956091	MACS_peak_1345	290.1	SPG11	SPG11	15
chr15	45694369	45694862	MACS_peak_1346	358.59	SPATA5L1	SPATA5L1	97
chr15	45879211	45879961	MACS_peak_1347	555.56	BLOC1S6	BLOC1S6	170
chr15	48470063	48470364	MACS_peak_1348	136.09	MYEF2	MYEF2	345
chr15	48623407	48624545	MACS_peak_1349	629.76	DUT	DUT	356
chr15	49447678	49448110	MACS_peak_1350	243.02	none	COPS2,GALK2,NDUFAF4P1	-40,-61,-600
chr15	49912938	49913462	MACS_peak_1351	443.73	none	DTWD1,FAM227B	-25,-82
chr15	50646740	50647922	MACS_peak_1352	999.76	GABPB1,GABPB1-AS1	FLJ10038,GABPB1,GABPB1-AS1	-255274961
chr15	50716307	50716782	MACS_peak_1353	289.36	none	USP8	-29
chr15	50978522	50979284	MACS_peak_1354	720.53	TRPM7	TRPM7	109
chr15	51057472	51057970	MACS_peak_1355	260.49	SPPL2A	SPPL2A	189
chr15	51200597	51201076	MACS_peak_1356	295.88	none	AP4E1	-32
chr15	51914842	51915077	MACS_peak_1357	103.12	DMXL2	DMXL2	8
chr15	52263689	52264228	MACS_peak_1358	279.93	LEO1	LEO1	40
chr15	52860867	52861529	MACS_peak_1359	460.48	ARPP19	ARPP19	15
chr15	55489044	55489448	MACS_peak_1360	184.61	none	RSL24D1	-15
chr15	55700397	55700850	MACS_peak_1361	259.8	CCPG1,DYX1C1-CCPG1	CCPG1,C15orf65	-49,-99
chr15	56285751	56286005	MACS_peak_1362	128.33	NEDD4	NEDD4	66
chr15	57025510	57026020	MACS_peak_1363	227.02	ZNF280D	ZNF280D	519
chr15	57179133	57179922	MACS_peak_1364	703.1	LOC145783	none	none
chr15	57210539	57211022	MACS_peak_1365	279.68	none	TCF12,LOC145783	-52,-83
chr15	57998701	57999083	MACS_peak_1366	211.71	POLR2M,GCOM1	POLR2M	174
chr15	59041772	59042322	MACS_peak_1367	315.37	ADAM10	ADAM10	130
chr15	59063035	59063442	MACS_peak_1368	149.16	none	FAM63B	-154
chr15	59225649	59226228	MACS_peak_1369	355.31	none	SLTM	-86
chr15	59981328	59981752	MACS_peak_1370	317.06	BNIP2	BNIP2	102
chr15	60771035	60771498	MACS_peak_1371	267.4	ICE2	ICE2,LOC101928784	93,-110
chr15	63340434	63340926	MACS_peak_1372	171.09	TPM1	TPM1	45
chr15	63413856	63414180	MACS_peak_1373	185.88	LACTB	LACTB	20
chr15	63449543	63449765	MACS_peak_1374	128.31	RPS27L	RPS27L	87
chr15	63796424	63797125	MACS_peak_1375	487.06	USP3	USP3	65
chr15	63797154	63797404	MACS_peak_1376	114.82	USP3	USP3	570
chr15	63892933	63893220	MACS_peak_1377	190.49	FBXL22	USP3-AS1	-50
chr15	64385852	64386378	MACS_peak_1378	241.83	FAM96A	FAM96A,SNX1	92,-1967
chr15	64387982	64388385	MACS_peak_1379	188.66	SNX1	SNX1,FAM96A	101,-1976
chr15	64455035	64455642	MACS_peak_1380	447.33	PPIB	PPIB	16
chr15	64679771	64680274	MACS_peak_1381	473.06	TRIP4	TRIP4,KIAA0101	20,-136
chr15	64995147	64995628	MACS_peak_1382	192.3	OAZ2	OAZ2	93
chr15	65281803	65282542	MACS_peak_1383	428.47	SPG21	SPG21	112
chr15	65425538	65426332	MACS_peak_1384	413.5	PDCD7	PDCD7	239
chr15	65477156	65477958	MACS_peak_1385	453.22	CLPX	CLPX	6
chr15	65578952	65579376	MACS_peak_1386	159.6	none	PARP16	-146
chr15	65809492	65810333	MACS_peak_1387	700.71	DPP8	DPP8	123
chr15	65822588	65823136	MACS_peak_1388	279.11	PTPLAD1	PTPLAD1	36
chr15	65903257	65903808	MACS_peak_1389	538.39	VWA9	VWA9,SLC24A1	-46,-210
chr15	66161615	66162025	MACS_peak_1390	165.21	RAB11A	RAB11A	24
chr15	66648745	66649306	MACS_peak_1391	472.17	TIPIN	TIPIN	29
chr15	66678834	66679419	MACS_peak_1392	499.02	none	MAP2K1	-84
chr15	66790014	66790340	MACS_peak_1393	131.54	none	SNAPC5	-31
chr15	66797140	66797820	MACS_peak_1394	423.42	ZWILCH	ZWILCH,RPL4,SNORD18A	60,-287,-1828
chr15	66993338	66993716	MACS_peak_1395	210.5	none	SMAD6	-1146
chr15	67546770	67547301	MACS_peak_1396	297.44	AAGAB	AAGAB,IQCH	39,-102
chr15	67813323	67813837	MACS_peak_1397	286.25	C15orf61,IQCH-AS1	C15orf61,IQCH-AS1	59,-180
chr15	67834869	67835129	MACS_peak_1398	103.24	none	MAP2K5	-21
chr15	68521515	68522195	MACS_peak_1399	650.74	CLN6	CLN6	225
chr15	68569825	68570676	MACS_peak_1400	751.63	FEM1B	FEM1B	110
chr15	69222644	69222936	MACS_peak_1401	112.91	MIR548H4	NOX5	-48
chr15	69754914	69755428	MACS_peak_1402	310.53	none	none	none
chr15	71055655	71055947	MACS_peak_1403	107.26	UACA	UACA	49
chr15	71184673	71185047	MACS_peak_1404	140.86	LRRC49	LRRC49,THAP10	79,-88
chr15	72410543	72410813	MACS_peak_1405	119.28	SENP8	SENP8,MYO9A	48,-238
chr15	72523355	72524044	MACS_peak_1406	603.28	PKM	PKM	28
chr15	72564676	72565434	MACS_peak_1407	712.42	none	PARP6	-1427
chr15	72668144	72668675	MACS_peak_1408	332.42	HEXA	HEXA-AS1,HEXA	-44111
chr15	72766297	72766978	MACS_peak_1409	631.61	none	ARIH1	-29
chr15	73075848	73076323	MACS_peak_1410	372.63	ADPGK,ADPGK-AS1	ADPGK,ADPGK-AS1	41910
chr15	73925636	73926022	MACS_peak_1411	182.08	none	NPTN	-76
chr15	74284315	74284922	MACS_peak_1412	478.56	STOML1	STOML1,PML	71,-2395
chr15	74392458	74392701	MACS_peak_1413	114.14	none	none	none
chr15	74833199	74833736	MACS_peak_1414	235.74	none	ARID3B	-80
chr15	74907783	74908366	MACS_peak_1415	965.36	CLK3	CLK3	740
chr15	74988183	74988520	MACS_peak_1416	120.07	EDC3	EDC3	35
chr15	75135352	75135771	MACS_peak_1417	215.7	none	ULK3,MIR6882	-9,-2513
chr15	75229980	75230739	MACS_peak_1418	432.21	COX5A	COX5A	136
chr15	75287565	75287891	MACS_peak_1419	204.09	none	SCAMP5	-147
chr15	75315703	75316140	MACS_peak_1420	209.58	PPCDC	PPCDC	26
chr15	75628175	75628577	MACS_peak_1421	289.44	COMMD4	COMMD4	40
chr15	75660438	75661159	MACS_peak_1422	540.61	MAN2C1	MAN2C1	170
chr15	75743691	75744127	MACS_peak_1423	174.95	SIN3A	SIN3A	17
chr15	75746161	75746476	MACS_peak_1424	182.08	SIN3A	SIN3A	1806
chr15	75746630	75747115	MACS_peak_1425	231.96	SIN3A	SIN3A	1252
chr15	75932413	75932774	MACS_peak_1426	163.81	IMP3	IMP3	71
chr15	76196023	76196379	MACS_peak_1427	183.39	FBXO22	FBXO22	2
chr15	76628970	76629219	MACS_peak_1428	129.64	none	ISL2	-52
chr15	78730232	78730764	MACS_peak_1429	226.66	none	IREB2	-19
chr15	79165046	79165274	MACS_peak_1430	101.4	MORF4L1	MORF4L1	38
chr15	79165514	79166128	MACS_peak_1431	312.73	MORF4L1	MORF4L1	491
chr15	80352104	80352419	MACS_peak_1432	109.76	ZFAND6	ZFAND6	-10
chr15	82339353	82339588	MACS_peak_1433	116.81	none	MEX3B	-986
chr15	82554739	82555233	MACS_peak_1434	221.24	EFTUD1	EFTUD1,FAM154B	118,-165
chr15	83478220	83478480	MACS_peak_1435	108.79	none	WHAMM	-29
chr15	83478579	83478885	MACS_peak_1436	155.54	WHAMM	WHAMM	353
chr15	83680246	83680648	MACS_peak_1437	160.5	none	C15orf40	-54
chr15	83735945	83736223	MACS_peak_1438	173.16	BTBD1	MIR4515,BTBD1	-2,22
chr15	85259183	85259665	MACS_peak_1439	343.53	SEC11A	SEC11A	267
chr15	85524293	85524615	MACS_peak_1440	148.96	PDE8A	PDE8A	711
chr15	86338099	86338413	MACS_peak_1441	152.79	none	KLHL25	-67
chr15	89010536	89010828	MACS_peak_1442	124.76	none	MRPS11,MRPL46	-1,-49
chr15	89877645	89878308	MACS_peak_1443	385.82	POLG	POLG	50
chr15	90437049	90437535	MACS_peak_1444	239.63	AP3S2,C15orf38-AP3S2	AP3S2	325
chr15	90808736	90809026	MACS_peak_1445	134.11	CIB1	NGRN,CIB1	-13110
chr15	90931613	90931880	MACS_peak_1446	120.87	IQGAP1	IQGAP1	274
chr15	91260462	91260832	MACS_peak_1447	130.45	BLM	BLM,LOC101926895	90,-276
chr15	91537799	91538069	MACS_peak_1448	104.47	none	PRC1	-53
chr15	93352225	93352808	MACS_peak_1449	348.58	none	none	none
chr15	93425645	93426131	MACS_peak_1450	415.89	none	LOC100507217	-184
chr15	93447339	93447943	MACS_peak_1451	295.66	MIR3175,CHD2	MIR3175	13
chr15	99791263	99791716	MACS_peak_1452	296.93	none	TTC23,LRRC28	-58,-77
chr15	100105928	100106357	MACS_peak_1453	287.54	MEF2A	MEF2A	10
chr15	101142468	101142937	MACS_peak_1454	259.81	none	ASB7,LINS	-52,-257
chr15	101626616	101626881	MACS_peak_1455	124.63	none	none	none
chr15	101835082	101835773	MACS_peak_1456	687.96	SNRPA1	SNRPA1	33
chr15	102192360	102192885	MACS_peak_1457	315.68	none	TM2D3	-28
chr16	188679	188966	MACS_peak_1458	104.47	none	NPRL3	-125
chr16	231299	231523	MACS_peak_1459	111.56	none	HBQ1	1079
chr16	279083	279532	MACS_peak_1460	205.46	LUC7L	LUC7L	142
chr16	284418	284738	MACS_peak_1461	150.78	ITFG3	ITFG3	34
chr16	431812	432043	MACS_peak_1462	109.22	TMEM8A	TMEM8A,LOC100134368	23,-313
chr16	447130	447484	MACS_peak_1463	148.66	NME4	NME4	116
chr16	619788	620140	MACS_peak_1464	184.82	none	PIGQ,NHLRC4	-32970
chr16	639106	639510	MACS_peak_1465	211.93	none	RAB40C	-48
chr16	639753	640252	MACS_peak_1466	206.94	RAB40C	RAB40C	-74
chr16	699231	699500	MACS_peak_1467	132.2	WDR90	WDR90	3
chr16	717807	718298	MACS_peak_1468	517.99	none	RHOT2	-30
chr16	730277	730678	MACS_peak_1469	241.07	STUB1	STUB1	367
chr16	734061	734599	MACS_peak_1470	339.19	JMJD8	JMJD8	109
chr16	740227	740654	MACS_peak_1471	308.22	none	WDR24	-40
chr16	770887	771446	MACS_peak_1472	275.96	FAM173A	FAM173A	25
chr16	790844	791307	MACS_peak_1473	254.88	none	NARFL	-78
chr16	838223	838799	MACS_peak_1474	535.47	none	CHTF18,RPUSD1	-110,-128
chr16	1358802	1359861	MACS_peak_1475	1045.95	UBE2I	UBE2I	178
chr16	1401552	1402132	MACS_peak_1476	439.61	TSR3	TSR3,GNPTG	31,-57
chr16	1524781	1525324	MACS_peak_1477	305.91	CLCN7	CLCN7	33
chr16	1660591	1660869	MACS_peak_1478	147.21	IFT140	IFT140	1379
chr16	1661965	1662626	MACS_peak_1479	567.86	none	IFT140,CRAMP1L	-186,-2345
chr16	1755894	1756273	MACS_peak_1480	202.6	none	MAPK8IP3	-137
chr16	1822859	1823366	MACS_peak_1481	392.56	MRPS34	MRPS34,EME2,NME3	28,-116,-1402
chr16	1832239	1832902	MACS_peak_1482	324.39	SPSB3	SPSB3,NUBP2	11,-353
chr16	1877029	1877415	MACS_peak_1483	247.12	none	FAHD1,HAGH	-2,-27
chr16	2014576	2015076	MACS_peak_1484	345.51	RPS2	RPS2,SNHG9,SNORA78	1,-170,-358
chr16	2021814	2022285	MACS_peak_1485	389.4	none	TBL3	-14
chr16	2059785	2060108	MACS_peak_1486	224.86	none	ZNF598	-124
chr16	2097910	2098163	MACS_peak_1487	110.94	TSC2	TSC2,NTHL1	47,-169
chr16	2205652	2205924	MACS_peak_1488	122.36	none	TRAF7,SNORD60	-10,-682
chr16	2255273	2255823	MACS_peak_1489	292.83	MLST8	MLST8	-183
chr16	2264952	2265250	MACS_peak_1490	131.54	none	PGP	-279
chr16	2273525	2273788	MACS_peak_1491	146.38	E4F1	E4F1	168
chr16	2317696	2318548	MACS_peak_1492	1153.68	RNPS1	RNPS1,MIR3677	-235,-2591
chr16	2390652	2391099	MACS_peak_1493	242.28	none	ABCA17P,ABCA3	-47,-128
chr16	2509977	2510326	MACS_peak_1494	158.92	C16orf59	C16orf59	37
chr16	2563724	2564142	MACS_peak_1495	216.05	ATP6V0C	ATP6V0C	63
chr16	2570058	2570616	MACS_peak_1496	481.32	none	AMDHD2	-25
chr16	2587677	2588276	MACS_peak_1497	481.68	PDPK1	PDPK1	12
chr16	2653196	2653482	MACS_peak_1498	118.02	none	LOC652276	-45
chr16	2723187	2723721	MACS_peak_1499	295.23	none	ERVK13-1	-14
chr16	2732196	2732762	MACS_peak_1500	515.11	none	KCTD5	-15
chr16	2770843	2771415	MACS_peak_1501	433.21	none	PRSS27	-577
chr16	2802122	2803194	MACS_peak_1502	1049.49	SRRM2	SRRM2-AS1,SRRM2	-57329
chr16	2827100	2827638	MACS_peak_1503	494.42	none	TCEB2	-72
chr16	3019126	3019413	MACS_peak_1504	117.72	PAQR4	PAQR4	24
chr16	3030529	3030874	MACS_peak_1505	169.13	none	PKMYT1	-161
chr16	3184770	3185219	MACS_peak_1506	269.66	none	ZNF213,ZNF213-AS1	-62,-111
chr16	3285027	3285308	MACS_peak_1507	104.47	ZNF200	ZNF200	19
chr16	3314175	3314744	MACS_peak_1508	339.65	LINC00921	LINC00921	692
chr16	3332854	3333384	MACS_peak_1509	362.08	none	ZNF263	-367
chr16	3355354	3355868	MACS_peak_1510	263.89	ZNF75A	TIGD7,ZNF75A	-172206
chr16	3450874	3451124	MACS_peak_1511	103.26	ZSCAN32	ZSCAN32,ZNF174	66,-190
chr16	3507617	3508190	MACS_peak_1512	279.4	NAA60	NAA60	-88
chr16	3767415	3767847	MACS_peak_1513	315.99	none	TRAP1	-33
chr16	3930649	3930979	MACS_peak_1514	130.36	none	CREBBP	-693
chr16	4233718	4234065	MACS_peak_1515	177.47	none	none	none
chr16	4303659	4304001	MACS_peak_1516	188.46	none	LOC100507501	-40
chr16	4322910	4323250	MACS_peak_1517	119.25	none	TFAP4	-79
chr16	4475420	4476005	MACS_peak_1518	331.74	none	DNAJA3	-93
chr16	4666018	4666565	MACS_peak_1519	297.83	none	UBALD1	-1364
chr16	4784143	4784536	MACS_peak_1520	263.67	ANKS3,C16orf71	ANKS3,C16orf71	39,51
chr16	4897149	4897694	MACS_peak_1521	336.33	none	GLYR1,UBN1	-118,-210
chr16	8891384	8891846	MACS_peak_1522	302.89	none	PMM2,TMEM186	-54,-110
chr16	8962288	8962713	MACS_peak_1523	195.71	CARHSP1	CARHSP1	76
chr16	9185341	9185656	MACS_peak_1524	109.76	none	C16orf72	-38
chr16	11890931	11891387	MACS_peak_1525	230.36	none	ZC3H7A	-45
chr16	12009739	12010111	MACS_peak_1526	177.87	GSPT1	GSPT1	-100
chr16	14726475	14726739	MACS_peak_1527	133.92	none	BFAR,PARN	-60,-2479
chr16	15068694	15069116	MACS_peak_1528	233.01	PDXDC1	PDXDC1	86
chr16	15736834	15737271	MACS_peak_1529	323.77	none	KIAA0430,NDE1,MIR484	-29,-71,-98
chr16	18812999	18813267	MACS_peak_1530	132.54	none	ARL6IP1	-276
chr16	18937471	18938073	MACS_peak_1531	278.5	none	SMG1	-46
chr16	19078772	19079397	MACS_peak_1532	348.58	COQ7	LOC102723385,COQ7	-71,-154
chr16	21513402	21513740	MACS_peak_1533	153.7	SMG1P3	SMG1P3	31
chr16	21513756	21513983	MACS_peak_1534	101.72	none	SMG1P3	-267
chr16	21531501	21531822	MACS_peak_1535	177.67	SLC7A5P2	SLC7A5P2	104
chr16	21610599	21611056	MACS_peak_1536	433.6	METTL9	METTL9,LOC101927814	31,-121
chr16	21964407	21964820	MACS_peak_1537	217.85	UQCRC2	UQCRC2	5
chr16	22308551	22308976	MACS_peak_1538	195.71	POLR3E	POLR3E	68
chr16	23568724	23569255	MACS_peak_1539	231.45	UBFD1	UBFD1,EARS2	128,-293
chr16	23607296	23607896	MACS_peak_1540	420.48	NDUFAB1	NDUFAB1	43
chr16	23652431	23652906	MACS_peak_1541	429.35	PALB2	PALB2,DCTN5	10,-18
chr16	24550597	24551184	MACS_peak_1542	426.4	none	RBBP6	-17
chr16	25268708	25269700	MACS_peak_1543	1198.22	none	ZKSCAN2	-349
chr16	27214609	27215436	MACS_peak_1544	529.07	KDM8	KDM8	216
chr16	28223051	28223557	MACS_peak_1545	255.11	none	XPO6	-65
chr16	28565269	28565669	MACS_peak_1546	195.2	CCDC101	CCDC101	221
chr16	28833699	28835687	MACS_peak_1547	2065.03	ATXN2L	ATXN2L	325
chr16	28857446	28858019	MACS_peak_1548	577.01	none	TUFM,MIR4721	-3,-2404
chr16	28874523	28875441	MACS_peak_1549	1052.18	none	SH2B1	-95
chr16	28891089	28891454	MACS_peak_1550	171.32	ATP2A1	ATP2A1-AS1,ATP2A1	-29,-92
chr16	28936392	28936807	MACS_peak_1551	210.39	none	RABEP2	-67
chr16	28985752	28986344	MACS_peak_1552	525.68	none	SPNS1	-47
chr16	29606317	29606799	MACS_peak_1553	247.96	none	none	none
chr16	29801618	29802288	MACS_peak_1554	583.45	none	KIF22	-80
chr16	29816536	29817625	MACS_peak_1555	1204.96	none	MAZ	-336
chr16	29817909	29818251	MACS_peak_1556	143.76	MAZ	MAZ	223
chr16	29827188	29827829	MACS_peak_1557	512.75	none	PAGR1	-19
chr16	29874715	29875024	MACS_peak_1558	132.6	none	CDIPT-AS1,CDIPT	-134,-260
chr16	29911238	29911797	MACS_peak_1559	321.3	none	ASPHD1,SEZ6L2	-629,-932
chr16	30064104	30064614	MACS_peak_1560	481.23	none	ALDOA	-51
chr16	30076570	30077190	MACS_peak_1561	326.34	ALDOA	ALDOA	-113
chr16	30087266	30087529	MACS_peak_1562	116.49	PPP4C	PPP4C	14
chr16	30346352	30346799	MACS_peak_1563	266.6	SMG1P5	SMG1P5	120
chr16	30366354	30366960	MACS_peak_1564	375.01	CD2BP2	CD2BP2	25
chr16	30381317	30382321	MACS_peak_1565	905.49	none	TBC1D10B	-297
chr16	30389437	30389858	MACS_peak_1566	134.73	ZNF48,SEPT1	ZNF48	13
chr16	30406450	30406995	MACS_peak_1567	501.85	ZNF48	ZNF48	-17
chr16	30418713	30419167	MACS_peak_1568	248.95	ZNF771	ZNF771	206
chr16	30429237	30429587	MACS_peak_1569	111.91	ZNF771	none	none
chr16	30537809	30538588	MACS_peak_1570	520.19	none	ZNF768	-288
chr16	30546180	30546506	MACS_peak_1571	105.57	none	ZNF747	-149
chr16	30569505	30569975	MACS_peak_1572	174.2	none	ZNF764	-98
chr16	30662497	30662916	MACS_peak_1573	102.12	PRR14	PRR14	466
chr16	30669050	30670725	MACS_peak_1574	979.95	none	none	none
chr16	30709276	30710607	MACS_peak_1575	1719.17	none	LOC730183,SRCAP	-131,-520
chr16	30759335	30759913	MACS_peak_1576	217.08	PHKG2	PHKG2	5
chr16	30773381	30773771	MACS_peak_1577	137.54	RNF40	C16orf93,RNF40	-11,-33
chr16	30797769	30798329	MACS_peak_1578	252.27	ZNF629	ZNF629	474
chr16	30886216	30886880	MACS_peak_1579	413.5	BCL7C	MIR4519,LOC101928736	96,-232
chr16	30905131	30905821	MACS_peak_1580	491.6	BCL7C,LOC101928736	BCL7C,MIR762,CTF1	147,253,-2451
chr16	30934244	30934672	MACS_peak_1581	188.27	FBXL19,FBXL19-AS1	FBXL19,FBXL19-AS1	83132
chr16	30968515	30969660	MACS_peak_1582	1095.4	SETD1A	SETD1A	473
chr16	31044402	31044755	MACS_peak_1583	176.76	STX4	STX4	163
chr16	31084483	31085201	MACS_peak_1584	429.35	ZNF668	ZNF668,ZNF646	-19,-900
chr16	31085422	31085966	MACS_peak_1585	426.4	none	ZNF646,ZNF668	-48,-53
chr16	31105879	31106416	MACS_peak_1586	292.28	VKORC1	VKORC1	129
chr16	31128771	31129268	MACS_peak_1587	284.54	KAT8	KAT8	35
chr16	31153562	31154003	MACS_peak_1588	249.41	PRSS36	none	none
chr16	31191690	31192282	MACS_peak_1589	580.57	FUS	FUS	556
chr16	31470208	31471355	MACS_peak_1590	1117.56	ARMC5	ARMC5	465
chr16	33237929	33238137	MACS_peak_1591	208.29	none	none	none
chr16	33896546	33896757	MACS_peak_1592	108.8	none	none	none
chr16	46388755	46389694	MACS_peak_1593	117.82	none	none	none
chr16	46391748	46392440	MACS_peak_1594	290.02	none	none	none
chr16	46399979	46400249	MACS_peak_1595	116.21	none	none	none
chr16	46403613	46403968	MACS_peak_1596	181.67	none	none	none
chr16	46404773	46405227	MACS_peak_1597	111.66	none	none	none
chr16	46406886	46407033	MACS_peak_1598	205.7	none	none	none
chr16	46428893	46429513	MACS_peak_1599	104.59	none	none	none
chr16	46722936	46723735	MACS_peak_1600	443.69	none	VPS35,ORC6	-191,-222
chr16	47494855	47495269	MACS_peak_1601	131.67	none	ITFG1,PHKB	-47,-147
chr16	50058797	50059262	MACS_peak_1602	258.58	none	CNEP1R1	-87
chr16	50402609	50403028	MACS_peak_1603	339.55	BRD7	BRD7	27
chr16	53164376	53164696	MACS_peak_1604	178.05	CHD9	none	none
chr16	56485101	56485368	MACS_peak_1605	132.43	NUDT21	NUDT21,OGFOD1	27,-189
chr16	56642143	56642526	MACS_peak_1606	210.37	none	MT2A	-143
chr16	56763808	56764196	MACS_peak_1607	106.84	none	NUP93	-14
chr16	57481174	57481564	MACS_peak_1608	172.52	CIAPIN1,COQ9	CIAPIN1,COQ9	0,33
chr16	58034392	58034647	MACS_peak_1609	101.78	none	USB1,ZNF319	-757,-757
chr16	58163103	58163805	MACS_peak_1610	639.75	none	CFAP20	-158
chr16	58231905	58232193	MACS_peak_1611	107.99	none	CSNK2A2	-267
chr16	58426274	58426579	MACS_peak_1612	174.34	GINS3	GINS3	129
chr16	58663531	58663925	MACS_peak_1613	177.21	CNOT1	CNOT1	62
chr16	58768052	58768366	MACS_peak_1614	114.12	GOT2	GOT2	52
chr16	66586227	66586706	MACS_peak_1615	213.66	CKLF-CMTM1	CKLF-CMTM1,TK2	1,-2151
chr16	66785291	66785920	MACS_peak_1616	407.98	none	DYNC1LI2	-80
chr16	67062779	67063131	MACS_peak_1617	161	none	CBFB	-94
chr16	67143674	67144013	MACS_peak_1618	155.67	none	C16orf70	-71
chr16	67217627	67218000	MACS_peak_1619	223.58	KIAA0895L	KIAA0895L	70
chr16	67225862	67226280	MACS_peak_1620	213.66	E2F4	E2F4,EXOC3L1	4,-1964
chr16	67260653	67261160	MACS_peak_1621	215.92	none	LRRC29,TMEM208	-5,-109
chr16	67360512	67360835	MACS_peak_1622	100.57	none	KCTD19,LRRC36	-12,-73
chr16	67514748	67515463	MACS_peak_1623	678.91	none	ATP6V0D1,AGRP	-162611
chr16	67595854	67596607	MACS_peak_1624	1035.56	none	CTCF	-79
chr16	67875980	67876473	MACS_peak_1625	199.18	THAP11,CENPT	THAP11	14
chr16	67880353	67881258	MACS_peak_1626	1001.65	CENPT	NUTF2,CENPT	-13556
chr16	67906786	67907144	MACS_peak_1627	141.21	EDC4	EDC4	40
chr16	67927026	67927289	MACS_peak_1628	111.23	none	PSKH1	-17
chr16	68056959	68057304	MACS_peak_1629	153.64	DUS2,DDX28	DUS2,DDX28	285639
chr16	68119000	68119438	MACS_peak_1630	264.5	none	NFATC3	-49
chr16	68344545	68345112	MACS_peak_1631	281.49	SLC7A6OS	SLC7A6OS,PRMT7	40,-48
chr16	69166242	69166641	MACS_peak_1632	241.86	CHTF8	CHTF8,CIRH1A	52,-57
chr16	69345071	69345680	MACS_peak_1633	372.34	VPS4A	VPS4A	89
chr16	69364247	69364723	MACS_peak_1634	293.92	PDF,COG8	PDF	13
chr16	69373455	69373780	MACS_peak_1635	176.2	NIP7	COG8,NIP7	-91203
chr16	69419534	69420125	MACS_peak_1636	327.83	TERF2	TERF2	62
chr16	69599512	69600077	MACS_peak_1637	614.48	none	MIR1538,NFAT5	-23,-74
chr16	69796164	69796590	MACS_peak_1638	259.74	WWP2	WWP2	191
chr16	70148058	70148305	MACS_peak_1639	104.17	PDPR	PDPR	653
chr16	70285634	70286067	MACS_peak_1640	322.76	none	EXOSC6	-17
chr16	70323143	70323435	MACS_peak_1641	133.46	AARS	AARS,DDX19B	123,-380
chr16	70380532	70380978	MACS_peak_1642	224.34	none	DDX19A,LOC100506083	-68,-105
chr16	70557576	70558049	MACS_peak_1643	191.66	SF3B3	SF3B3,COG4	122,-355
chr16	71322820	71323561	MACS_peak_1644	330.84	CMTR2	CMTR2	125
chr16	71495841	71496408	MACS_peak_1645	346.98	none	ZNF23	-7
chr16	71501700	71502048	MACS_peak_1646	150.51	none	none	none
chr16	71842566	71843300	MACS_peak_1647	697.45	AP1G1	AP1G1	43
chr16	71879600	71880065	MACS_peak_1648	292.76	none	ATXN1L	-61
chr16	71928975	71929575	MACS_peak_1649	662.12	IST1	IST1	-120
chr16	72042309	72042747	MACS_peak_1650	145.42	none	DHODH	-114
chr16	72127478	72127995	MACS_peak_1651	257.28	TXNL4B,DHX38	TXNL4B,DHX38	32122
chr16	74330232	74331062	MACS_peak_1652	866.61	none	PSMD7	-25
chr16	74401898	74402374	MACS_peak_1653	587.62	LOC283922	LOC283922	17
chr16	74700640	74701061	MACS_peak_1654	232.3	none	RFWD3	-71
chr16	75032730	75033181	MACS_peak_1655	179.71	ZNRF1	ZNRF1	41
chr16	75279044	75279358	MACS_peak_1656	110.47	BCAR1	none	none
chr16	75466826	75467666	MACS_peak_1657	420.61	CFDP1	CFDP1	141
chr16	75498245	75498996	MACS_peak_1658	402.87	none	TMEM170A	-36
chr16	75656772	75657351	MACS_peak_1659	246.23	ADAT1	ADAT1	160
chr16	75681975	75682294	MACS_peak_1660	103.43	TERF2IP	TERF2IP,KARS	500,-549
chr16	77224675	77225091	MACS_peak_1661	118.45	MON1B	MON1B	68
chr16	78133172	78133767	MACS_peak_1662	407.61	WWOX	WWOX	160
chr16	81040251	81041337	MACS_peak_1663	941.2	CENPN	CMC2,CENPN	-292692
chr16	81110410	81111023	MACS_peak_1664	283.46	C16orf46	C16orf46	156
chr16	81129886	81130176	MACS_peak_1665	163.56	none	GCSH	-51
chr16	81348280	81348724	MACS_peak_1666	198.87	none	GAN	-68
chr16	81478168	81478760	MACS_peak_1667	327.5	none	CMIP	-310
chr16	84150066	84150904	MACS_peak_1668	612.66	MBTPS1	MBTPS1	63
chr16	84178423	84178981	MACS_peak_1669	298.99	HSDL1	HSDL1,DNAAF1	98,-162
chr16	84220425	84220877	MACS_peak_1670	285	TAF1C	TAF1C	25
chr16	84681960	84682264	MACS_peak_1671	100.99	none	KLHL36	-18
chr16	84733205	84733973	MACS_peak_1672	381.28	USP10	USP10	35
chr16	85044972	85045295	MACS_peak_1673	131.43	ZDHHC7	ZDHHC7	8
chr16	85061092	85061509	MACS_peak_1674	166.85	none	KIAA0513	-56
chr16	85586839	85587290	MACS_peak_1675	127.19	none	none	none
chr16	85645213	85646017	MACS_peak_1676	360.83	GSE1	GSE1	587
chr16	85646589	85647006	MACS_peak_1677	164.01	GSE1	GSE1	-44
chr16	85647085	85647536	MACS_peak_1678	144.44	GSE1	GSE1	469
chr16	85722252	85722932	MACS_peak_1679	387.59	MIR7851	GINS2	-4
chr16	85832835	85833531	MACS_peak_1680	621.24	COX4I1	COX4I1,EMC8	11,-35
chr16	86588627	86589078	MACS_peak_1681	403.96	none	MTHFSD,FLJ30679	-11,-73
chr16	87350762	87351359	MACS_peak_1682	378.03	none	C16orf95	-34
chr16	87425453	87426172	MACS_peak_1683	394.82	MAP1LC3B	MAP1LC3B,FBXO31	12,-99
chr16	87526214	87526857	MACS_peak_1684	796.43	none	ZCCHC14,LOC101928737	-1075,-1257
chr16	87799229	87799873	MACS_peak_1685	189.67	KLHDC4	KLHDC4	47
chr16	87984351	87985587	MACS_peak_1686	1713.96	none	BANP	-68
chr16	88600360	88601090	MACS_peak_1687	388.1	ZFPM1	none	none
chr16	88636376	88637198	MACS_peak_1688	952.12	none	ZC3H18	-1
chr16	88729309	88729722	MACS_peak_1689	151.36	none	MVD,SNAI3-AS1	-20,-265
chr16	88772474	88773196	MACS_peak_1690	693.3	none	RNF166,CTU2	-6,-55
chr16	88850990	88851878	MACS_peak_1691	380.42	none	PIEZO1	-62
chr16	88869720	88870549	MACS_peak_1692	863.31	none	CDT1	-51
chr16	88877705	88879077	MACS_peak_1693	584.69	none	APRT	-49
chr16	88923202	88923760	MACS_peak_1694	308.79	none	TRAPPC2L,GALNS	-24,-107
chr16	89160008	89160535	MACS_peak_1695	704.03	ACSF3	ACSF3	55
chr16	89283755	89284340	MACS_peak_1696	387.82	none	ZNF778	-63
chr16	89307192	89307517	MACS_peak_1697	317.25	none	none	none
chr16	89307618	89307945	MACS_peak_1698	428.54	none	none	none
chr16	89556661	89557511	MACS_peak_1699	546.28	none	ANKRD11	-117
chr16	89574282	89575178	MACS_peak_1700	461.65	none	SPG7	-65
chr16	89626694	89627725	MACS_peak_1701	851.98	RPL13	RPL13,SNORD68	91,-628
chr16	89641972	89642345	MACS_peak_1702	143.56	none	CPNE7	-17
chr16	89723840	89724672	MACS_peak_1703	495.03	SPATA33	SPATA33,CHMP1A	45,-63
chr16	89753023	89753651	MACS_peak_1704	722.33	CDK10	CDK10	262
chr16	89767775	89768273	MACS_peak_1705	127.34	SPATA2L	SPATA2L	97
chr16	89786997	89788463	MACS_peak_1706	1378.88	ZNF276	ZNF276,VPS9D1	-219,-336
chr16	89882597	89883573	MACS_peak_1707	1115.69	none	FANCA	-20
chr16	89894734	89895219	MACS_peak_1708	190.34	SPIRE2	SPIRE2	70
chr16	89939584	89940630	MACS_peak_1709	634.11	TCF25	TCF25	114
chr16	89988831	89989210	MACS_peak_1710	150.08	TUBB3	TUBB3	604
chr16	89989294	89989909	MACS_peak_1711	216.45	TUBB3	TUBB3	-85
chr16	89992781	89993078	MACS_peak_1712	102.43	TUBB3	none	none
chr16	90014891	90015283	MACS_peak_1713	209.92	none	DEF8	-51
chr16	90038549	90039520	MACS_peak_1714	1554.19	AFG3L1P,CENPBD1	AFG3L1P,CENPBD1	47206
chr16	90088778	90089332	MACS_peak_1715	307.65	GAS8	GAS8,DBNDD1	48,-2516
chr17	617976	618237	MACS_peak_1716	144.15	none	VPS53	-10
chr17	655114	655752	MACS_peak_1717	566.44	GEMIN4	GEMIN4,DBIL5P	68,-139
chr17	685391	685805	MACS_peak_1718	245.45	RNMTL1	GLOD4,RNMTL1	-27,86
chr17	767206	767530	MACS_peak_1719	136.78	NXN	NXN	-17
chr17	900162	900516	MACS_peak_1720	159.03	none	TIMM22	-17
chr17	1302932	1303591	MACS_peak_1721	330.62	YWHAE	YWHAE	295
chr17	1359208	1359903	MACS_peak_1722	440.17	CRK	CRK	6
chr17	1389163	1389589	MACS_peak_1723	161.42	MYO1C	MYO1C	-325
chr17	1419651	1420379	MACS_peak_1724	771.01	INPP5K	INPP5K,PITPNA-AS1	167,-197
chr17	1619252	1620068	MACS_peak_1725	376.89	none	MIR22HG,WDR81,MIR22	-94,-156,-2379
chr17	1627675	1628339	MACS_peak_1726	441.97	WDR81	WDR81	-117
chr17	1732825	1733540	MACS_peak_1727	760.26	none	SMYD4,RPA1	-7,-90
chr17	1933270	1933647	MACS_peak_1728	146.27	DPH1	DPH1	28
chr17	1953224	1953684	MACS_peak_1729	303.73	none	MIR132,MIR212	-152220
chr17	2206884	2207373	MACS_peak_1730	301.43	none	SMG6,SRR	-59,-119
chr17	2295852	2296423	MACS_peak_1731	315.28	MNT	none	none
chr17	2296432	2296740	MACS_peak_1732	135.86	MNT	none	none
chr17	2296835	2297319	MACS_peak_1733	299.51	MNT	none	none
chr17	2304286	2304684	MACS_peak_1734	156.33	none	MNT	-227
chr17	2496668	2497359	MACS_peak_1735	346.52	PAFAH1B1	PAFAH1B1	91
chr17	2614840	2615384	MACS_peak_1736	360.61	none	CLUH	-185
chr17	2653127	2653356	MACS_peak_1737	147.06	none	MIR1253	-1765
chr17	2952011	2952554	MACS_peak_1738	406.18	none	none	none
chr17	3749412	3749777	MACS_peak_1739	141.61	none	C17orf85	-49
chr17	4046129	4046523	MACS_peak_1740	206.36	none	ZZEF1,CYB5D2	-73,-135
chr17	4046909	4047139	MACS_peak_1741	109.55	CYB5D2	CYB5D2,ZZEF1	110,-771
chr17	4166936	4167168	MACS_peak_1742	100.16	ANKFY1	ANKFY1	90
chr17	4269751	4270104	MACS_peak_1743	194.24	UBE2G1	UBE2G1	42
chr17	4607318	4607632	MACS_peak_1744	152.79	PELP1	LOC101559451,PELP1	-49157
chr17	4736356	4736727	MACS_peak_1745	253.44	none	MINK1	-93
chr17	4843195	4844057	MACS_peak_1746	530.32	none	RNF167,SLC25A11	-3,-164
chr17	5342163	5342512	MACS_peak_1747	129.08	C1QBP	C1QBP	134
chr17	5389482	5390409	MACS_peak_1748	671.77	MIS12	MIS12,DERL2	252,-451
chr17	6915644	6916020	MACS_peak_1749	160.33	RNASEK	RNASEK,ALOX12-AS1,C17orf49	97,-179,-2223
chr17	6917867	6918465	MACS_peak_1750	404.33	C17orf49	C17orf49,RNASEK,ALOX12-AS1	111,2431,-2513
chr17	7137636	7138109	MACS_peak_1751	337.57	none	DVL2	-9
chr17	7142580	7143252	MACS_peak_1752	412.08	none	PHF23,GABARAP	-912837
chr17	7145491	7145900	MACS_peak_1753	131.32	GABARAP	GABARAP,PHF23	58,-2870
chr17	7146059	7146600	MACS_peak_1754	607.96	none	GABARAP	-576
chr17	7155172	7155742	MACS_peak_1755	234.06	ELP5	ELP5,CTDNEP1	-62,-198
chr17	7197929	7198265	MACS_peak_1756	154.35	none	YBX2	-221
chr17	7210118	7210536	MACS_peak_1757	178.89	EIF5A	EIF5A	10
chr17	7211109	7211852	MACS_peak_1758	358.15	EIF5A	EIF5A	193
chr17	7218325	7218975	MACS_peak_1759	352.2	GPS2	GPS2	8
chr17	7232398	7233140	MACS_peak_1760	758.89	none	NEURL4	-131
chr17	7255085	7255675	MACS_peak_1761	274.09	KCTD11	KCTD11	173
chr17	7387374	7387844	MACS_peak_1762	426.74	none	ZBTB4,POLR2A,SLC35G6	-41,-88,2889
chr17	7387920	7388208	MACS_peak_1763	110.84	POLR2A	POLR2A,ZBTB4	367,-496
chr17	7465006	7465595	MACS_peak_1764	351.34	none	SENP3	-8
chr17	7476920	7477266	MACS_peak_1765	163.84	EIF4A1	SNORA48,EIF4A1	-9371070
chr17	7517910	7518477	MACS_peak_1766	332.12	FXR2,SHBG	FXR2,SHBG	22812
chr17	7620407	7620728	MACS_peak_1767	128.95	none	DNAH2	-2471
chr17	7738474	7739197	MACS_peak_1768	303.7	none	none	none
chr17	7740080	7740439	MACS_peak_1769	127.24	none	KDM6B	-2975
chr17	7745222	7745634	MACS_peak_1770	198.58	KDM6B	KDM6B	2194
chr17	7760240	7761031	MACS_peak_1771	453.62	NAA38	CYB5D1,NAA38,TMEM88	-4285372252
chr17	7818994	7819512	MACS_peak_1772	264.32	LOC284023	LOC284023	12
chr17	8126207	8126503	MACS_peak_1773	123.93	LINC00324	LINC00324	1006
chr17	8286198	8286692	MACS_peak_1774	189.2	RPL26	RPL26	120
chr17	8339280	8339839	MACS_peak_1775	231.3	NDEL1	NDEL1	390
chr17	8534293	8534601	MACS_peak_1776	108.94	none	MYH10	-368
chr17	9479024	9479324	MACS_peak_1777	118.55	STX8	STX8,CFAP52	101,-769
chr17	10600609	10601120	MACS_peak_1778	331.63	SCO1	SCO1,ADPRM	21,-62
chr17	11900508	11900953	MACS_peak_1779	165.25	none	ZNF18	-41
chr17	12921081	12921682	MACS_peak_1780	212.1	ELAC2	ELAC2	0
chr17	15602714	15603079	MACS_peak_1781	157.62	ZNF286A	ZNF286A	6
chr17	15902561	15903398	MACS_peak_1782	554.08	ZSWIM7,TTC19	ZSWIM7,TTC19	27286
chr17	16118724	16119122	MACS_peak_1783	147.54	none	NCOR1,PIGL	-49,-1585
chr17	16120338	16120628	MACS_peak_1784	120.29	none	PIGL,NCOR1	-25,-1609
chr17	16283795	16284837	MACS_peak_1785	1066.6	UBB	UBB	-94
chr17	16341938	16342482	MACS_peak_1786	329.33	none	LRRC75A-AS1,SNORD49B,SNORD49A	-90,-612,-1139
chr17	17140907	17141183	MACS_peak_1787	120.98	none	FLCN	-543
chr17	17184088	17184809	MACS_peak_1788	347.32	COPS3	COPS3	169
chr17	17380052	17380626	MACS_peak_1789	441.2	MED9	MED9	40
chr17	17494646	17495451	MACS_peak_1790	1017.27	none	PEMT	-31
chr17	17584507	17585116	MACS_peak_1791	304.92	RAI1	RAI1	25
chr17	17597500	17598307	MACS_peak_1792	634.59	RAI1	none	none
chr17	17739615	17739992	MACS_peak_1793	124.29	SREBF1	SREBF1	522
chr17	17875611	17876113	MACS_peak_1794	115.87	none	TOM1L2,LRRC48	-78,-264
chr17	17942373	17942785	MACS_peak_1795	150.8	none	GID4,ATPAF2	-31,-99
chr17	17990914	17991491	MACS_peak_1796	666.68	DRG2	DRG2	22
chr17	18086150	18087701	MACS_peak_1797	1054.66	ALKBH5	ALKBH5	59
chr17	18161438	18161963	MACS_peak_1798	169.28	FLII	FLII,MIEF2	170,-2147
chr17	18163637	18164284	MACS_peak_1799	343.69	MIEF2	MIEF2,FLII	113,-1730
chr17	18218134	18219041	MACS_peak_1800	554.79	none	SMCR8,TOP3A	-6,-266
chr17	18266513	18266942	MACS_peak_1801	239.53	SHMT1	SHMT1	150
chr17	18684266	18684696	MACS_peak_1802	615.29	none	TVP23B	-100
chr17	18907862	18908276	MACS_peak_1803	212.84	SLC5A10	FAM83G	-9
chr17	19280996	19281950	MACS_peak_1804	747.84	B9D1,MAPK7	B9D1,MAPK7	22,-300
chr17	19551734	19552507	MACS_peak_1805	345.56	ALDH3A2	ALDH3A2	57
chr17	19880720	19881501	MACS_peak_1806	1107.51	AKAP10	AKAP10	59
chr17	20945390	20947163	MACS_peak_1807	1526.51	USP22	USP22	76
chr17	21117038	21118049	MACS_peak_1808	708.1	TMEM11	TMEM11	365
chr17	22249689	22249908	MACS_peak_1809	160.66	none	none	none
chr17	22253141	22253291	MACS_peak_1810	118.31	none	none	none
chr17	22261509	22261670	MACS_peak_1811	222	none	none	none
chr17	26684425	26684907	MACS_peak_1812	247.96	none	TMEM199,POLDIP2	-20,-54
chr17	26989137	26989369	MACS_peak_1813	100.16	none	SDF2,SUPT6H	-46,-48
chr17	27046895	27047214	MACS_peak_1814	148.25	RPL23A	RPL23A,SNORD42B,RAB34	55,-513,-1768
chr17	27169663	27169886	MACS_peak_1815	102.99	FAM222B	FAM222B	83
chr17	27278140	27278810	MACS_peak_1816	391.37	PHF12	PHF12	33
chr17	29233157	29233444	MACS_peak_1817	171.83	none	TEFM	-14
chr17	30668943	30669395	MACS_peak_1818	268.48	C17orf75	C17orf75	59
chr17	34900883	34901625	MACS_peak_1819	410.63	GGNBP2	GGNBP2	518
chr17	34957807	34958155	MACS_peak_1820	150.52	none	MRM1	-43
chr17	35306056	35306486	MACS_peak_1821	220.9	AATF	AATF	97
chr17	35767080	35767310	MACS_peak_1822	118.54	TADA2A	TADA2A,ACACA	-116,-293
chr17	35849802	35850028	MACS_peak_1823	110.89	none	DUSP14	-35
chr17	36858497	36858983	MACS_peak_1824	331.86	none	MIR4734	-156
chr17	36908683	36909042	MACS_peak_1825	173.33	none	PSMB3	-103
chr17	36955814	36956320	MACS_peak_1826	266.77	PIP4K2B	PIP4K2B	91
chr17	36981463	36981841	MACS_peak_1827	221.63	none	CWC25,MIR4727	-49,-438
chr17	37009929	37010239	MACS_peak_1828	123.58	none	RPL23,SNORA21	-31,-836
chr17	37557855	37558104	MACS_peak_1829	112.21	none	FBXL20	-70
chr17	37617328	37617970	MACS_peak_1830	628.55	none	CDK12	-114
chr17	37793379	37793629	MACS_peak_1831	103.26	STARD3	STARD3	172
chr17	38136900	38137344	MACS_peak_1832	198.3	PSMD3	PSMD3	102
chr17	38296607	38296869	MACS_peak_1833	116.81	CASC3	CASC3	232
chr17	38443697	38444060	MACS_peak_1834	190.03	none	CDC6	-267
chr17	39844787	39845105	MACS_peak_1835	118.83	none	EIF1	-180
chr17	39845256	39845847	MACS_peak_1836	229.73	EIF1	EIF1	425
chr17	40021558	40021864	MACS_peak_1837	137.72	none	KLHL11	-82
chr17	40169257	40169941	MACS_peak_1838	368.03	NKIRAS2,DNAJC7	NKIRAS2,DNAJC7	6116
chr17	40171883	40172232	MACS_peak_1839	176.77	NKIRAS2	NKIRAS2,DNAJC7	-29,-2342
chr17	40540648	40540989	MACS_peak_1840	152.74	none	STAT3	-305
chr17	40688205	40688454	MACS_peak_1841	121.05	NAGLU	NAGLU	379
chr17	41150165	41150713	MACS_peak_1842	297.46	none	RPL27	-6
chr17	42147852	42148327	MACS_peak_1843	269.01	none	G6PC3	-8
chr17	42263895	42264403	MACS_peak_1844	293.92	none	ASB16-AS1,TMUB2	-64,-204
chr17	42277289	42277661	MACS_peak_1845	152.57	none	ATXN7L3	-1946
chr17	42580557	42581184	MACS_peak_1846	247.96	GPATCH8	GPATCH8	87
chr17	42785895	42786207	MACS_peak_1847	144.57	DBF4B	DBF4B	76
chr17	42907549	42907789	MACS_peak_1848	103.71	GJC1	GJC1	-62
chr17	42976528	42977081	MACS_peak_1849	403.64	EFTUD2	EFTUD2,CCDC103	-68,-275
chr17	43024803	43025234	MACS_peak_1850	233.17	KIF18B	KIF18B	61
chr17	43128679	43129155	MACS_peak_1851	538.16	DCAKD	DCAKD	-32
chr17	43138471	43138915	MACS_peak_1852	241.96	NMT1	NMT1,DCAKD	14,-216
chr17	43224899	43225933	MACS_peak_1853	497.63	HEXIM1	HEXIM1	733
chr17	43238657	43239137	MACS_peak_1854	349.02	HEXIM2	HEXIM2	634
chr17	45000194	45000657	MACS_peak_1855	208.47	none	GOSR2	-60
chr17	45401042	45401478	MACS_peak_1856	193.7	LOC102724508	LOC102724508,EFCAB13	7,-66
chr17	45569790	45570181	MACS_peak_1857	254.75	MRPL45P2	MRPL45P2	1
chr17	45608275	45608657	MACS_peak_1858	201.52	NPEPPS	NPEPPS	23
chr17	45726397	45728318	MACS_peak_1859	3100	KPNB1	KPNB1	154
chr17	45908752	45909094	MACS_peak_1860	161.65	none	MRPL10,LRRC46	-16,-69
chr17	45973221	45974169	MACS_peak_1861	868.18	SP2	SP2	180
chr17	46048032	46048623	MACS_peak_1862	285.62	CDK5RAP3	CDK5RAP3	6
chr17	46124968	46126173	MACS_peak_1863	875.27	none	NFE2L1	-115
chr17	46178114	46179090	MACS_peak_1864	455.92	CBX1	CBX1	-42
chr17	46184769	46185375	MACS_peak_1865	235.15	SNX11	SNX11	126
chr17	46969661	46970226	MACS_peak_1866	339.98	none	ATP5G1	-204
chr17	46985418	46986566	MACS_peak_1867	725.22	UBE2Z	UBE2Z	262
chr17	47021945	47022401	MACS_peak_1868	339.49	none	SNF8	-19
chr17	47073335	47073862	MACS_peak_1869	210.16	none	IGF2BP1	-1175
chr17	47270048	47270414	MACS_peak_1870	106.84	none	none	none
chr17	47439188	47439802	MACS_peak_1871	195.51	ZNF652,LOC102724596	ZNF652,LOC102724596	-19,-248
chr17	47755150	47755873	MACS_peak_1872	529.26	SPOP	SPOP	14
chr17	47784817	47785856	MACS_peak_1873	777.11	none	SLC35B1	-23
chr17	47865718	47866775	MACS_peak_1874	548.72	KAT7	KAT7	266
chr17	48133045	48133546	MACS_peak_1875	150.39	none	ITGA3,LOC284080	-44,-192
chr17	48172344	48172907	MACS_peak_1876	268.02	PDK2	PDK2	-13
chr17	48228275	48228629	MACS_peak_1877	111.43	none	PPP1R9B	-574
chr17	48228709	48229863	MACS_peak_1878	628.26	none	PPP1R9B	-1408
chr17	48450232	48450808	MACS_peak_1879	273.54	MRPL27	MRPL27,EME1	42,-60
chr17	48474556	48475185	MACS_peak_1880	657.55	LRRC59	LRRC59	44
chr17	48555956	48556512	MACS_peak_1881	345.35	RSAD1	RSAD1	45
chr17	48624453	48624846	MACS_peak_1882	133.96	SPATA20	SPATA20	200
chr17	48784605	48785507	MACS_peak_1883	520.63	ANKRD40	ANKRD40	214
chr17	48796642	48797189	MACS_peak_1884	322.34	none	LUC7L3	-10
chr17	48943422	48944300	MACS_peak_1885	611.89	TOB1	TOB1,TOB1-AS1	-146,-178
chr17	48944319	48944585	MACS_peak_1886	113.38	TOB1-AS1,TOB1	TOB1-AS1,TOB1	413,-737
chr17	49197963	49198615	MACS_peak_1887	658.18	none	SPAG9	-63
chr17	49230606	49231203	MACS_peak_1888	800.16	NME1-NME2	NME1-NME2,NME1	8,-15
chr17	49243501	49244271	MACS_peak_1889	313.78	NME2,NME1-NME2	NME2	25
chr17	49337271	49338402	MACS_peak_1890	577.65	none	UTP18,MBTD1	-60,-409
chr17	53045874	53046348	MACS_peak_1891	297.4	none	STXBP4,COX11	-14,-47
chr17	54910693	54911294	MACS_peak_1892	158.39	C17orf67	C17orf67,DGKE	263,-466
chr17	54991274	54991706	MACS_peak_1893	115.09	none	TRIM25	-81
chr17	55038239	55038518	MACS_peak_1894	108.55	COIL	COIL	33
chr17	55162079	55162742	MACS_peak_1895	645.59	none	AKAP1	-142
chr17	55333555	55333942	MACS_peak_1896	160.76	none	MSI2	-182
chr17	55927103	55927794	MACS_peak_1897	341.07	none	MRPS23	-15
chr17	56084248	56085407	MACS_peak_1898	1462.32	none	SRSF1	-120
chr17	56160398	56160908	MACS_peak_1899	274.89	none	LOC101927666,DYNLL2	-88,-126
chr17	56429343	56429999	MACS_peak_1900	460.05	BZRAP1-AS1	SUPT4H1	-72
chr17	56594980	56595979	MACS_peak_1901	832.57	none	MTMR4,SEPT4-AS1	-228,-1718
chr17	57183745	57184648	MACS_peak_1902	533.25	TRIM37	TRIM37	70
chr17	57232065	57232913	MACS_peak_1903	460.6	SKA2	SKA2,PRR11	311,-370
chr17	57287134	57287678	MACS_peak_1904	340.48	SMG8	SMG8	36
chr17	57642719	57643265	MACS_peak_1905	234.58	DHX40	DHX40	107
chr17	57696482	57697548	MACS_peak_1906	1590.55	none	CLTC	-34
chr17	57784867	57785143	MACS_peak_1907	112.19	VMP1	VMP1,PTRH2	143,-149
chr17	57970197	57970887	MACS_peak_1908	381.85	RPS6KB1	RPS6KB1,TUBD1	136,-236
chr17	58469344	58470091	MACS_peak_1909	636.49	none	USP32	-131
chr17	58677159	58677888	MACS_peak_1910	593.3	none	PPM1D	-20
chr17	59489519	59489840	MACS_peak_1911	120.25	C17orf82	C17orf82	568
chr17	61627437	61628068	MACS_peak_1912	299.79	none	DCAF7	-43
chr17	61677990	61678489	MACS_peak_1913	396.89	TACO1	TACO1	9
chr17	61698918	61699586	MACS_peak_1914	215.38	none	MAP3K3	-548
chr17	61818923	61819494	MACS_peak_1915	222.35	STRADA	STRADA	122
chr17	61850730	61851610	MACS_peak_1916	604.77	none	CCDC47,DDX42	-82,-378
chr17	61919804	61920599	MACS_peak_1917	662.12	SMARCD2	SMARCD2	150
chr17	61926076	61926762	MACS_peak_1918	525.48	none	none	none
chr17	61994014	61994692	MACS_peak_1919	784.58	none	GH1	1859
chr17	62493112	62493381	MACS_peak_1920	108.8	none	POLG2	-62
chr17	62501928	62503379	MACS_peak_1921	1175.68	none	DDX5,CEP95	-169,-504
chr17	65362343	65363014	MACS_peak_1922	560.06	PSMD12	PSMD12	43
chr17	65713666	65714201	MACS_peak_1923	447.28	none	NOL11	-127
chr17	65821376	65822013	MACS_peak_1924	430.49	none	BPTF	-85
chr17	66016048	66016392	MACS_peak_1925	169.48	none	none	none
chr17	66097712	66098067	MACS_peak_1926	148.35	LINC00674	LINC00674	194
chr17	66201485	66201818	MACS_peak_1927	137.94	none	none	none
chr17	66243853	66244266	MACS_peak_1928	172.52	none	AMZ2	-85
chr17	66453729	66454004	MACS_peak_1929	109.35	PRKAR1A	WIPI1	-213
chr17	71228226	71228673	MACS_peak_1930	251.58	C17orf80,FAM104A	C17orf80,FAM104A	78,84
chr17	72199535	72200004	MACS_peak_1931	299.97	none	RPL38	-25
chr17	72772311	72772789	MACS_peak_1932	303.75	none	TMEM104,NAT9	-71,-80
chr17	72869181	72869701	MACS_peak_1933	435.18	none	FDXR	-285
chr17	73042958	73043449	MACS_peak_1934	478.22	KCTD2	KCTD2,ATP5H	-75,-129
chr17	73178892	73179405	MACS_peak_1935	261.13	none	SUMO2	-50
chr17	73201258	73201979	MACS_peak_1936	668.45	NUP85	NUP85	22
chr17	73257515	73258086	MACS_peak_1937	403.52	MRPS7,GGA3	MRPS7,GGA3	52,-58
chr17	73267070	73267572	MACS_peak_1938	227.57	none	MIF4GD,LOC100287042	-10,-58
chr17	73389875	73390291	MACS_peak_1939	181.23	GRB2	none	none
chr17	73401490	73402034	MACS_peak_1940	207.47	GRB2	GRB2,MIR3678	27,-387
chr17	73511550	73511794	MACS_peak_1941	113.82	none	CASKIN2,TSEN54	-8,-936
chr17	73511860	73512276	MACS_peak_1942	205.23	none	CASKIN2,TSEN54	-404,-540
chr17	73512278	73512886	MACS_peak_1943	566.2	none	TSEN54,CASKIN2	-26,-918
chr17	73585277	73585571	MACS_peak_1944	112.64	MYO15B	MYO15B	1286
chr17	73663178	73663589	MACS_peak_1945	221.37	SAP30BP	RECQL5,SAP30BP	-114188
chr17	73775281	73775784	MACS_peak_1946	305.37	H3F3B	H3F3B	328
chr17	73780503	73781408	MACS_peak_1947	740.71	UNK	UNK,MIR4738	36,-267
chr17	73900789	73901356	MACS_peak_1948	487.54	MRPL38	MRPL38	109
chr17	73975100	73975739	MACS_peak_1949	330.82	ACOX1,TEN1-CDK3	ACOX1,TEN1-CDK3	96122
chr17	74068391	74068874	MACS_peak_1950	283.02	none	SRP68,GALR2	-25,-2249
chr17	74667725	74668032	MACS_peak_1951	107.76	none	none	none
chr17	74722509	74723438	MACS_peak_1952	837.37	METTL23	METTL23,JMJD6	62,-92
chr17	74732598	74733104	MACS_peak_1953	233.82	MFSD11,SRSF2	MFSD11,MIR636,SRSF2	205,-221,642
chr17	74733129	74734266	MACS_peak_1954	1268.54	MFSD11	MFSD11,SRSF2,MIR636	115,-204,-1067
chr17	75084523	75084870	MACS_peak_1955	153.73	none	SEC14L1,SCARNA16,MIR6516	-28,-692,-802
chr17	75136548	75137284	MACS_peak_1956	331.22	SEC14L1	SEC14L1	-88
chr17	76183089	76183444	MACS_peak_1957	122.32	TK1	TK1,AFMID	19,-131
chr17	76210064	76210561	MACS_peak_1958	293.8	BIRC5	BIRC5	36
chr17	76349071	76349404	MACS_peak_1959	174.99	none	none	none
chr17	76374528	76375066	MACS_peak_1960	376.08	PGS1	PGS1	99
chr17	76836550	76837426	MACS_peak_1961	907.4	none	USP36	-19
chr17	77005668	77005985	MACS_peak_1962	160.76	CANT1	CANT1	73
chr17	77770747	77771424	MACS_peak_1963	477.41	none	CBX8	-170
chr17	78074973	78075584	MACS_peak_1964	449.31	none	GAA	-76
chr17	78120794	78121343	MACS_peak_1965	442.07	none	EIF4A3	-86
chr17	78234094	78234321	MACS_peak_1966	119.59	none	RNF213	-452
chr17	78388731	78389465	MACS_peak_1967	670.93	ENDOV	LOC100294362,ENDOV	-130132
chr17	78428251	78428959	MACS_peak_1968	626.95	none	none	none
chr17	78518510	78518823	MACS_peak_1969	105.8	RPTOR	RPTOR	42
chr17	78965429	78965866	MACS_peak_1970	313.86	CHMP6	CHMP6	7
chr17	79196651	79197049	MACS_peak_1971	204.94	none	CEP131	-99
chr17	79319268	79320291	MACS_peak_1972	630.96	none	none	none
chr17	79479810	79480222	MACS_peak_1973	156.96	none	ACTG1	-124
chr17	79481725	79482044	MACS_peak_1974	121.93	none	ACTG1	-1992
chr17	79519153	79519725	MACS_peak_1975	519.58	none	C17orf70	-10
chr17	79603784	79604374	MACS_peak_1976	477.35	NPLOC4	NPLOC4,TSPAN10	59,-117
chr17	79633522	79633852	MACS_peak_1977	100.01	none	OXLD1,CCDC137	-69,-73
chr17	79650531	79651310	MACS_peak_1978	528.54	ARL16	ARL16,HGS	34,-41
chr17	79669922	79670745	MACS_peak_1979	914.57	none	MRPL12	-66
chr17	79790807	79791451	MACS_peak_1980	404.19	FAM195B	FAM195B,PPP1R27	411797
chr17	79818181	79819351	MACS_peak_1981	1011.43	none	P4HB	-222
chr17	79828714	79829540	MACS_peak_1982	463.93	ARHGDIA	ARHGDIA	155
chr17	79849130	79850137	MACS_peak_1983	1294.07	ANAPC11	ANAPC11,ALYREF	45,-171
chr17	79885284	79885903	MACS_peak_1984	208.85	none	MAFG,MAFG-AS1	-6,-111
chr17	79935217	79935968	MACS_peak_1985	641.1	ASPSCR1	ASPSCR1	167
chr17	79980491	79981291	MACS_peak_1986	1049.24	none	STRA13,LRRC45	-106,-388
chr17	80023459	80023943	MACS_peak_1987	478.79	none	DUS1L	-4
chr17	80056241	80056783	MACS_peak_1988	305.62	none	FASN	-406
chr17	80170498	80170973	MACS_peak_1989	342	none	CCDC57	-46
chr17	80230877	80231774	MACS_peak_1990	1015.78	CSNK1D	CSNK1D	269
chr17	80376149	80376825	MACS_peak_1991	426.91	OGFOD3,HEXDC	OGFOD3,HEXDC	26236
chr17	80408433	80408874	MACS_peak_1992	243.04	C17orf62	C17orf62	54
chr17	80416109	80416752	MACS_peak_1993	282.73	NARF	NARF	-109
chr17	80454833	80455287	MACS_peak_1994	312.18	none	none	none
chr17	80477069	80477738	MACS_peak_1995	559.62	none	FOXK2	-190
chr17	80606020	80606597	MACS_peak_1996	534.93	WDR45B	WDR45B	103
chr17	80674402	80674776	MACS_peak_1997	194.62	FN3KRP	FN3KRP	8
chr17	80709666	80710171	MACS_peak_1998	377.54	none	TBCD	-21
chr17	81009455	81009714	MACS_peak_1999	117.77	B3GNTL1	B3GNTL1	102
[truncated: 2,835 more rows]

## Sheet: S1.4 H3K4ac ChIP-seq peaks 
chr	start	end	peak	Peak score	Genebody	Nearest TSS	distance to TSS
chr1	713595	714885	MACS_peak_1	206.7	none	LOC100288069	-172
chr1	762068	763014	MACS_peak_2	104.36	LINC00115	LINC00115,LINC01128	361,-429
chr1	839126	840802	MACS_peak_3	171.58	none	none	none
chr1	877476	878470	MACS_peak_4	101.6	SAMD11	none	none
chr1	893691	896891	MACS_peak_5	1736.61	none	NOC2L,KLHL17	-612,-675
chr1	901041	903033	MACS_peak_6	621.67	PLEKHN1	PLEKHN1	161
chr1	934193	937599	MACS_peak_7	1934.57	none	HES4	-344
chr1	948663	949722	MACS_peak_8	192.5	ISG15	ISG15	346
chr1	954856	956916	MACS_peak_9	1018.72	AGRN	AGRN	384
chr1	1014653	1015847	MACS_peak_10	164.43	none	none	none
chr1	1049999	1051702	MACS_peak_11	574.5	C1orf159	C1orf159	886
chr1	1165898	1168493	MACS_peak_12	1784.81	SDF4	SDF4,B3GALT6	252,-433
chr1	1180719	1183449	MACS_peak_13	288.56	FAM132A	FAM132A	18
chr1	1207814	1210540	MACS_peak_14	2232.17	UBE2J2	UBE2J2	57
chr1	1242576	1245393	MACS_peak_15	1170.15	none	PUSL1,ACAP3	-9,-715
chr1	1259104	1261153	MACS_peak_16	1399.09	none	CPTP,CPSF3L	-14,-61
chr1	1279004	1282065	MACS_peak_17	1163.28	DVL1	none	none
chr1	1282467	1285504	MACS_peak_18	3100	DVL1	DVL1	507
chr1	1294373	1296265	MACS_peak_19	463.6	MXRA8	MXRA8	-1145
chr1	1309361	1311656	MACS_peak_20	1344.34	AURKAIP1	AURKAIP1	54
chr1	1333123	1336187	MACS_peak_21	3115.48	CCNL2	CCNL2,LOC148413	63,-254
chr1	1341524	1343761	MACS_peak_22	2119.02	MRPL20	MRPL20	51
chr1	1362525	1363687	MACS_peak_23	633.42	TMEM88B	TMEM88B	1599
chr1	1364958	1371797	MACS_peak_24	2847.57	LOC102724312	LOC102724312,VWA1	1576,-2525
chr1	1406471	1407841	MACS_peak_25	740.59	none	ATAD3B	-7
chr1	1446465	1448221	MACS_peak_26	1329.93	none	ATAD3A	-179
chr1	1509061	1511190	MACS_peak_27	2710.91	SSU72	SSU72	137
chr1	1550508	1552159	MACS_peak_28	981.45	MIB2	MIB2	89
chr1	1590225	1590828	MACS_peak_29	153.09	CDK11B	none	none
chr1	1617773	1618556	MACS_peak_30	175.54	SLC35E2B,CDK11B	none	none
chr1	1623691	1624745	MACS_peak_31	873.2	SLC35E2B,CDK11B	SLC35E2B	25
chr1	1708849	1711008	MACS_peak_32	1889.37	NADK	NADK	-19
chr1	1820756	1823863	MACS_peak_33	3100	GNB1	GNB1	247
chr1	1839661	1841666	MACS_peak_34	491.21	none	none	none
chr1	1980920	1982705	MACS_peak_35	333.35	none	PRKCZ	-96
chr1	2124828	2127379	MACS_peak_36	1532.91	C1orf86	C1orf86	111
chr1	2143351	2145296	MACS_peak_37	331.36	none	C1orf86	-164
chr1	2157952	2159277	MACS_peak_38	1710.46	none	SKI	-1519
chr1	2159300	2162251	MACS_peak_39	1329.65	SKI	SKI	642
chr1	2221565	2222975	MACS_peak_40	167.16	SKI	none	none
chr1	2244462	2247756	MACS_peak_41	2675.65	none	none	none
chr1	2322067	2324550	MACS_peak_42	2290.62	RER1	RER1,MORN1	95,-118
chr1	2343015	2345474	MACS_peak_43	2747.6	none	PEX10	-234
chr1	2456721	2458660	MACS_peak_44	653.47	PANK4	PANK4	345
chr1	2477546	2479457	MACS_peak_45	660.1	none	none	none
chr1	2516908	2518104	MACS_peak_46	396.09	none	FAM213B	-392
chr1	2573435	2574907	MACS_peak_47	855.48	TTC34	none	none
chr1	3541446	3542516	MACS_peak_48	450.08	TPRG1L	TPRG1L	426
chr1	3565799	3566766	MACS_peak_49	241.64	WRAP73	WRAP73,TP73	389,-2846
chr1	3568191	3569801	MACS_peak_50	293.34	none	TP73,WRAP73	-132,-2325
chr1	3663116	3664172	MACS_peak_51	267.14	TP73-AS1	TP73-AS1	293
chr1	3688368	3689139	MACS_peak_52	151.22	none	SMIM1	-571
chr1	3711999	3713307	MACS_peak_53	293.33	LRRC47	LRRC47	415
chr1	3772974	3774017	MACS_peak_54	176.74	CEP104	CEP104,DFFB	302,-335
chr1	3815951	3817115	MACS_peak_55	544.2	C1orf174	C1orf174,LINC01134	324,-434
chr1	3817251	3818135	MACS_peak_56	369.38	LINC01134	LINC01134,C1orf174	726,-836
chr1	6051370	6052614	MACS_peak_57	259.8	NPHP4	KCNAB2,NPHP4	-365541
chr1	6258408	6260575	MACS_peak_58	2407.96	RPL22	RPL22	188
chr1	6265461	6266943	MACS_peak_59	352.82	RNF207	RNF207,LOC102724450	14,-362
chr1	6294456	6296848	MACS_peak_60	1345.14	ICMT	ICMT,LINC00337	392,-647
chr1	6444879	6446967	MACS_peak_61	1186.33	ACOT7	ACOT7	-40
chr1	6452413	6454665	MACS_peak_62	1180.77	ACOT7	ACOT7	287
chr1	6549195	6553558	MACS_peak_63	2283.56	PLEKHG5	PLEKHG5	385
chr1	6556260	6558019	MACS_peak_64	294.21	PLEKHG5	PLEKHG5	17
chr1	6613676	6614814	MACS_peak_65	570.17	NOL9	NOL9,TAS1R1	413,-1092
chr1	6639992	6640859	MACS_peak_66	466.24	ZBTB48	ZBTB48	375
chr1	6660601	6664097	MACS_peak_67	2161.43	KLHL21	KLHL21	580
chr1	6672581	6673676	MACS_peak_68	484.79	none	PHF13	-627
chr1	6673685	6676095	MACS_peak_69	3100	PHF13	PHF13	1135
chr1	6684966	6686183	MACS_peak_70	602.22	THAP3	THAP3	365
chr1	6760747	6762157	MACS_peak_71	852.61	DNAJC11	DNAJC11	514
chr1	6843924	6845172	MACS_peak_72	581.06	none	CAMTA1	-835
chr1	6845399	6846637	MACS_peak_73	581.47	CAMTA1	CAMTA1	635
chr1	7831126	7832281	MACS_peak_74	456.51	VAMP3	VAMP3	375
chr1	8013533	8015023	MACS_peak_75	346.9	none	none	none
chr1	8020787	8022866	MACS_peak_76	1136.62	PARK7	PARK7	113
chr1	8082305	8084407	MACS_peak_77	287.1	ERRFI1	none	none
chr1	8084769	8089077	MACS_peak_78	3100	none	ERRFI1	-530
chr1	8136943	8139655	MACS_peak_79	398.23	none	none	none
chr1	8148981	8152499	MACS_peak_80	1073.04	none	none	none
chr1	8154227	8159194	MACS_peak_81	1402.23	none	none	none
chr1	8180280	8182348	MACS_peak_82	149.69	none	none	none
chr1	8196781	8199157	MACS_peak_83	293.58	none	none	none
chr1	8270683	8273324	MACS_peak_84	881.13	LOC102724539	none	none
chr1	8483150	8484594	MACS_peak_85	778.39	RERE	RERE,LOC102724552	-125,-832
chr1	8762042	8763676	MACS_peak_86	477.97	RERE	none	none
chr1	8876668	8878422	MACS_peak_87	795.1	RERE	RERE	154
chr1	8936203	8940751	MACS_peak_88	3100	ENO1	ENO1-AS1,ENO1	-416674
chr1	8959021	8960823	MACS_peak_89	347.98	none	none	none
chr1	9188151	9189356	MACS_peak_90	158.91	GPR157	GPR157	476
chr1	9294649	9296003	MACS_peak_91	1123.02	H6PD	H6PD	464
chr1	9352322	9354016	MACS_peak_92	778.41	SPSB1	SPSB1	229
chr1	9599453	9601272	MACS_peak_93	1083.09	SLC25A33	SLC25A33	835
chr1	9648655	9650120	MACS_peak_94	785.82	TMEM201	TMEM201	456
chr1	9748862	9750384	MACS_peak_95	227.28	PIK3CD	PIK3CD-AS2	-1991
chr1	9882800	9884276	MACS_peak_96	1187.21	CLSTN1	CLSTN1	1012
chr1	9949389	9952023	MACS_peak_97	416.56	CTNNBIP1	none	none
chr1	9952470	9954660	MACS_peak_98	614.33	CTNNBIP1	none	none
chr1	9957683	9959137	MACS_peak_99	220.91	CTNNBIP1	none	none
chr1	9969101	9970479	MACS_peak_100	1047.1	CTNNBIP1	CTNNBIP1	526
chr1	10002364	10004279	MACS_peak_101	784	NMNAT1	NMNAT1,LZIC	-164,-495
chr1	10057129	10058336	MACS_peak_102	241.57	RBP7	RBP7	478
chr1	10092897	10094500	MACS_peak_103	506.08	UBE4B	UBE4B	658
chr1	10094620	10095687	MACS_peak_104	109.32	UBE4B	UBE4B	2113
chr1	10269724	10271904	MACS_peak_105	1837.14	KIF1B	KIF1B	51
chr1	10458817	10460153	MACS_peak_106	600.99	PGD	PGD	401
chr1	10490159	10491588	MACS_peak_107	269.39	APITD1-CORT	APITD1-CORT	70
chr1	10531518	10532668	MACS_peak_108	432.43	DFFA	DFFA,PEX14	520,-2909
chr1	10534151	10536082	MACS_peak_109	637.62	PEX14	PEX14,DFFA	114,-2503
chr1	11072207	11073670	MACS_peak_110	1139.45	TARDBP	TARDBP	260
chr1	11118602	11120199	MACS_peak_111	1243.05	SRM	SRM	691
chr1	11120220	11121076	MACS_peak_112	305.29	none	SRM	-557
chr1	11159117	11160659	MACS_peak_113	503.15	EXOSC10	EXOSC10	50
chr1	11321781	11323490	MACS_peak_114	833.17	none	MTOR	-27
chr1	11333192	11334345	MACS_peak_115	376.73	UBIAD1	UBIAD1	514
chr1	11714430	11715638	MACS_peak_116	203.09	FBXO44	FBXO44,FBXO2	121,-146
chr1	11724038	11725030	MACS_peak_117	133.67	FBXO6	FBXO6	385
chr1	11740297	11741965	MACS_peak_118	460.37	MAD2L2	MAD2L2	140
chr1	11795941	11797262	MACS_peak_119	413.04	AGTRAP	AGTRAP	460
chr1	11864950	11867041	MACS_peak_120	1190.84	MTHFR	CLCN6,MTHFR	-157165
chr1	11967796	11968411	MACS_peak_121	164.6	none	none	none
chr1	11968445	11969911	MACS_peak_122	757.1	none	none	none
chr1	11985595	11986737	MACS_peak_123	501.57	KIAA2013	KIAA2013	319
chr1	12040220	12041324	MACS_peak_124	424.55	MFN2	MFN2	535
chr1	12079413	12080360	MACS_peak_125	265.22	MIIP	MIIP	588
chr1	12290020	12291020	MACS_peak_126	414.76	VPS13D	VPS13D	408
chr1	12655410	12656728	MACS_peak_127	190.34	DHRS3	none	none
chr1	12676708	12677725	MACS_peak_128	103.21	DHRS3	DHRS3	521
chr1	12677802	12679692	MACS_peak_129	323.99	none	DHRS3	-1010
chr1	14026366	14027327	MACS_peak_130	276.5	PRDM2	PRDM2	112
chr1	14075120	14076826	MACS_peak_131	785.15	PRDM2	PRDM2	98
chr1	15480023	15480884	MACS_peak_132	110.24	TMEM51	TMEM51,TMEM51-AS1	225,-1493
chr1	15735816	15738383	MACS_peak_133	1612.94	EFHD2	EFHD2	709
chr1	15742382	15743956	MACS_peak_134	219.77	EFHD2	none	none
chr1	15853152	15854082	MACS_peak_135	287.9	DNAJC16	DNAJC16,CASP9	310,-2332
chr1	15943874	15945082	MACS_peak_136	1145.54	DDI2	DDI2	526
chr1	16009891	16011820	MACS_peak_137	1361.6	PLEKHM2	PLEKHM2	29
chr1	16084929	16086093	MACS_peak_138	250.5	FBLIM1	FBLIM1	257
chr1	16125579	16126714	MACS_peak_139	223.1	none	none	none
chr1	16159363	16163281	MACS_peak_140	3100	FLJ37453	none	none
chr1	16173179	16176905	MACS_peak_141	2707.84	SPEN	FLJ37453,SPEN	-400684
chr1	16301578	16303179	MACS_peak_142	246.96	ZBTB17	ZBTB17	249
chr1	16465164	16466207	MACS_peak_143	151.27	EPHA2	none	none
chr1	16467134	16468893	MACS_peak_144	323.56	EPHA2	none	none
chr1	16470073	16474507	MACS_peak_145	3100	EPHA2	none	none
chr1	16476971	16484041	MACS_peak_146	3100	EPHA2	EPHA2	2076
chr1	16493312	16494823	MACS_peak_147	1322.28	none	none	none
chr1	16498091	16503815	MACS_peak_148	2120.58	none	none	none
chr1	16506997	16509640	MACS_peak_149	1423.11	none	none	none
chr1	16532278	16534138	MACS_peak_150	366.33	ARHGEF19	none	none
chr1	16562883	16564259	MACS_peak_151	339.95	RSG1	RSG1	88
chr1	16678029	16679853	MACS_peak_152	621.4	FBXO42	FBXO42	7
chr1	16693460	16695210	MACS_peak_153	1801.92	SZRD1	SZRD1	811
chr1	16766604	16768152	MACS_peak_154	750.33	NECAP2	NECAP2	212
chr1	16824863	16826674	MACS_peak_155	831.49	none	none	none
chr1	16840461	16841325	MACS_peak_156	213.11	none	none	none
chr1	16938297	16943020	MACS_peak_157	449.08	none	NBPF1	-558
chr1	16970210	16972275	MACS_peak_158	693.54	none	MST1P2	-826
chr1	17215078	17216348	MACS_peak_159	398.51	none	none	none
chr1	17230239	17231982	MACS_peak_160	922.57	none	none	none
chr1	17239819	17241829	MACS_peak_161	437.26	none	none	none
chr1	17305935	17307969	MACS_peak_162	511.75	MFAP2	MFAP2	221
chr1	17337542	17338624	MACS_peak_163	204.01	ATP13A2	ATP13A2	384
chr1	17379524	17380800	MACS_peak_164	260.94	SDHB	SDHB	503
chr1	17763210	17766836	MACS_peak_165	3100	RCC2	RCC2	36
chr1	19228458	19229989	MACS_peak_166	275.45	ALDH4A1	ALDH4A1	70
chr1	19252452	19254931	MACS_peak_167	1124.72	IFFO2	none	none
chr1	19275437	19277925	MACS_peak_168	714.32	IFFO2	none	none
chr1	19281758	19283232	MACS_peak_169	439.96	IFFO2	IFFO2	331
chr1	19335791	19338787	MACS_peak_170	351.89	none	none	none
chr1	19535625	19537972	MACS_peak_171	978.44	none	UBR4	-52
chr1	19577304	19579456	MACS_peak_172	1379.1	MRTO4	MRTO4,EMC1	306,-327
chr1	19637471	19639734	MACS_peak_173	1218.98	AKR7A2	AKR7A2,PQLC2	38,-137
chr1	19810574	19813360	MACS_peak_174	2520.48	CAPZB	CAPZB	168
chr1	19922587	19924664	MACS_peak_175	1497.61	MINOS1	MINOS1	155
chr1	19970145	19972011	MACS_peak_176	680.78	NBL1	NBL1	412
chr1	20125865	20126836	MACS_peak_177	126.55	TMCO4	TMCO4	60
chr1	20208688	20209881	MACS_peak_178	525.5	OTUD3	OTUD3	397
chr1	20833918	20834889	MACS_peak_179	211.23	MUL1	MUL1	271
chr1	20959951	20960648	MACS_peak_180	134.26	PINK1	MIR6084,PINK1	128352
chr1	20986896	20988926	MACS_peak_181	638.03	DDOST	DDOST	126
chr1	21022858	21023780	MACS_peak_182	156.27	KIF17	none	none
chr1	21057623	21060816	MACS_peak_183	2145.74	none	SH2D5	-86
chr1	21112123	21114843	MACS_peak_184	3100	none	HP1BP3	-302
chr1	21502005	21504264	MACS_peak_185	1305.72	EIF4G3	EIF4G3	247
chr1	21615943	21617545	MACS_peak_186	509.48	ECE1	ECE1	22
chr1	21650195	21653170	MACS_peak_187	651.69	ECE1	none	none
chr1	21660701	21662031	MACS_peak_188	177.24	ECE1	none	none
chr1	21670984	21672671	MACS_peak_189	398.46	ECE1	ECE1	207
chr1	22107704	22110394	MACS_peak_190	1024.46	USP48	USP48	639
chr1	22262208	22264658	MACS_peak_191	994.41	HSPG2	HSPG2	357
chr1	22351049	22353045	MACS_peak_192	892.58	LINC00339,LOC101928043	LINC00339,LOC101928043	51494
chr1	22379093	22380395	MACS_peak_193	2346.93	CDC42	CDC42	625
chr1	22778261	22779144	MACS_peak_194	242.26	ZBTB40	ZBTB40	359
chr1	23345226	23347063	MACS_peak_195	1078.95	KDM1A	KDM1A	204
chr1	23429113	23430049	MACS_peak_196	116.86	LUZP1	none	none
chr1	23493884	23496185	MACS_peak_197	1354.95	LUZP1	LUZP1	317
chr1	23503697	23504788	MACS_peak_198	292.46	none	none	none
chr1	23522885	23524103	MACS_peak_199	135.28	none	HTR1D	-2272
chr1	23543143	23544257	MACS_peak_200	296.98	none	none	none
chr1	23669268	23672004	MACS_peak_201	3100	HNRNPR	HNRNPR	221
chr1	23694011	23694874	MACS_peak_202	204.53	ZNF436	ZNF436,ZNF436-AS1	437,-1021
chr1	23694920	23696541	MACS_peak_203	829.83	ZNF436-AS1,ZNF436	ZNF436-AS1,ZNF436	20627
chr1	23809928	23810850	MACS_peak_204	181.72	ASAP3	ASAP3	361
chr1	23856123	23858434	MACS_peak_205	1396.87	E2F2	E2F2	434
chr1	23880192	23882636	MACS_peak_206	1358.5	none	none	none
chr1	23884221	23886918	MACS_peak_207	1138.01	ID3	ID3	716
chr1	24018013	24019505	MACS_peak_208	943.69	RPL11	RPL11	491
chr1	24069256	24070989	MACS_peak_209	1073.61	TCEB3	TCEB3	267
chr1	24104632	24105760	MACS_peak_210	431.57	PITHD1	PITHD1,TCEB3-AS1	321,-409
chr1	24117372	24119073	MACS_peak_211	642.91	LYPLA2	LYPLA2	577
chr1	24126051	24128114	MACS_peak_212	1029.1	GALE	GALE	-48
chr1	24151136	24152500	MACS_peak_213	504.4	HMGCL	HMGCL	131
chr1	24828678	24829939	MACS_peak_214	182.84	RCAN3	RCAN3,RCAN3AS	-78,-458
chr1	24968214	24971076	MACS_peak_215	1381.69	SRRM1	SRRM1	52
chr1	25071630	25073590	MACS_peak_216	1589.35	CLIC4	CLIC4	851
chr1	25255445	25257482	MACS_peak_217	521.4	RUNX3	RUNX3	307
chr1	25558286	25559861	MACS_peak_218	549.32	none	SYF2	-60
chr1	25572719	25574901	MACS_peak_219	1091.74	RSRP1	RSRP1	175
chr1	25664213	25665728	MACS_peak_220	872.64	TMEM50A	TMEM50A	182
chr1	25757246	25758389	MACS_peak_221	261.9	TMEM57	TMEM57	469
chr1	25870042	25870993	MACS_peak_222	149.57	LDLRAP1	LDLRAP1	442
chr1	26126182	26127562	MACS_peak_223	323.95	SEPN1	SEPN1	206
chr1	26145350	26147508	MACS_peak_224	1360.01	MTFR1L	MTFR1L	33
chr1	26185033	26186846	MACS_peak_225	382.68	AUNIP	AUNIP	10
chr1	26200628	26202973	MACS_peak_226	1372.66	none	none	none
chr1	26216189	26220337	MACS_peak_227	1416.38	none	none	none
chr1	26231199	26233151	MACS_peak_228	1604.2	STMN1	STMN1,MIR3917	469770
chr1	26323687	26324691	MACS_peak_229	348.93	PAFAH2	PAFAH2	459
chr1	26437043	26438979	MACS_peak_230	723.97	PDIK1L	PDIK1L	-256
chr1	26496247	26497093	MACS_peak_231	309.03	ZNF593	ZNF593	283
chr1	26560627	26561804	MACS_peak_232	705.97	CEP85	CEP85	572
chr1	26605897	26607417	MACS_peak_233	795.9	SH3BGRL3	SH3BGRL3	445
chr1	26757771	26758722	MACS_peak_234	143.52	none	DHDDS	-526
chr1	26797983	26800373	MACS_peak_235	1842.06	HMGN2	HMGN2	277
chr1	26826305	26828529	MACS_peak_236	1285.91	none	none	none
chr1	26945910	26948826	MACS_peak_237	3151.44	none	none	none
chr1	27017889	27024858	MACS_peak_238	3100	none	ARID1A	-1148
chr1	27070252	27072040	MACS_peak_239	237.06	ARID1A	none	none
chr1	27112822	27115948	MACS_peak_240	2510.33	none	PIGV	-68
chr1	27152031	27154585	MACS_peak_241	1695.29	ZDHHC18	ZDHHC18	108
chr1	27190592	27192668	MACS_peak_242	1082.49	none	SFN	1998
chr1	27215905	27217488	MACS_peak_243	689.29	GPN2	GPN2	173
chr1	27226311	27227198	MACS_peak_244	161.14	GPATCH3	GPATCH3	208
chr1	27248060	27249203	MACS_peak_245	915.59	NUDC	NUDC	419
chr1	27320008	27321585	MACS_peak_246	791.95	TRNP1	TRNP1	602
chr1	27480873	27481685	MACS_peak_247	172.39	SLC9A1	SLC9A1	342
chr1	27560983	27561966	MACS_peak_248	403.78	WDTC1	WDTC1	468
chr1	27648501	27649670	MACS_peak_249	348.93	TMEM222	TMEM222,LOC644961	450,-1279
chr1	27675496	27676628	MACS_peak_250	127.17	SYTL1	none	none
chr1	27692017	27693759	MACS_peak_251	684.15	MAP3K6	MAP3K6	469
chr1	27718939	27719900	MACS_peak_252	261.78	GPR3	GPR3	272
chr1	27815813	27817742	MACS_peak_253	1285.42	none	WASF2	-99
chr1	27863400	27865584	MACS_peak_254	258.72	AHDC1	none	none
chr1	27865657	27868718	MACS_peak_255	467.39	AHDC1	none	none
chr1	27901265	27902953	MACS_peak_256	897.78	AHDC1	none	none
chr1	27928755	27930906	MACS_peak_257	928.19	AHDC1	AHDC1	175
chr1	27985993	27986790	MACS_peak_258	103.75	none	none	none
chr1	28052412	28053391	MACS_peak_259	163.48	FAM76A	FAM76A	412
chr1	28099698	28100513	MACS_peak_260	159.5	STX12	STX12	412
chr1	28156677	28158136	MACS_peak_261	496.67	PPP1R8	PPP1R8	82
chr1	28240180	28241242	MACS_peak_262	780.02	RPA2	RPA2	597
chr1	28285822	28287061	MACS_peak_263	179.14	none	XKR8	-62
chr1	28414040	28415239	MACS_peak_264	178.42	EYA3	EYA3	509
chr1	28558746	28559587	MACS_peak_265	358.83	DNAJC8	DNAJC8	376
chr1	28561997	28563534	MACS_peak_266	456.26	ATPIF1	ATPIF1	164
chr1	28584958	28585866	MACS_peak_267	115.35	none	SESN2	-550
chr1	28585897	28587484	MACS_peak_268	1745.99	SESN2	SESN2	728
chr1	28655306	28656624	MACS_peak_269	462.37	MED18	MED18	453
chr1	28695935	28697483	MACS_peak_270	1113.2	PHACTR4	PHACTR4	617
chr1	28831346	28836896	MACS_peak_271	3100	SNHG3	SNHG3	1667
chr1	28844295	28846255	MACS_peak_272	1949.89	RCC1	RCC1	531
chr1	28879499	28880517	MACS_peak_273	771.96	TRNAU1AP	TRNAU1AP	480
chr1	28907104	28909495	MACS_peak_274	1965.14	SNHG12	SNHG12,SNORA16A,SNORA44	67,-734,-1275
chr1	28968608	28970494	MACS_peak_275	805.78	TAF12	TAF12	53
chr1	28994118	28996493	MACS_peak_276	2275.23	GMEB1	GMEB1	66
chr1	29048061	29048906	MACS_peak_277	175.98	none	none	none
chr1	29062786	29064827	MACS_peak_278	1623.62	YTHDF2	YTHDF2	355
chr1	29448481	29452141	MACS_peak_279	2018.17	TMEM200B	TMEM200B	110
chr1	29506911	29509240	MACS_peak_280	1836.81	SRSF4	SRSF4	562
chr1	31191449	31192322	MACS_peak_281	194.33	MATN1-AS1,MATN1	MATN1-AS1	267
chr1	31380612	31381660	MACS_peak_282	144.65	SDC3	SDC3	344
chr1	31537024	31539250	MACS_peak_283	725.77	PUM1	PUM1	427
chr1	31627268	31628866	MACS_peak_284	830.94	none	none	none
chr1	31768766	31769659	MACS_peak_285	655.04	SNRNP40	SNRNP40,ZCCHC17	432,-616
chr1	31769809	31770504	MACS_peak_286	162.46	ZCCHC17	ZCCHC17,SNRNP40	328,-512
chr1	32109516	32110735	MACS_peak_287	387.7	PEF1	PEF1	93
chr1	32397505	32398615	MACS_peak_288	120.58	PTP4A2	none	none
chr1	32402327	32404842	MACS_peak_289	3060.04	PTP4A2	PTP4A2	404
chr1	32409213	32411278	MACS_peak_290	1449.39	none	none	none
chr1	32478430	32480884	MACS_peak_291	2808.88	KHDRBS1	KHDRBS1	363
chr1	32537687	32539155	MACS_peak_292	553.12	none	TMEM39B	-81
chr1	32573070	32574784	MACS_peak_293	902.02	KPNA6	KPNA6	284
chr1	32644401	32647183	MACS_peak_294	1623.82	TXLNA	TXLNA	448
chr1	32671045	32672128	MACS_peak_295	292.05	IQCC	IQCC	351
chr1	32687140	32688900	MACS_peak_296	662.64	EIF3I	EIF3I,TMEM234	50,-94
chr1	32756821	32758703	MACS_peak_297	572.27	HDAC1	HDAC1	55
chr1	32800546	32802082	MACS_peak_298	1054.75	MARCKSL1	MARCKSL1	526
chr1	32816958	32818190	MACS_peak_299	383.23	none	none	none
chr1	32859375	32860073	MACS_peak_300	118.24	BSDC1	BSDC1	338
chr1	32965605	32966709	MACS_peak_301	506.05	none	none	none
chr1	33004664	33005979	MACS_peak_302	527.79	ZBTB8A	ZBTB8A	576
chr1	33077306	33078454	MACS_peak_303	109.23	none	none	none
chr1	33115275	33118409	MACS_peak_304	2059.39	RBBP4	RBBP4,ZBTB8OS	94,-657
chr1	33206942	33208189	MACS_peak_305	273.52	KIAA1522	KIAA1522	54
chr1	33281507	33284682	MACS_peak_306	3100	S100PBP,YARS	S100PBP,YARS	-24539
chr1	33366253	33367697	MACS_peak_307	340.46	none	TMEM54	-22
chr1	33429216	33430686	MACS_peak_308	746.76	RNF19B	RNF19B	463
chr1	33501550	33502670	MACS_peak_309	753.05	AK2	AK2	402
chr1	33546564	33547437	MACS_peak_310	157.39	AZIN2	AZIN2	271
chr1	33563886	33566900	MACS_peak_311	1290.64	AZIN2	none	none
chr1	33591737	33594273	MACS_peak_312	807.33	none	none	none
chr1	33646584	33647859	MACS_peak_313	215.6	TRIM62	TRIM62	450
chr1	33721338	33723207	MACS_peak_314	447.45	ZNF362	ZNF362	99
chr1	33811449	33816724	MACS_peak_315	3100	PHC2	PHC2,LOC101929464	1413,-1866
chr1	33895697	33896725	MACS_peak_316	465.32	none	none	none
chr1	35324450	35325618	MACS_peak_317	484.45	SMIM12	SMIM12	304
chr1	35449754	35451447	MACS_peak_318	686.65	ZMYM6NB	ZMYM6NB	348
chr1	35496365	35497564	MACS_peak_319	204.9	ZMYM6	ZMYM6	605
chr1	35544366	35545915	MACS_peak_320	492.41	ZMYM1	ZMYM1	177
chr1	35657129	35659726	MACS_peak_321	3100	SFPQ	SFPQ	316
chr1	35734076	35735444	MACS_peak_322	1096.03	ZMYM4	ZMYM4	193
chr1	36022210	36024523	MACS_peak_323	1555.68	none	NCDN,KIAA0319L	-26,-329
chr1	36106141	36107813	MACS_peak_324	751.34	PSMB2	PSMB2	175
chr1	36183499	36185223	MACS_peak_325	1281.37	C1orf216	C1orf216	429
chr1	36234482	36235843	MACS_peak_326	901.2	CLSPN	CLSPN	389
chr1	36273208	36274794	MACS_peak_327	972.75	AGO4	AGO4	174
chr1	36335263	36336143	MACS_peak_328	139.7	none	none	none
chr1	36348606	36349419	MACS_peak_329	130.73	AGO1	AGO1	203
chr1	36395716	36397625	MACS_peak_330	1397.23	none	AGO3	-12
chr1	36553696	36555539	MACS_peak_331	469.77	ADPRHL2	ADPRHL2	165
chr1	36614196	36615267	MACS_peak_332	334.22	TRAPPC3	TRAPPC3	384
chr1	36615275	36617559	MACS_peak_333	856.22	TRAPPC3	TRAPPC3	-1302
chr1	36620503	36623728	MACS_peak_334	3100	MAP7D1	TRAPPC3,MAP7D1	-461550
chr1	36625634	36627396	MACS_peak_335	455.61	MAP7D1	none	none
chr1	36689007	36689783	MACS_peak_336	142.48	none	THRAP3	-621
chr1	36689902	36691063	MACS_peak_337	617.3	THRAP3	THRAP3	466
chr1	36771803	36772658	MACS_peak_338	187.37	SH3D21	SH3D21	237
chr1	36787163	36790239	MACS_peak_339	2876.33	EVA1B	EVA1B	1054
chr1	36816060	36818720	MACS_peak_340	313.84	STK40	none	none
chr1	36837943	36841494	MACS_peak_341	1580.96	STK40	none	none
chr1	36850194	36853196	MACS_peak_342	1918.93	none	STK40	-167
chr1	36862719	36863771	MACS_peak_343	144.15	LSM10	LSM10	248
chr1	36929065	36930676	MACS_peak_344	510.19	MRPS15	MRPS15	170
chr1	37939856	37941123	MACS_peak_345	558.55	ZC3H12A	ZC3H12A,LINC01137	371,-445
chr1	37941876	37943352	MACS_peak_346	183.75	ZC3H12A	ZC3H12A,LINC01137	2496,-2570
chr1	37979527	37981285	MACS_peak_347	1103.11	MEAF6	MEAF6	14
chr1	38019126	38020156	MACS_peak_348	268.48	SNIP1	SNIP1,DNALI1	304,-2878
chr1	38060703	38061716	MACS_peak_349	159.33	GNL2	GNL2	377
chr1	38155179	38156257	MACS_peak_350	343.6	C1orf109	C1orf109,CDCA8	474,-2354
chr1	38156972	38159159	MACS_peak_351	1328.95	none	CDCA8,C1orf109	-7,-1873
chr1	38259455	38260589	MACS_peak_352	203.85	MANEAL	MANEAL	249
chr1	38272731	38274888	MACS_peak_353	2045.2	YRDC,C1orf122	YRDC,C1orf122	56337
chr1	38324409	38326167	MACS_peak_354	422.63	MTF1	MTF1	4
chr1	38411498	38412985	MACS_peak_355	340.27	INPP5B	INPP5B	488
chr1	38454708	38455873	MACS_peak_356	468.9	SF3A3	SF3A3	471
chr1	38470195	38471365	MACS_peak_357	427.89	FHL3	FHL3	407
chr1	38478289	38479184	MACS_peak_358	374.39	UTP11L	UTP11L	353
chr1	39324653	39325479	MACS_peak_359	209.54	RRAGC	RRAGC	429
chr1	39338238	39339137	MACS_peak_360	240.61	MYCBP,GJA9-MYCBP	MYCBP	363
chr1	39456186	39458011	MACS_peak_361	1240.65	AKIRIN1	AKIRIN1	183
chr1	39491397	39493241	MACS_peak_362	291.94	NDUFS5	NDUFS5	353
chr1	39569993	39572679	MACS_peak_363	2885.49	MACF1	none	none
chr1	39643240	39645189	MACS_peak_364	477.64	MACF1	none	none
chr1	39650701	39652705	MACS_peak_365	331.97	MACF1	none	none
chr1	39657175	39658624	MACS_peak_366	325.48	MACF1	none	none
chr1	39856939	39859350	MACS_peak_367	609.07	MACF1	none	none
chr1	39859837	39861746	MACS_peak_368	282.11	MACF1	none	none
chr1	39862521	39865781	MACS_peak_369	643.95	MACF1	none	none
chr1	39872540	39876759	MACS_peak_370	2267.55	MACF1	KIAA0754	-526
chr1	40040926	40042711	MACS_peak_371	2147.24	PABPC4	PABPC4	703
chr1	40204525	40205238	MACS_peak_372	154.53	PPIE	PPIE	365
chr1	40254057	40255323	MACS_peak_373	174.75	none	BMP8B	-157
chr1	40348523	40349404	MACS_peak_374	115.17	TRIT1	TRIT1	214
chr1	40504996	40507558	MACS_peak_375	1463.68	CAP1	CAP1	23
chr1	40626834	40627936	MACS_peak_376	366.96	RLF	RLF	345
chr1	40722682	40724600	MACS_peak_377	704.84	none	ZMPSTE24	-80
chr1	40839357	40840167	MACS_peak_378	197.31	SMAP2	SMAP2	385
chr1	40915235	40917427	MACS_peak_379	750.62	none	ZFP69B	-5
chr1	40942686	40943602	MACS_peak_380	128.52	none	ZFP69	-157
chr1	40973918	40975189	MACS_peak_381	331.83	EXO5	EXO5	121
chr1	41156577	41158696	MACS_peak_382	1625.03	NFYC-AS1,NFYC	NFYC,NFYC-AS1	-43297
chr1	41326394	41328141	MACS_peak_383	1250.88	CITED4	CITED4	751
chr1	41340426	41343119	MACS_peak_384	529.41	none	none	none
chr1	41444400	41446863	MACS_peak_385	2549.11	CTPS1	CTPS1	661
chr1	41706769	41708706	MACS_peak_386	1896.75	SCMH1	SCMH1	78
chr1	41961616	41962774	MACS_peak_387	212.1	none	none	none
chr1	42799849	42801795	MACS_peak_388	980.65	FOXJ3	FOXJ3	64
chr1	43123904	43124930	MACS_peak_389	215.9	PPIH	PPIH	370
chr1	43146813	43149560	MACS_peak_390	3100	YBX1	YBX1	121
chr1	43231617	43233683	MACS_peak_391	768.78	LEPRE1	LEPRE1,C1orf50	105,-265
chr1	43282042	43283168	MACS_peak_392	212.1	CCDC23	ERMAP,CCDC23	-170454
chr1	43312188	43313134	MACS_peak_393	421.69	ZNF691	ZNF691	418
chr1	43389392	43390994	MACS_peak_394	447.8	none	none	none
chr1	43406197	43407614	MACS_peak_395	110.39	SLC2A1	none	none
chr1	43423116	43424752	MACS_peak_396	790.49	SLC2A1	SLC2A1-AS1,SLC2A1	-785913
chr1	43636751	43638231	MACS_peak_397	717.17	EBNA1BP2	MIR6733,EBNA1BP2,CFAP57	-108,495,-509
chr1	43670754	43673849	MACS_peak_398	1297.45	CFAP57	none	none
chr1	43813955	43815489	MACS_peak_399	659.19	MPL	none	none
chr1	43823453	43825962	MACS_peak_400	1935.89	CDC20	CDC20	82
chr1	43831849	43835289	MACS_peak_401	3100	ELOVL1	ELOVL1	-160
chr1	43839009	43839921	MACS_peak_402	115.38	none	none	none
chr1	43854577	43856178	MACS_peak_403	534.12	MED8	MED8,SZT2	106,-178
chr1	43918487	43920519	MACS_peak_404	1417.35	HYI,SZT2	HYI	157
chr1	43937217	43938301	MACS_peak_405	125.65	none	none	none
chr1	43938445	43939727	MACS_peak_406	244.51	none	none	none
chr1	43940691	43941824	MACS_peak_407	280.25	none	none	none
chr1	43995765	43998498	MACS_peak_408	2451.51	PTPRF	PTPRF	585
chr1	44114914	44115668	MACS_peak_409	135.13	none	KDM4A	-505
chr1	44115680	44117023	MACS_peak_410	470.85	KDM4A	KDM4A	555
chr1	44171925	44174412	MACS_peak_411	2409.5	none	ST3GAL3,KDM4A-AS1	-35,-156
chr1	44394415	44396503	MACS_peak_412	142.2	ST3GAL3	none	none
chr1	44412099	44413536	MACS_peak_413	723.92	IPO13	IPO13	340
chr1	44435440	44436500	MACS_peak_414	221.09	DPH2	DPH2	318
chr1	44439890	44441632	MACS_peak_415	707.67	ATP6V0B	ATP6V0B	442
chr1	44444129	44446243	MACS_peak_416	1877.65	B4GALT2	B4GALT2	313
chr1	44456340	44458057	MACS_peak_417	177.52	none	CCDC24	-81
chr1	44495196	44497049	MACS_peak_418	646.24	SLC6A9	SLC6A9	1042
chr1	44820221	44820970	MACS_peak_419	259.1	ERI3	ERI3	356
chr1	45096839	45098806	MACS_peak_420	897.12	RNF220	none	none
chr1	45195547	45197124	MACS_peak_421	206.73	none	none	none
chr1	45203464	45206552	MACS_peak_422	1763.37	none	KIF2C	-481
chr1	45240212	45242960	MACS_peak_423	2825.84	SNORD55,RPS8	SNORD55,RPS8,SNORD46	50,341,-577
chr1	45264997	45266890	MACS_peak_424	545.37	none	PLK3	-92
chr1	45272261	45273322	MACS_peak_425	110.41	TCTEX1D4	TCTEX1D4,BTBD19	166,-1362
chr1	45273474	45274624	MACS_peak_426	113.26	none	BTBD19,TCTEX1D4	-104,-1092
chr1	45285462	45286439	MACS_peak_427	157.94	PTCH2	none	none
chr1	45451682	45453169	MACS_peak_428	100.1	none	EIF2B3	-31
chr1	45476255	45477205	MACS_peak_429	169.07	HECTD3	HECTD3,UROD	297,-1074
chr1	45477905	45478725	MACS_peak_430	113.24	UROD	UROD,HECTD3	511,-1288
chr1	45671502	45672505	MACS_peak_431	165.27	ZSWIM5	ZSWIM5	247
chr1	45768466	45769348	MACS_peak_432	321.43	none	LINC01144	-674
chr1	45769414	45770614	MACS_peak_433	690.82	LINC01144	LINC01144	433
chr1	45791974	45794040	MACS_peak_434	916.42	HPDL	HPDL	463
chr1	45804604	45807001	MACS_peak_435	1670.31	MUTYH,TOE1	MUTYH,TOE1	-14461
chr1	45986161	45988543	MACS_peak_436	1903.96	PRDX1	PRDX1	258
chr1	46015594	46017272	MACS_peak_437	364.68	none	AKR1A1	-21
chr1	46049437	46050627	MACS_peak_438	633.34	NASP	NASP	373
chr1	46151034	46154759	MACS_peak_439	2063.97	none	GPBP1L1,TMEM69	-594,-950
chr1	46215479	46217099	MACS_peak_440	407.24	IPP	IPP	196
chr1	46268495	46269179	MACS_peak_441	100.47	none	MAST2	-447
chr1	46269592	46270303	MACS_peak_442	143.46	MAST2	MAST2	663
chr1	46597371	46599669	MACS_peak_443	1120.77	PIK3R3	PIK3R3,LOC101929626	-140,-522
chr1	46648218	46650438	MACS_peak_444	459.14	TSPAN1	none	none
chr1	46663319	46664890	MACS_peak_445	850.28	POMGNT1	POMGNT1	17
chr1	46713320	46714425	MACS_peak_446	665.46	RAD54L	RAD54L	506
chr1	46767101	46771157	MACS_peak_447	2848.32	none	LRRC41,UQCRH	-91,-155
chr1	46805363	46806983	MACS_peak_448	702.04	NSUN4	NSUN4	325
chr1	47133328	47134240	MACS_peak_449	259.07	ATPAF1	ATPAF1	315
chr1	47183930	47185016	MACS_peak_450	207.67	EFCAB14	EFCAB14	263
chr1	47778582	47779896	MACS_peak_451	561.21	STIL	STIL	580
chr1	47780022	47780839	MACS_peak_452	217.06	none	STIL	-611
chr1	47798921	47801043	MACS_peak_453	891.47	CMPK1	CMPK1	514
chr1	47902315	47904312	MACS_peak_454	589.81	FOXD2	LINC01389,FOXD2,FOXD2-AS1	-324,1625,-3000
chr1	48936878	48937924	MACS_peak_455	129.29	SPATA6	SPATA6	479
chr1	51424910	51426525	MACS_peak_456	550.19	FAF1	FAF1	219
chr1	51433354	51435903	MACS_peak_457	2342.76	CDKN2C	CDKN2C	262
chr1	51441140	51444995	MACS_peak_458	3100	none	none	none
chr1	51701678	51703126	MACS_peak_459	854.41	RNF11	RNF11	458
chr1	51983764	51985075	MACS_peak_460	791.8	EPS15	EPS15	576
chr1	52194544	52196236	MACS_peak_461	643.94	OSBPL9	OSBPL9	-95
chr1	52343420	52345529	MACS_peak_462	869.28	NRD1	NRD1	135
chr1	52455580	52456566	MACS_peak_463	207.04	RAB3B	RAB3B	363
chr1	52498318	52499715	MACS_peak_464	455.4	KTI12,TXNDC12	KTI12	456
chr1	52519977	52522980	MACS_peak_465	2688.77	TXNDC12	TXNDC12,BTF3L4	365,-378
chr1	52607435	52608669	MACS_peak_466	483.07	ZFYVE9	ZFYVE9	287
chr1	52830632	52832104	MACS_peak_467	1060.36	CC2D1B	CC2D1B	509
chr1	52869331	52870199	MACS_peak_468	137	ORC1	ORC1,PRPF38A	378,-453
chr1	52870234	52871027	MACS_peak_469	174.87	PRPF38A	PRPF38A,ORC1	412,-487
chr1	53018007	53020074	MACS_peak_470	1568.77	none	ZCCHC11	-278
chr1	53162895	53164585	MACS_peak_471	355.34	COA7	COA7	298
chr1	53191945	53192851	MACS_peak_472	224.61	ZYG11B	ZYG11B	268
chr1	53308287	53310195	MACS_peak_473	857.4	ZYG11A	ZYG11A	1059
chr1	53386519	53387623	MACS_peak_474	165.98	ECHDC2	ECHDC2	375
chr1	53662195	53663523	MACS_peak_475	1099.65	CPT2	CPT2	759
chr1	53685395	53686978	MACS_peak_476	542.72	C1orf123	C1orf123	103
chr1	53703505	53704994	MACS_peak_477	257.96	MAGOH	LOC100507564,MAGOH	-32,33
chr1	53791107	53793973	MACS_peak_478	1482.57	LRP8	LRP8	1281
chr1	54303013	54304374	MACS_peak_479	863.49	NDC1	NDC1	532
chr1	54410607	54412925	MACS_peak_480	601.56	none	LRRC42,HSPB11	-232,-478
chr1	54518099	54519068	MACS_peak_481	153.78	TMEM59	TMEM59,TCEANC2,MIR4781	528,-690,-1168
chr1	54519231	54519916	MACS_peak_482	187.48	TCEANC2	MIR4781,TCEANC2,TMEM59	-178,300,-462
chr1	54665738	54666763	MACS_peak_483	289.07	MRPL37	MRPL37,CYB5RL	411,-504
chr1	54871111	54873331	MACS_peak_484	513.83	none	SSBP3	-153
chr1	54954085	54955263	MACS_peak_485	342.22	none	none	none
chr1	55007403	55009043	MACS_peak_486	589.22	none	none	none
chr1	55181365	55182216	MACS_peak_487	118.42	TTC4	TTC4	296
chr1	55229498	55230391	MACS_peak_488	166.41	PARS2	PARS2	282
chr1	55352199	55353666	MACS_peak_489	414.06	none	DHCR24	-11
chr1	55679455	55682156	MACS_peak_490	2257.87	USP24	USP24,LOC100507634	234,-275
chr1	55893582	55894830	MACS_peak_491	160.26	none	none	none
chr1	55895216	55896372	MACS_peak_492	129.24	none	none	none
chr1	57110603	57111684	MACS_peak_493	169.75	PRKAA2	PRKAA2	154
chr1	59011530	59012671	MACS_peak_494	507.37	OMA1	OMA1	346
chr1	59164822	59166000	MACS_peak_495	565.84	MYSM1	MYSM1	336
chr1	59247169	59249830	MACS_peak_496	1461.72	JUN	JUN,LINC01135	1286,-2323
chr1	59249854	59251331	MACS_peak_497	982.65	none	LINC01135,JUN	-230,-807
chr1	59280539	59282864	MACS_peak_498	1209.91	LINC01135	none	none
chr1	59314765	59316334	MACS_peak_499	142.79	LINC01135	none	none
chr1	59368664	59370300	MACS_peak_500	529.79	none	none	none
chr1	59611927	59613385	MACS_peak_501	453.96	none	HSD52	-177
chr1	59616830	59618050	MACS_peak_502	195.26	none	none	none
chr1	59762422	59763640	MACS_peak_503	575.46	FGGY	FGGY	348
chr1	61515694	61516931	MACS_peak_504	354.27	none	none	none
chr1	61542732	61543698	MACS_peak_505	135.12	NFIA	NFIA	270
chr1	61547278	61549840	MACS_peak_506	1129.81	NFIA	NFIA	580
chr1	62190077	62191469	MACS_peak_507	409.84	TM2D1	TM2D1	322
chr1	62207669	62209108	MACS_peak_508	300.43	INADL	INADL	240
chr1	62901080	62902199	MACS_peak_509	632.61	none	USP1	-335
chr1	62902202	62903902	MACS_peak_510	2477.72	USP1	USP1	670
chr1	63153102	63154658	MACS_peak_511	667.12	DOCK7	DOCK7	159
chr1	63788146	63789260	MACS_peak_512	172.36	FOXD3-AS1	FOXD3,FOXD3-AS1	-26,-574
chr1	63833223	63834196	MACS_peak_513	548.48	ALG6	ALG6	449
chr1	63988213	63989112	MACS_peak_514	121.49	ITGB3BP	ITGB3BP,EFCAB7	282,-350
chr1	64058961	64060260	MACS_peak_515	242.92	PGM1	PGM1	131
chr1	64935723	64936781	MACS_peak_516	167.84	none	CACHD1	-223
chr1	65210025	65211618	MACS_peak_517	595.86	RAVER2	RAVER2	44
chr1	65431127	65432838	MACS_peak_518	522.88	JAK1	JAK1	205
chr1	65531948	65534342	MACS_peak_519	1242.01	none	none	none
chr1	65612885	65615206	MACS_peak_520	1328.43	AK4	AK4	196
chr1	65886052	65887394	MACS_peak_521	754.61	LEPROT,LEPR	LEPROT,LEPR	325389
chr1	67028112	67030150	MACS_peak_522	643.86	SGIP1	none	none
chr1	67030178	67031212	MACS_peak_523	171.88	SGIP1	none	none
chr1	67389601	67391769	MACS_peak_524	681.31	MIER1	MIER1,WDR78	108,-115
chr1	67395239	67397917	MACS_peak_525	990.78	MIER1	MIER1	653
chr1	67518661	67520244	MACS_peak_526	549.57	SLC35D1	SLC35D1	628
chr1	67894479	67897159	MACS_peak_527	2304.22	SERBP1	SERBP1	304
chr1	68150736	68153725	MACS_peak_528	3100	GADD45A	GADD45A	1371
chr1	68296202	68299788	MACS_peak_529	1532.5	GNG12-AS1,GNG12	GNG12-AS1,GNG12	251160
chr1	68696267	68698767	MACS_peak_530	968.49	WLS	WLS	712
chr1	68849008	68851859	MACS_peak_531	577.56	none	none	none
chr1	68961506	68963552	MACS_peak_532	1187.95	DEPDC1-AS1,DEPDC1	DEPDC1-AS1,DEPDC1	171375
chr1	70670643	70672276	MACS_peak_533	409.68	SRSF11	SRSF11,LRRC40	95,-98
chr1	70686903	70688111	MACS_peak_534	724.2	SRSF11	none	none
chr1	70819099	70821406	MACS_peak_535	980.17	ANKRD13C	ANKRD13C,HHLA3	165,-240
chr1	71545681	71547078	MACS_peak_536	609.01	ZRANB2	ZRANB2,ZRANB2-AS2	593,-627
chr1	72748639	72750709	MACS_peak_537	508.23	none	NEGR1	-1397
chr1	75197932	75199602	MACS_peak_538	325.49	CRYZ	TYW3,CRYZ	-68325
chr1	76189265	76191224	MACS_peak_539	1003.71	ACADM	ACADM	213
chr1	76251065	76254439	MACS_peak_540	1298.2	RABGGTB	SNORD45C,SNORD45A,RABGGTB	-4,-821,874
chr1	78147118	78149994	MACS_peak_541	926.13	none	ZZZ3	-213
chr1	78224541	78225609	MACS_peak_542	596.56	USP33	USP33	489
chr1	78245247	78246128	MACS_peak_543	199.49	FAM73A	FAM73A	379
chr1	78443546	78446204	MACS_peak_544	1957.48	none	FUBP1	-98
chr1	78470558	78471351	MACS_peak_545	102.46	DNAJB4	DNAJB4	319
chr1	82265786	82269259	MACS_peak_546	1267.65	LPHN2	LPHN2	1441
chr1	84464185	84465328	MACS_peak_547	207.16	TTLL7	TTLL7	77
chr1	84542854	84544476	MACS_peak_548	369.42	PRKACB	PRKACB	8
chr1	84763992	84765383	MACS_peak_549	795.19	SAMD13	SAMD13	639
chr1	84970583	84973097	MACS_peak_550	1350.61	GNG5	GNG5	422
chr1	85039342	85040381	MACS_peak_551	256.94	CTBS	CTBS	302
chr1	85155281	85157204	MACS_peak_552	703.83	none	SSX2IP	-2
chr1	85513446	85514432	MACS_peak_553	120.61	MCOLN3	MCOLN3	284
chr1	85665820	85668082	MACS_peak_554	1902.02	none	SYDE2	-223
chr1	85724333	85725433	MACS_peak_555	585.84	C1orf52	C1orf52	472
chr1	85741127	85742477	MACS_peak_556	781.35	BCL10	LOC646626,BCL10	-238785
chr1	85778910	85781562	MACS_peak_557	655.18	none	none	none
chr1	85786092	85787468	MACS_peak_558	109.53	DDAH1	none	none
chr1	85793024	85798672	MACS_peak_559	2285.93	DDAH1	none	none
chr1	85929060	85931938	MACS_peak_560	2582.85	DDAH1	DDAH1	390
chr1	86041611	86051245	MACS_peak_561	3100	none	CYR61,DDAH1	-15,-2382
chr1	86071683	86074636	MACS_peak_562	931.75	none	none	none
chr1	86076414	86078707	MACS_peak_563	380.36	none	none	none
chr1	86172834	86174820	MACS_peak_564	509.34	ZNHIT6	ZNHIT6	289
chr1	86861001	86862185	MACS_peak_565	116.75	ODF2L	ODF2L	432
chr1	87169505	87171576	MACS_peak_566	977.48	SH3GLB1	SH3GLB1	288
chr1	87379117	87380254	MACS_peak_567	396.9	43358	SEP15,HS2ST1	422,-649
chr1	87380260	87381439	MACS_peak_568	565.48	HS2ST1	HS2ST1,SEP15	515,-742
chr1	87793403	87796007	MACS_peak_569	1756.36	LMO4	LMO4	555
chr1	87796019	87798077	MACS_peak_570	298.95	LMO4	LMO4	2898
chr1	87800012	87801661	MACS_peak_571	689.63	LMO4	none	none
chr1	89148813	89151189	MACS_peak_572	1030.25	PKN2,PKN2-AS1	PKN2,PKN2-AS1	80886
chr1	89356561	89357442	MACS_peak_573	230.51	GTF2B	GTF2B	300
chr1	89457798	89458500	MACS_peak_574	421.85	CCBL2	CCBL2	494
chr1	89989531	89991187	MACS_peak_575	755.46	none	LRRC8B	-37
chr1	90098433	90099764	MACS_peak_576	343.89	LRRC8C	LRRC8C,FLJ27354	455,-645
chr1	90285920	90287890	MACS_peak_577	721.51	LRRC8D	LRRC8D	333
chr1	90308476	90310051	MACS_peak_578	471.19	LRRC8D	none	none
chr1	90460439	90461532	MACS_peak_579	375.7	ZNF326	ZNF326,GEMIN8P4	308,-460
chr1	91316460	91317278	MACS_peak_580	108.49	none	none	none
chr1	91486398	91488353	MACS_peak_581	1837.36	ZNF644	ZNF644	-310
chr1	91965464	91967704	MACS_peak_582	911.2	CDC7	CDC7	-80
chr1	92350852	92352349	MACS_peak_583	301.78	TGFBR3	TGFBR3	236
chr1	92370745	92372111	MACS_peak_584	193.8	TGFBR3	TGFBR3	131
chr1	92495188	92496227	MACS_peak_585	250.43	EPHX4	EPHX4	175
chr1	92763867	92765389	MACS_peak_586	391.99	RPAP2	GLMN,RPAP2	-62107
chr1	93249771	93250847	MACS_peak_587	218.89	EVI5	none	none
chr1	93297419	93298968	MACS_peak_588	1320	RPL5	RPL5	600
chr1	93426190	93427997	MACS_peak_589	469.44	none	FAM69A	-14
chr1	93543813	93546118	MACS_peak_590	1285.79	MTF2	MTF2	174
chr1	93644955	93647020	MACS_peak_591	1359.29	TMED5	TMED5,CCDC18	259,-285
chr1	93810484	93812596	MACS_peak_592	2279.63	DR1	DR1,LOC100131564	63,-172
chr1	93913477	93914667	MACS_peak_593	373.23	FNBP1L	FNBP1L	385
chr1	94145725	94148019	MACS_peak_594	2223.68	BCAR3	BCAR3	54
chr1	94158079	94159530	MACS_peak_595	140.65	BCAR3	none	none
chr1	94165885	94168901	MACS_peak_596	1279.62	BCAR3	none	none
chr1	94311675	94313949	MACS_peak_597	1394.03	none	BCAR3,MIR760	-106425
chr1	94343861	94345425	MACS_peak_598	467.08	DNTTIP2	DNTTIP2	119
chr1	94374065	94375243	MACS_peak_599	623.06	GCLM	GCLM	358
chr1	94701911	94703260	MACS_peak_600	383.84	ARHGAP29	ARHGAP29	722
chr1	94712440	94713538	MACS_peak_601	268.01	none	none	none
chr1	94883833	94884672	MACS_peak_602	101.73	ABCD3	ABCD3	320
chr1	95390933	95393979	MACS_peak_603	2246.68	CNN3	CNN3,LOC729970	323,-1127
chr1	95582681	95583761	MACS_peak_604	147.55	TMEM56	TMEM56-RWDD3,TMEM56	-257328
chr1	95699122	95700510	MACS_peak_605	284.25	RWDD3,TMEM56-RWDD3	RWDD3,LOC101928118	106,-278
chr1	97186709	97188547	MACS_peak_606	1853.07	PTBP2	PTBP2	468
chr1	98385865	98386790	MACS_peak_607	166.73	DPYD	DPYD	288
chr1	98510608	98512592	MACS_peak_608	1166.69	MIR137HG	MIR137,MIR2682	127,-693
chr1	98518864	98520982	MACS_peak_609	210.19	none	none	none
chr1	98674840	98677480	MACS_peak_610	685.04	none	LOC729987	-106
chr1	98787481	98791172	MACS_peak_611	658.4	none	none	none
chr1	99126640	99128318	MACS_peak_612	447.2	SNX7	SNX7	244
chr1	100502773	100504819	MACS_peak_613	1780.48	HIAT1	HIAT1	8
chr1	100597750	100599756	MACS_peak_614	191.27	TRMT13	TRMT13,SASS6	48,-242
chr1	100714704	100715465	MACS_peak_615	127.56	DBT	DBT	325
chr1	100731256	100732682	MACS_peak_616	576.73	RTCA	RTCA-AS1,RTCA	-239256
chr1	100816400	100819196	MACS_peak_617	580.71	none	CDC14A	-224
chr1	101359740	101362519	MACS_peak_618	1250.99	none	EXTL2,SLC30A7	-394,-502
chr1	101490569	101492295	MACS_peak_619	365.86	LOC102606465	LOC102606465,DPH5	31,-70
chr1	101701110	101703438	MACS_peak_620	964.84	none	S1PR1,LOC101928370	-30,-190
chr1	101703494	101704296	MACS_peak_621	121.75	S1PR1	S1PR1,LOC101928370	1591,-1811
chr1	104068289	104069321	MACS_peak_622	322.6	RNPC3	RNPC3,LOC101928436	228,-700
chr1	107599157	107600370	MACS_peak_623	233.79	PRMT6	PRMT6	497
chr1	108741953	108743571	MACS_peak_624	652.74	SLC25A24	SLC25A24	218
chr1	109203421	109204693	MACS_peak_625	398.48	HENMT1	HENMT1	91
chr1	109234130	109236323	MACS_peak_626	1680.51	PRPF38B	PRPF38B	292
chr1	109289036	109290186	MACS_peak_627	465.48	STXBP3	STXBP3	327
chr1	109372534	109374078	MACS_peak_628	217.06	AKNAD1	none	none
chr1	109419532	109420418	MACS_peak_629	273.61	GPSM2	GPSM2	373
chr1	109505200	109506706	MACS_peak_630	235.55	CLCC1	CLCC1	168
chr1	109583694	109584769	MACS_peak_631	284.74	WDR47	WDR47	619
chr1	109618076	109619322	MACS_peak_632	151.54	none	TAF13	-75
chr1	109632382	109634228	MACS_peak_633	317.92	none	TMEM167B	-97
chr1	109642612	109644007	MACS_peak_634	1364.88	none	SCARNA2	495
chr1	109756340	109758323	MACS_peak_635	1098.42	SARS	SARS	817
chr1	109824924	109826675	MACS_peak_636	887.98	none	PSRC1	-9
chr1	109939795	109940710	MACS_peak_637	134.33	SORT1	SORT1	311
chr1	109968188	109969933	MACS_peak_638	506	PSMA5	PSMA5	10
chr1	110026449	110027395	MACS_peak_639	188.17	ATXN7L2	ATXN7L2	362
chr1	110090308	110091972	MACS_peak_640	712.45	none	GNAI3	-45
chr1	110161762	110164392	MACS_peak_641	1687.31	AMPD2	AMPD2	-125
chr1	110527239	110528434	MACS_peak_642	380.5	AHCYL1	AHCYL1	450
chr1	110577019	110578253	MACS_peak_643	576.4	STRIP1	STRIP1	414
chr1	110752852	110753864	MACS_peak_644	169.61	KCNC4	KCNC4,KCNC4-AS1	23,-749
chr1	110880059	110881589	MACS_peak_645	760.05	LOC440600	LOC440600,RBM15	969,-1120
chr1	110881807	110883373	MACS_peak_646	1132.35	RBM15	RBM15,LOC440600	646,-797
chr1	110949551	110951059	MACS_peak_647	292.95	LAMTOR5	LAMTOR5-AS1,LAMTOR5	-125241
chr1	111505768	111506694	MACS_peak_648	272.25	LRIF1	LRIF1	335
chr1	111681839	111683664	MACS_peak_649	826.59	DRAM2,CEPT1	CEPT1,DRAM2	-81,87
chr1	111990940	111991931	MACS_peak_650	584.35	WDR77	ATP5F1,WDR77	-307395
chr1	111992048	111992942	MACS_peak_651	451.68	ATP5F1	WDR77,ATP5F1	-665753
chr1	112162241	112163221	MACS_peak_652	271.7	RAP1A	RAP1A	-37
chr1	112297534	112299283	MACS_peak_653	307.72	FAM212B,DDX20	FAM212B,DDX20,LOC101928718	11,219,-277
chr1	112936047	112939810	MACS_peak_654	1063.9	none	CTTNBP2NL	-871
chr1	113160840	113163518	MACS_peak_655	3100	CAPZA1	CAPZA1,ST7L	105,-139
chr1	113216647	113218647	MACS_peak_656	1341.43	MOV10	MOV10	553
chr1	113246991	113250576	MACS_peak_657	2571	RHOC	RHOC	895
chr1	113391913	113394029	MACS_peak_658	414.02	LINC01356	LINC01356	294
chr1	113497840	113500386	MACS_peak_659	1631.49	SLC16A1-AS1	SLC16A1-AS1,SLC16A1	77,-138
chr1	113615764	113616736	MACS_peak_660	177.76	LRIG2	LRIG2,LOC100996251	420,-526
chr1	113932988	113934156	MACS_peak_661	567.93	MAGI3	MAGI3	98
chr1	114301054	114302852	MACS_peak_662	734.87	none	PHTF1	-176
chr1	114354092	114355072	MACS_peak_663	175.51	RSBN1	RSBN1,AP4B1-AS1	488,-651
chr1	114446847	114448688	MACS_peak_664	338.02	none	AP4B1,DCLRE1B	-26,-147
chr1	114471973	114473173	MACS_peak_665	540.92	HIPK1	HIPK1-AS1,HIPK1	-426578
chr1	115052569	115054831	MACS_peak_666	791.98	TRIM33	TRIM33	81
chr1	115258562	115259464	MACS_peak_667	418.75	NRAS	NRAS	502
chr1	115299500	115300924	MACS_peak_668	817.29	CSDE1	CSDE1	459
chr1	115322611	115323493	MACS_peak_669	121.84	SIKE1	SIKE1	256
chr1	116184478	116185622	MACS_peak_670	326.15	VANGL1	VANGL1	-199
chr1	116915710	116917156	MACS_peak_671	551.82	ATP1A1	ATP1A1	-55
chr1	117112845	117113811	MACS_peak_672	225	CD58	CD58	387
chr1	117601812	117602691	MACS_peak_673	183.78	none	LOC101929099,TTF2	-139,-697
chr1	117602886	117603650	MACS_peak_674	165.98	TTF2	TTF2,LOC101929099	320,-1156
chr1	117908790	117910261	MACS_peak_675	1352.7	none	MAN1A2	-559
chr1	118472355	118473077	MACS_peak_676	168.22	WDR3	WDR3,GDAP2	345,-414
chr1	119682809	119684298	MACS_peak_677	344.26	LOC101929147	WARS2,LOC101929147	-258535
chr1	120189941	120191078	MACS_peak_678	235.97	none	ZNF697	-119
chr1	120254411	120256372	MACS_peak_679	949.17	PHGDH	PHGDH	973
chr1	120611219	120612412	MACS_peak_680	443.9	NOTCH2	NOTCH2	502
chr1	121260414	121261947	MACS_peak_681	361.47	EMBP1	EMBP1	271
chr1	143743065	143744305	MACS_peak_682	295.81	LINC01138	LINC01138	834
chr1	144593605	144594728	MACS_peak_683	402.49	NBPF20	none	none
chr1	144907240	144908902	MACS_peak_684	112.32	PDE4DIP,NBPF20	none	none
chr1	144930909	144933447	MACS_peak_685	115.96	PDE4DIP,NBPF20	PDE4DIP	187
chr1	145208808	145210385	MACS_peak_686	1319.55	NOTCH2NL,NBPF20	NOTCH2NL	484
chr1	145395458	145396725	MACS_peak_687	445.72	NBPF10,NBPF20	none	none
chr1	145470444	145475059	MACS_peak_688	1211.23	ANKRD34A,NBPF10,NBPF20	ANKRD34A,POLR3GL	2244,-2364
chr1	145476986	145478390	MACS_peak_689	666.29	LIX1L,NBPF10,NBPF20	LIX1L	622
chr1	145506570	145508595	MACS_peak_690	1212.3	RBM8A,NBPF10,NBPF20	RBM8A	26
chr1	145516111	145517289	MACS_peak_691	238.85	PEX11B,NBPF10,NBPF20	PEX11B,GNRHR2	70,-624
chr1	145541703	145542915	MACS_peak_692	177.93	ITGA10,NBPF10,NBPF20	none	none
chr1	145574996	145576683	MACS_peak_693	373.96	NBPF10,NBPF20	PIAS3	-148
chr1	145610221	145611579	MACS_peak_694	420.12	NBPF10,NBPF20	POLR3C,RNF115	-16,-89
chr1	146643210	146644847	MACS_peak_695	306.83	PRKAB2	PRKAB2	140
chr1	146714193	146715031	MACS_peak_696	261.09	CHD1L	CHD1L	322
chr1	147013191	147014096	MACS_peak_697	101.84	BCL9	BCL9	373
chr1	147070744	147071569	MACS_peak_698	105.2	BCL9	none	none
chr1	147071656	147072679	MACS_peak_699	312.77	BCL9	none	none
chr1	147806734	147807615	MACS_peak_700	127.75	NBPF8	MIR5087	-496
chr1	148555796	148557152	MACS_peak_701	576.63	NBPF25P	NBPF15	-1713
chr1	148927729	148932365	MACS_peak_702	2092.88	LOC645166,NBPF25P	LOC645166	-357
chr1	149224179	149225300	MACS_peak_703	147.15	none	none	none
chr1	149814925	149815583	MACS_peak_704	175.92	none	HIST2H2AA3,HIST2H3C	-936,-2489
chr1	149821228	149822014	MACS_peak_705	195.77	none	HIST2H2BC,HIST2H2AA3,HIST2H3C	719,-1006,-2559
chr1	149856389	149858245	MACS_peak_706	858.49	HIST2H2BE	HIST2H2BE,HIST2H2AC,HIST2H2AB	915,-1207,2149
chr1	149858247	149860797	MACS_peak_707	964.02	none	HIST2H2AB,HIST2H2AC,HIST2H2BE	-56,998,-1290
chr1	149871006	149871999	MACS_peak_708	183.39	BOLA1	BOLA1	348
chr1	149898860	149900602	MACS_peak_709	888.76	SF3B4	SF3B4	413
chr1	149910373	149911305	MACS_peak_710	100.7	none	MTMR11	-2048
chr1	149981696	149983253	MACS_peak_711	534.54	OTUD7B	OTUD7B	212
chr1	150038534	150040434	MACS_peak_712	351.95	VPS45	VPS45	135
chr1	150121582	150123107	MACS_peak_713	329.51	PLEKHO1	PLEKHO1	175
chr1	150206439	150208545	MACS_peak_714	2463.09	ANP32E	ANP32E	-466
chr1	150208664	150209399	MACS_peak_715	261.61	none	ANP32E	-527
chr1	150240445	150241616	MACS_peak_716	419.77	APH1A	APH1A	579
chr1	150266032	150267215	MACS_peak_717	316.4	MRPS21	MRPS21	362
chr1	150293259	150294811	MACS_peak_718	350.81	PRPF3	PRPF3	108
chr1	150335887	150338911	MACS_peak_719	1835.7	RPRD2	RPRD2	813
chr1	150459836	150460557	MACS_peak_720	137.44	TARS2	TARS2	357
chr1	150487318	150488180	MACS_peak_721	140.58	none	FALEC	-483
chr1	150520925	150522494	MACS_peak_722	484.81	none	ADAMTSL4,MIR4257	-135,-2695
chr1	150532840	150535531	MACS_peak_723	2430.72	ADAMTSL4-AS1	none	none
chr1	150549284	150553330	MACS_peak_724	3100	MCL1	MCL1	907
chr1	150575918	150578448	MACS_peak_725	837.89	none	none	none
chr1	150585016	150587326	MACS_peak_726	637.54	none	none	none
chr1	150600891	150603229	MACS_peak_727	552.74	ENSA	ENSA	38
chr1	150691807	150693575	MACS_peak_728	748.22	HORMAD1	HORMAD1	673
chr1	150848199	150850157	MACS_peak_729	559.46	ARNT	ARNT	66
chr1	150897375	150899691	MACS_peak_730	788.76	none	SETDB1	-281
chr1	150945558	150950998	MACS_peak_731	3100	none	CERS2	-799
chr1	150980847	150981673	MACS_peak_732	183.33	PRUNE	PRUNE,FAM63A	288,-406
chr1	151019932	151021369	MACS_peak_733	364.77	C1orf56	C1orf56	392
chr1	151030807	151032835	MACS_peak_734	1303.17	CDC42SE1	CDC42SE1,MLLT11	304,-329
chr1	151042360	151043925	MACS_peak_735	709.93	GABPB2	GABPB2	63
chr1	151137471	151139423	MACS_peak_736	172.18	TNFAIP8L2-SCNM1	LYSMD1,SCNM1	-23,-50
chr1	151161898	151163467	MACS_peak_737	515.52	VPS72	VPS72	7
chr1	151167822	151169031	MACS_peak_738	132.67	none	PIP5K1A	-2594
chr1	151170344	151172582	MACS_peak_739	1057.84	PIP5K1A	PIP5K1A	443
chr1	151226533	151228116	MACS_peak_740	527.57	PSMD4	PSMD4	128
chr1	151253011	151256129	MACS_peak_741	1319.28	none	ZNF687	-220
chr1	151299212	151301112	MACS_peak_742	362.88	PI4KB	PI4KB	-29
chr1	151318691	151319862	MACS_peak_743	344.08	RFX5	RFX5	493
chr1	151371119	151373068	MACS_peak_744	943.04	PSMB4	PSMB4	53
chr1	151429795	151432213	MACS_peak_745	1865.89	POGZ	POGZ	937
chr1	151512664	151513980	MACS_peak_746	154.31	TUFT1	TUFT1	538
chr1	151584364	151585642	MACS_peak_747	659.7	SNX27	SNX27	342
chr1	151735178	151736806	MACS_peak_748	438.01	OAZ3,MRPL9	OAZ3,MRPL9	37400
chr1	151763315	151764116	MACS_peak_749	103.15	none	TDRKH	-705
chr1	151881298	151882217	MACS_peak_750	175.28	THEM4	THEM4	604
chr1	151963968	151967249	MACS_peak_751	2078.4	S100A10	S100A10	1106
chr1	152007197	152009787	MACS_peak_752	1072.99	S100A11	S100A11	1019
chr1	152019461	152021485	MACS_peak_753	511.93	none	none	none
chr1	153537589	153541063	MACS_peak_754	2066.94	none	S100A2	-1020
chr1	153598960	153600236	MACS_peak_755	399.4	S100A13	S100A13,S100A1	-74,-1274
chr1	153606440	153608398	MACS_peak_756	1428.03	CHTOP	S100A13,CHTOP	-851962
chr1	153630887	153632024	MACS_peak_757	203.29	SNAPIN	SNAPIN	326
chr1	153642462	153643603	MACS_peak_758	1095.99	ILF2	ILF2	472
chr1	153700275	153701586	MACS_peak_759	1725.71	INTS3	INTS3	364
chr1	153755490	153756414	MACS_peak_760	263.7	none	none	none
chr1	153894141	153895594	MACS_peak_761	840.55	GATAD2B	GATAD2B	584
chr1	153895652	153896541	MACS_peak_762	124.59	none	GATAD2B	-645
chr1	153917837	153919491	MACS_peak_763	1733.09	DENND4B	DENND4B	490
chr1	153929932	153931362	MACS_peak_764	787.03	CRTC2	CRTC2	485
chr1	153934771	153937351	MACS_peak_765	1200.26	SLC39A1	SLC39A1,MIR6737	56,-1165
chr1	153939070	153940855	MACS_peak_766	290.3	SLC39A1	SLC39A1,CREB3L4	246,-352
chr1	153949036	153950486	MACS_peak_767	975.17	JTB	JTB	690
chr1	153962974	153964189	MACS_peak_768	771.46	RPS27	RPS27	343
chr1	154154329	154156348	MACS_peak_769	1217.31	TPM3	TPM3	387
chr1	154191916	154194650	MACS_peak_770	3100	UBAP2L	C1orf43,UBAP2L	-10,-41
chr1	154244910	154245925	MACS_peak_771	322.54	HAX1	HAX1	379
chr1	154297361	154298977	MACS_peak_772	850.7	ATP8B2	ATP8B2	134
chr1	154530125	154532152	MACS_peak_773	1486.79	none	UBE2Q1	-18
chr1	154579538	154581547	MACS_peak_774	781.93	ADAR	ADAR	182
chr1	154599458	154600666	MACS_peak_775	298.36	ADAR	ADAR	394
chr1	154908656	154910416	MACS_peak_776	141.01	none	PMVK	-52
chr1	154933075	154935415	MACS_peak_777	2075.81	PYGO2	PYGO2	13
chr1	154940991	154948880	MACS_peak_778	3100	SHC1	SHC1,CKS1B	-1712,-2182
chr1	154955638	154956746	MACS_peak_779	268.43	FLAD1	FLAD1	423
chr1	154971631	154974678	MACS_peak_780	2061.72	none	ZBTB7B	-1951
chr1	154974737	154977628	MACS_peak_781	2585.21	ZBTB7B	ZBTB7B	1077
chr1	154989308	154990771	MACS_peak_782	237.69	ZBTB7B	none	none
chr1	155022507	155024514	MACS_peak_783	602.76	LOC100505666	LOC100505666,ADAM15	131,-237
chr1	155107510	155109588	MACS_peak_784	856.87	SLC50A1	SLC50A1	262
chr1	155112112	155113197	MACS_peak_785	339.46	DPM3	DPM3	229
chr1	155144820	155147126	MACS_peak_786	1058.83	none	KRTCAP2,TRIM46	-169,-289
chr1	155162720	155165670	MACS_peak_787	1583.52	none	MIR92B,MUC1	-772,-1489
chr1	155176907	155179719	MACS_peak_788	1546.84	none	MTX1,THBS3	-176,-541
chr1	155196257	155197372	MACS_peak_789	764.86	GBAP1	GBAP1	511
chr1	155213231	155215526	MACS_peak_790	1038.1	GBA	GBA	275
chr1	155223906	155225828	MACS_peak_791	799.33	FAM189B	FAM189B	407
chr1	155231082	155232314	MACS_peak_792	440.19	SCAMP3	SCAMP3	478
chr1	155242167	155244644	MACS_peak_793	1054.43	none	CLK2	-85
chr1	155247054	155248137	MACS_peak_794	188	HCN3	HCN3	378
chr1	155277827	155280168	MACS_peak_795	1517.53	FDPS	FDPS	293
chr1	155291663	155295535	MACS_peak_796	2096.49	RUSC1-AS1,RUSC1	RUSC1,RUSC1-AS1	-128339
chr1	155531687	155534199	MACS_peak_797	2066.63	ASH1L-AS1	ASH1L,ASH1L-AS1	-6191172
chr1	155579205	155580003	MACS_peak_798	177.54	none	MSTO1,MSTO2P	-356,-374
chr1	155657605	155659802	MACS_peak_799	2147.82	YY1AP1	YY1AP1,DAP3	61,-178
chr1	155826250	155827130	MACS_peak_800	206.87	GON4L	GON4L,SYT11	396,-2569
chr1	155880396	155881476	MACS_peak_801	190.25	RIT1	RIT1	-230
chr1	155903081	155905185	MACS_peak_802	1625.93	KIAA0907	KIAA0907	55
chr1	155930263	155932792	MACS_peak_803	281.14	ARHGEF2	none	none
chr1	155945173	155950025	MACS_peak_804	3100	ARHGEF2	ARHGEF2	367
chr1	155989853	155991007	MACS_peak_805	814.09	SSR2	SSR2	328
chr1	156022582	156025492	MACS_peak_806	1772.25	MIR7851	LAMTOR2,UBQLN4	-479,-521
chr1	156050932	156053245	MACS_peak_807	566.92	MIR7851	LMNA,MEX3A	-248,-299
chr1	156066379	156067479	MACS_peak_808	136.81	LMNA,MIR7851	none	none
chr1	156075656	156076585	MACS_peak_809	162.36	LMNA,MIR7851	none	none
chr1	156083406	156086988	MACS_peak_810	3100	LMNA,MIR7851	LMNA	737
chr1	156091648	156097580	MACS_peak_811	3100	LMNA,MIR7851	LMNA	-1293
chr1	156097888	156100912	MACS_peak_812	1202.06	LMNA,MIR7851	none	none
chr1	156162903	156163699	MACS_peak_813	179.54	none	SLC25A44	-421
chr1	156251623	156253419	MACS_peak_814	832.87	SMG5	SMG5,TMEM79	99,-182
chr1	156306726	156308184	MACS_peak_815	854.54	TSACC,CCT3	TSACC,CCT3	351751
chr1	156426342	156427273	MACS_peak_816	344.38	none	none	none
chr1	156468605	156471945	MACS_peak_817	1890.31	MEF2D	MEF2D	359
chr1	156472060	156476017	MACS_peak_818	1651.07	none	none	none
chr1	156541543	156542594	MACS_peak_819	232.77	IQGAP3	IQGAP3	328
chr1	156560968	156562385	MACS_peak_820	644.54	APOA1BP	APOA1BP	119
chr1	156570322	156571904	MACS_peak_821	365.67	GPATCH4	GPATCH4	166
chr1	156630207	156632006	MACS_peak_822	332.37	none	none	none
chr1	156697512	156699294	MACS_peak_823	836.64	RRNAD1	RRNAD1,ISG20L2	141,-698
chr1	156710120	156711028	MACS_peak_824	438.76	MRPL24	MRPL24	349
chr1	156715996	156722597	MACS_peak_825	3100	HDGF	HDGF	2247
chr1	156736193	156738473	MACS_peak_826	1498.39	PRCC	PRCC	60
chr1	156866585	156867968	MACS_peak_827	194.02	PEAR1	none	none
chr1	157014736	157016452	MACS_peak_828	593.68	none	ARHGEF11	-432
chr1	157107243	157109023	MACS_peak_829	720.44	ETV3	ETV3	44
chr1	157962731	157964758	MACS_peak_830	1627.57	KIRREL	KIRREL	682
chr1	157979439	157981776	MACS_peak_831	635.49	KIRREL	none	none
chr1	157987694	157990499	MACS_peak_832	1201.98	KIRREL	none	none
chr1	159893495	159895531	MACS_peak_833	909.53	TAGLN2	TAGLN2	-172
chr1	160174866	160176141	MACS_peak_834	760.74	PEA15,LOC729867	PEA15	395
chr1	160231316	160233242	MACS_peak_835	1273.13	DCAF8	DCAF8	-2
chr1	160254237	160255015	MACS_peak_836	149.61	PEX19	PEX19	315
chr1	160312207	160313907	MACS_peak_837	523.99	COPA	NCSTN,COPA	-5297
chr1	161014817	161016606	MACS_peak_838	544.36	USF1	USF1	58
chr1	161086798	161088848	MACS_peak_839	997	PFDN2	NIT1,PFDN2	-38,43
chr1	161101479	161103803	MACS_peak_840	1177.13	none	DEDD	-163
chr1	161128507	161130083	MACS_peak_841	792.38	USP21	USP21	42
chr1	161135556	161137070	MACS_peak_842	223.27	PPOX	PPOX	133
chr1	161146536	161147836	MACS_peak_843	153.82	B4GALT3	B4GALT3	572
chr1	161171463	161172863	MACS_peak_844	415.05	NDUFS2	NDUFS2	227
chr1	161195758	161196573	MACS_peak_845	105.69	TOMM40L	TOMM40L,MIR5187,APOA2	437,-810,-2747
chr1	161283931	161284917	MACS_peak_846	298.95	SDHC	SDHC	259
chr1	161368495	161370203	MACS_peak_847	377.66	none	none	none
chr1	161410135	161410658	MACS_peak_848	122.06	none	none	none
chr1	161695930	161697781	MACS_peak_849	411.38	FCRLB	none	none
chr1	161719285	161720361	MACS_peak_850	458.25	DUSP12	DUSP12	243
chr1	161735076	161736746	MACS_peak_851	142.92	none	ATF6	-122
chr1	162467324	162468530	MACS_peak_852	688.36	UHMK1	UHMK1	333
chr1	162507648	162509968	MACS_peak_853	458.47	none	none	none
chr1	162510722	162512923	MACS_peak_854	331.97	none	none	none
chr1	162530391	162533585	MACS_peak_855	1711.48	UAP1	UAP1	693
chr1	163290828	163292953	MACS_peak_856	524.93	NUF2	NUF2,RGS5	168,-309
chr1	165599456	165600295	MACS_peak_857	138.47	none	MGST3	-234
chr1	165666906	165668049	MACS_peak_858	239.29	ALDH9A1	ALDH9A1,LOC440700	423,-509
chr1	165737449	165739060	MACS_peak_859	439.75	LOC100147773	LOC100147773,TMCO1	89,-95
chr1	165796639	165798849	MACS_peak_860	2276	UCK2	UCK2	1013
chr1	166807811	166809594	MACS_peak_861	928.97	none	POGK	-21
chr1	166844735	166845700	MACS_peak_862	285.43	TADA1	TADA1	437
chr1	167188784	167189921	MACS_peak_863	586.02	none	POU2F1	-713
chr1	167190039	167191667	MACS_peak_864	1104.11	POU2F1	POU2F1	731
chr1	167683268	167684722	MACS_peak_865	271.94	none	none	none
chr1	167690608	167692148	MACS_peak_866	488.16	MPZL1	MPZL1	192
chr1	167904623	167907165	MACS_peak_867	1693.27	DCAF6,MPC2	DCAF6,MPC2	98413
chr1	168105388	168106535	MACS_peak_868	245.54	GPR161	GPR161	-16
chr1	168148056	168149249	MACS_peak_869	397.09	TIPRL	TIPRL	570
chr1	168194618	168196210	MACS_peak_870	516.61	SFT2D2	SFT2D2	160
chr1	169074638	169076990	MACS_peak_871	681.53	none	ATP1B1	-132
chr1	169077484	169078972	MACS_peak_872	240.65	ATP1B1	ATP1B1	2282
chr1	169454414	169455286	MACS_peak_873	157.58	SLC19A2	SLC19A2	358
chr1	169763602	169764921	MACS_peak_874	213.89	none	METTL18,C1orf112	-200,-288
chr1	169862047	169863390	MACS_peak_875	682.36	SCYL3	SCYL3	382
chr1	170500434	170502371	MACS_peak_876	699.61	GORAB,LOC101928650	GORAB,LOC101928650	140348
chr1	171454611	171455883	MACS_peak_877	1061.78	PRRC2C	PRRC2C	582
chr1	171710434	171712164	MACS_peak_878	357.87	VAMP4	VAMP4	80
chr1	171750752	171751707	MACS_peak_879	241.04	METTL13	METTL13	469
chr1	172412543	172413366	MACS_peak_880	283.35	PIGC,C1orf105	PIGC	276
chr1	172501981	172503265	MACS_peak_881	729.61	SUCO	SUCO	366
chr1	173446439	173447513	MACS_peak_882	619.22	PRDX6	PRDX6,LOC100506023	491,-682
chr1	173792440	173795277	MACS_peak_883	1791.71	DARS2	DARS2,CENPL	62,-81
chr1	173835462	173838427	MACS_peak_884	1915.83	GAS5	SNORD74,GAS5,ZBTB37	-61,181,-548
chr1	173990405	173992511	MACS_peak_885	1358.02	none	none	none
chr1	174128437	174129456	MACS_peak_886	187.43	RABGAP1L	RABGAP1L,LOC102724601	395,-521
chr1	174967660	174970255	MACS_peak_887	1293.18	CACYBP	CACYBP	66
chr1	176175362	176177294	MACS_peak_888	798.88	RFWD2	RFWD2	52
chr1	178062763	178063992	MACS_peak_889	363.8	RASAL2	RASAL2-AS1,RASAL2	-249514
chr1	178994419	178996148	MACS_peak_890	691.17	FAM20B	FAM20B	210
chr1	179050949	179052183	MACS_peak_891	571.76	TOR3A	TOR3A	455
chr1	179111183	179112393	MACS_peak_892	172.06	ABL2	ABL2	436
chr1	179197946	179199400	MACS_peak_893	525.28	ABL2	ABL2	146
chr1	179262725	179263623	MACS_peak_894	128.46	SOAT1	SOAT1	326
chr1	179850583	179852851	MACS_peak_895	646.21	TOR1AIP1	TOR1AIP1	541
chr1	179923700	179924685	MACS_peak_896	248.79	CEP350	CEP350	285
chr1	180123209	180123922	MACS_peak_897	123.73	none	QSOX1	-402
chr1	180123937	180124828	MACS_peak_898	154.05	QSOX1	QSOX1	415
chr1	180470910	180472418	MACS_peak_899	359.5	ACBD6	ACBD6	358
chr1	180601127	180602000	MACS_peak_900	151.06	XPR1	XPR1	418
chr1	180991174	180992218	MACS_peak_901	228.58	STX6	STX6	561
chr1	181057869	181059680	MACS_peak_902	1136.26	IER5	IER5	1137
chr1	181073477	181074643	MACS_peak_903	915.94	none	none	none
chr1	182359886	182361704	MACS_peak_904	297.99	GLUL	GLUL	-256
chr1	182808228	182809777	MACS_peak_905	573.29	DHX9	DHX9	564
chr1	182991145	182993608	MACS_peak_906	1716.6	none	LAMC1	-218
chr1	183440141	183441100	MACS_peak_907	212.76	SMG7-AS1	SMG7-AS1,SMG7	497,-885
chr1	183441324	183442541	MACS_peak_908	603.85	SMG7	SMG7,SMG7-AS1	427,-815
chr1	183603762	183605060	MACS_peak_909	617.14	ARPC5	ARPC5,RGL1	665,-770
chr1	184005683	184006896	MACS_peak_910	200.95	COLGALT2	COLGALT2	574
chr1	184020073	184021910	MACS_peak_911	755.29	TSEN15	TSEN15	207
chr1	184723030	184724049	MACS_peak_912	484.52	EDEM3	EDEM3	502
chr1	184942355	184943823	MACS_peak_913	421.22	FAM129A	FAM129A	629
chr1	185014404	185015702	MACS_peak_914	558.27	RNF2	RNF2	503
chr1	185125179	185126248	MACS_peak_915	553.55	TRMT1L	TRMT1L,SWT1	403,-478
chr1	185285196	185287359	MACS_peak_916	1174.49	IVNS1ABP	IVNS1ABP	184
chr1	186343576	186344668	MACS_peak_917	324.68	TPR,MIR548F1	TPR,C1orf27	335,-767
chr1	193027550	193029580	MACS_peak_918	623.95	TROVE2,UCHL5	TROVE2,UCHL5	14,-42
chr1	193073517	193075142	MACS_peak_919	289.58	GLRX2	GLRX2	279
chr1	193090953	193092122	MACS_peak_920	298.15	CDC73	CDC73	450
chr1	197114799	197116038	MACS_peak_921	657.35	ASPM	ASPM	406
chr1	197169779	197170533	MACS_peak_922	218.06	none	CRB1,ZBTB41	-435,-484
chr1	197743739	197745007	MACS_peak_923	296.47	DENND1B	DENND1B	250
chr1	197871174	197872245	MACS_peak_924	243.27	C1orf53	C1orf53	28
chr1	198125552	198126986	MACS_peak_925	657.22	NEK7	NEK7	162
chr1	200378221	200379227	MACS_peak_926	379.85	ZNF281	ZNF281	462
chr1	200589173	200590167	MACS_peak_927	416.79	KIF14	KIF14	192
chr1	200637870	200639863	MACS_peak_928	636.47	LOC101929224,DDX59	LOC101929224,DDX59	232260
chr1	200707888	200709452	MACS_peak_929	1476.74	none	CAMSAP2	-15
chr1	201507619	201508908	MACS_peak_930	291.8	none	none	none
chr1	201798176	201799129	MACS_peak_931	430.58	IPO9-AS1,IPO9	IPO9-AS1,IPO9	35365
chr1	201923732	201924543	MACS_peak_932	218.52	none	TIMM17A	-481
chr1	201924548	201925453	MACS_peak_933	283.7	TIMM17A	TIMM17A	382
chr1	201951535	201952643	MACS_peak_934	291.2	RNPEP	RNPEP	324
chr1	202112854	202114386	MACS_peak_935	464.42	ARL8A	ARL8A	251
chr1	202310607	202311148	MACS_peak_936	338.55	UBE2T	UBE2T	217
chr1	202775427	202777684	MACS_peak_937	1495.37	KDM5B	KDM5B	994
chr1	202857200	202858369	MACS_peak_938	419.15	RABIF	RABIF	601
chr1	202895606	202896573	MACS_peak_939	134.96	KLHL12	KLHL12	282
chr1	202926583	202927670	MACS_peak_940	428.1	ADIPOR1	ADIPOR1	-14
chr1	202975824	202977207	MACS_peak_941	260.75	none	TMEM183A,TMEM183B,LOC100506747	-18,-20,-122
chr1	203764598	203765826	MACS_peak_942	626.09	ZC3H11A	ZC3H11A,ZBED6	462,-1438
chr1	203830557	203831715	MACS_peak_943	329.98	SNRPE	SNRPE	397
chr1	204042233	204043667	MACS_peak_944	200.4	SOX13	SOX13	705
chr1	204379649	204381089	MACS_peak_945	885.48	PPP1R15B	PPP1R15B	576
chr1	204476204	204477207	MACS_peak_946	183.94	none	none	none
chr1	204484564	204486436	MACS_peak_947	488.81	none	MDM4	-6
chr1	205090406	205091433	MACS_peak_948	225.42	RBBP5	RBBP5	231
chr1	205179850	205180850	MACS_peak_949	171.79	DSTYK	DSTYK	377
chr1	205263066	205264574	MACS_peak_950	177.62	none	none	none
chr1	205267049	205268526	MACS_peak_951	182.2	none	none	none
chr1	205270191	205271394	MACS_peak_952	197.46	none	none	none
chr1	205290070	205290987	MACS_peak_953	188.34	NUAK2	NUAK2	355
chr1	205599749	205601769	MACS_peak_954	1016.04	ELK4	ELK4	1241
chr1	205717888	205719514	MACS_peak_955	1736.52	NUCKS1	NUCKS1	671
chr1	205781489	205783113	MACS_peak_956	302.63	none	SLC41A1	-140
chr1	206808223	206809565	MACS_peak_957	144.88	DYRK3	DYRK3	14
chr1	206858051	206859856	MACS_peak_958	527.73	MAPKAPK2	MAPKAPK2	589
chr1	207223516	207224582	MACS_peak_959	251.31	YOD1	YOD1,PFKFB2	373,-2570
chr1	207494894	207495679	MACS_peak_960	135.72	CD55	CD55	470
chr1	207925327	207926182	MACS_peak_961	129.61	CD46	CD46	372
chr1	209825104	209826468	MACS_peak_962	154.34	LAMB3	LAMB3	34
chr1	209829464	209831560	MACS_peak_963	246.88	none	none	none
chr1	209848101	209849778	MACS_peak_964	392.47	G0S2	G0S2	270
chr1	210111333	210112208	MACS_peak_965	120.44	SYT14	SYT14	252
chr1	210405632	210407480	MACS_peak_966	878.56	SERTAD4,SERTAD4-AS1	SERTAD4,SERTAD4-AS1	362910
chr1	210501797	210502992	MACS_peak_967	237.39	HHAT	HHAT	145
chr1	211431270	211434405	MACS_peak_968	1487.72	RCOR3	RCOR3	130
chr1	211499881	211500840	MACS_peak_969	148.19	TRAF5	TRAF5	213
chr1	211555522	211557118	MACS_peak_970	546.81	LINC00467	LINC00467	224
chr1	211751327	211752654	MACS_peak_971	405.69	SLC30A1	SLC30A1	109
chr1	211848076	211849053	MACS_peak_972	257.87	NEK2	NEK2	408
chr1	212003112	212004409	MACS_peak_973	376.01	LPGAT1	LPGAT1	354
chr1	212208366	212210177	MACS_peak_974	439	DTL	INTS7,DTL	-269377
chr1	212458696	212460099	MACS_peak_975	967.95	PPP2R5A	PPP2R5A,LOC101929541	519,-1034
chr1	212606107	212606967	MACS_peak_976	214.03	NENF	NENF	309
chr1	212781901	212783109	MACS_peak_977	324.81	ATF3	ATF3	536
chr1	212964546	212965923	MACS_peak_978	215.97	TATDN3	TATDN3,NSL1	65,-95
chr1	213031534	213032453	MACS_peak_979	451.23	FLVCR1	FLVCR1,FLVCR1-AS1	397,-513
chr1	213188182	213189922	MACS_peak_980	342.19	ANGEL2	ANGEL2	165
chr1	214453817	214455563	MACS_peak_981	661.36	SMYD2	SMYD2	126
chr1	214723553	214726142	MACS_peak_982	1987.6	PTPN14	PTPN14	177
chr1	214776405	214777841	MACS_peak_983	956.66	CENPF	CENPF	592
chr1	215740359	215741677	MACS_peak_984	462.37	KCTD3	KCTD3	284
chr1	218518599	218520992	MACS_peak_985	443.9	TGFB2	TGFB2-AS1,TGFB2	-7751120
chr1	219347077	219347940	MACS_peak_986	234.88	LYPLAL1	LYPLAL1,LYPLAL1-AS1	-4,-378
chr1	220218884	220220526	MACS_peak_987	414.69	EPRS,RNU5F-1	EPRS	295
chr1	220267367	220268341	MACS_peak_988	492.21	IARS2,RNU5F-1	IARS2	400
chr1	220445032	220445860	MACS_peak_989	193.25	RAB3GAP2	RAB3GAP2	397
chr1	220701463	220702539	MACS_peak_990	221.85	MARK1	MARK1	477
chr1	221052750	221054068	MACS_peak_991	478.25	HLX-AS1,HLX	HLX-AS1,HLX	73667
chr1	221611467	221614524	MACS_peak_992	490.56	none	none	none
chr1	221915684	221917134	MACS_peak_993	479.24	none	DUSP10	-891
chr1	222791413	222792116	MACS_peak_994	186.76	MIA3	MIA3	321
chr1	222816888	222818113	MACS_peak_995	175.52	MIA3	MIA3	-144
chr1	222884601	222887288	MACS_peak_996	938.37	BROX	BROX,AIDA	50,-80
chr1	223899657	223901855	MACS_peak_997	1687.9	CAPN2	CAPN2	638
chr1	224032767	224034907	MACS_peak_998	1183.58	none	TP53BP2	-163
chr1	224301550	224302739	MACS_peak_999	769.63	FBXO28	FBXO28	356
chr1	224370375	224372070	MACS_peak_1000	847.37	DEGS1	DEGS1	313
chr1	224517244	224518316	MACS_peak_1001	135.9	NVL	NVL	111
chr1	224544462	224545461	MACS_peak_1002	423.47	CNIH4	CNIH4	449
chr1	224621057	224623237	MACS_peak_1003	1194.76	none	WDR26	-146
chr1	224803772	224805411	MACS_peak_1004	202.92	CNIH3	CNIH3	413
chr1	225117261	225118123	MACS_peak_1005	174.36	DNAH14	DNAH14	330
chr1	225614825	225615860	MACS_peak_1006	612.07	LBR	LBR	473
chr1	225615875	225616696	MACS_peak_1007	357.11	LBR	LBR	272
chr1	225839765	225842169	MACS_peak_1008	1686.31	none	ENAH	-122
chr1	225965426	225966548	MACS_peak_1009	500.24	SRP9	SRP9	473
chr1	226069407	226071155	MACS_peak_1010	453.9	TMEM63A	TMEM63A	139
chr1	226110948	226112762	MACS_peak_1011	1060.94	PYCR2	PYCR2,MIR6741	185,-2013
chr1	226187222	226187888	MACS_peak_1012	139.31	none	SDE2	-489
chr1	226249125	226251819	MACS_peak_1013	2133.27	H3F3AP4,H3F3A	H3F3AP4,H3F3A	45,65
chr1	226270723	226271808	MACS_peak_1014	117.5	none	none	none
chr1	226297626	226298661	MACS_peak_1015	126.26	none	none	none
chr1	226309300	226310659	MACS_peak_1016	412.27	none	none	none
chr1	226373681	226375134	MACS_peak_1017	388.24	ACBD3	ACBD3	16
chr1	226495947	226497722	MACS_peak_1018	1315.36	LIN9	LIN9	370
chr1	226594989	226595847	MACS_peak_1019	179.98	PARP1	PARP1	383
chr1	226890597	226891507	MACS_peak_1020	163.18	ITPKB	none	none
chr1	226926134	226927072	MACS_peak_1021	102.44	ITPKB	ITPKB	273
chr1	227126749	227127738	MACS_peak_1022	399.1	none	ADCK3	-694
chr1	227505110	227506814	MACS_peak_1023	666.35	none	CDC42BPA	-136
chr1	227922060	227923973	MACS_peak_1024	821.89	JMJD4,SNAP47	JMJD4,SNAP47	96320
chr1	228269038	228271837	MACS_peak_1025	2564.89	ARF1	ARF1	77
chr1	228289720	228291688	MACS_peak_1026	612.7	C1orf35	C1orf35	318
chr1	228296371	228297931	MACS_peak_1027	182.66	none	MRPL55	-138
chr1	228327975	228328890	MACS_peak_1028	367.93	GUK1	GUK1	504
chr1	228353225	228354497	MACS_peak_1029	318.55	IBA57	IBA57,IBA57-AS1	433,-648
chr1	228593084	228594579	MACS_peak_1030	1329.1	TRIM11	TRIM11	686
chr1	228644596	228645778	MACS_peak_1031	153.27	HIST3H2A	HIST3H2A,HIST3H2BB	373,-620
chr1	228673951	228676052	MACS_peak_1032	909.83	none	RNF187	-66
chr1	228756534	228756965	MACS_peak_1033	193.39	none	none	none
chr1	228770953	228771555	MACS_peak_1034	254.01	none	none	none
chr1	228782350	228784480	MACS_peak_1035	745.53	DUSP5P1,RHOU	DUSP5P1	2759
chr1	229406809	229407823	MACS_peak_1036	300.09	RAB4A	RAB4A	508
chr1	229477471	229479072	MACS_peak_1037	294.18	CCSAP	CCSAP	417
chr1	229643511	229644122	MACS_peak_1038	130.57	NUP133	NUP133,LOC101927478	272,-360
chr1	229693527	229694774	MACS_peak_1039	467.67	ABCB10	ABCB10	292
chr1	229761047	229762765	MACS_peak_1040	686.47	none	URB2,TAF5L	-74,-112
chr1	230202693	230204208	MACS_peak_1041	570.96	GALNT2	GALNT2	509
chr1	231113783	231114643	MACS_peak_1042	344.39	TTC13	TTC13,ARV1	405,-609
chr1	231376293	231377678	MACS_peak_1043	252.11	GNPAT	C1orf131,GNPAT	-52,67
chr1	231472747	231473607	MACS_peak_1044	206.99	EXOC8	EXOC8,SPRTN	401,-504
chr1	231473719	231474767	MACS_peak_1045	257.07	SPRTN	SPRTN,EXOC8	562,-665
chr1	231530350	231532250	MACS_peak_1046	248.31	EGLN1	none	none
chr1	231556287	231558876	MACS_peak_1047	1375.3	EGLN1	none	none
chr1	231663811	231665139	MACS_peak_1048	194.14	TSNAX-DISC1	TSNAX-DISC1	77
chr1	233463363	233464587	MACS_peak_1049	175.68	KIAA1804	KIAA1804	462
chr1	234508456	234510101	MACS_peak_1050	378.79	LOC101927765,COA6	LOC101927765,COA6	61,96
chr1	234613696	234615138	MACS_peak_1051	722.06	TARBP1	TARBP1	432
chr1	234735070	234736771	MACS_peak_1052	533.11	none	none	none
chr1	234742114	234750144	MACS_peak_1053	3100	none	IRF2BP2	-858
chr1	234791732	234794788	MACS_peak_1054	1073.85	LOC101927787	none	none
chr1	234858741	234861190	MACS_peak_1055	439.49	LINC01132	LINC01132	177
chr1	234908280	234909032	MACS_peak_1056	104.97	none	none	none
chr1	235115972	235117803	MACS_peak_1057	535.9	none	none	none
chr1	235246321	235247356	MACS_peak_1058	103.06	none	none	none
chr1	235291026	235292363	MACS_peak_1059	641.13	TOMM20	SNORA14B,TOMM20	-442562
chr1	235323812	235325178	MACS_peak_1060	282.13	RBM34	RBM34	76
chr1	235490027	235491711	MACS_peak_1061	1380.76	ARID4B	ARID4B,GGPS1	-67,-883
chr1	235491732	235493627	MACS_peak_1062	364.03	GGPS1	GGPS1,ARID4B	811,-1147
chr1	235666655	235669174	MACS_peak_1063	1130.61	none	B3GALNT2	-133
chr1	236029443	236030398	MACS_peak_1064	186.8	LYST	LYST	307
chr1	236958593	236959449	MACS_peak_1065	229.32	MTR	MTR	441
chr1	241682055	241683124	MACS_peak_1066	382.13	FH	FH	496
chr1	241802629	241803736	MACS_peak_1067	354.17	OPN3	OPN3	519
chr1	242010955	242012262	MACS_peak_1068	388.37	EXO1	EXO1	116
chr1	243416819	243420102	MACS_peak_1069	2297.44	CEP170	CEP170,SDCCAG8	248,-846
chr1	243431746	243433204	MACS_peak_1070	245.3	SDCCAG8	none	none
chr1	244012482	244014999	MACS_peak_1071	2061.9	none	none	none
chr1	244210741	244211596	MACS_peak_1072	326.49	none	ZBTB18	-1072
chr1	244211763	244213459	MACS_peak_1073	1715.27	ZBTB18	ZBTB18	371
chr1	244326174	244328285	MACS_peak_1074	368.14	none	none	none
chr1	244614072	244615478	MACS_peak_1075	1485.81	ADSS	ADSS	661
chr1	244624392	244625348	MACS_peak_1076	106.11	C1orf101	C1orf101	198
chr1	244816220	244817566	MACS_peak_1077	917.92	DESI2	DESI2	544
chr1	244996503	245000168	MACS_peak_1078	3100	none	COX20	-303
chr1	245025712	245029095	MACS_peak_1079	3100	HNRNPU	HNRNPU	424
chr1	245132669	245135469	MACS_peak_1080	3100	LOC101928068,EFCAB2	LOC101928068,EFCAB2	102439
chr1	246669883	246670698	MACS_peak_1081	101.06	SMYD3	SMYD3	354
chr1	246728591	246729632	MACS_peak_1082	292.31	TFB2M	TFB2M,CNST	454,-527
chr1	246729646	246730587	MACS_peak_1083	176.65	CNST	CNST,TFB2M	478,-551
chr1	246887004	246888442	MACS_peak_1084	512.94	SCCPDH	SCCPDH	346
chr1	247093754	247095532	MACS_peak_1085	1636.21	AHCTF1	AHCTF1	83
chr1	247170577	247171489	MACS_peak_1086	382.62	ZNF695,ZNF670-ZNF695	ZNF695	362
chr1	247241165	247242319	MACS_peak_1087	422.5	ZNF670-ZNF695	ZNF670-ZNF695	373
chr1	247266897	247267887	MACS_peak_1088	385.16	ZNF669	ZNF669	282
chr1	247373356	247374405	MACS_peak_1089	334.62	none	none	none
chr1	247493934	247496376	MACS_peak_1090	1962.36	none	ZNF496	-110
chr1	248020308	248021537	MACS_peak_1091	433.15	TRIM58	TRIM58	422
chr1	249119250	249121157	MACS_peak_1092	501.98	none	SH3BP5L,MIR3124	-49,-372
chr1	249131682	249133537	MACS_peak_1093	999.17	ZNF672	ZNF672	80
chr1	249151719	249153946	MACS_peak_1094	1181.96	ZNF692	ZNF692	293
chr1	249167151	249168028	MACS_peak_1095	131.92	none	none	none
chr10	180122	182430	MACS_peak_1096	2209.23	ZMYND11	ZMYND11	-147
chr10	976439	977833	MACS_peak_1097	1757.23	LARP4B	LARP4B,LOC101927762	509,-1829
chr10	977849	978897	MACS_peak_1098	699.9	none	LOC101927762,LARP4B	-592,-728
chr10	1033397	1035273	MACS_peak_1099	1344.91	none	GTPBP4	-13
chr10	1094019	1095115	MACS_peak_1100	380.21	IDI1	IDI1	494
chr10	1095391	1096228	MACS_peak_1101	138.83	none	IDI1	-748
chr10	1101471	1103501	MACS_peak_1102	942.89	none	WDR37	-289
chr10	1778652	1779618	MACS_peak_1103	112.43	ADARB2	ADARB2	535
chr10	3109522	3111734	MACS_peak_1104	1810.3	PFKP	PFKP	-190
chr10	3138071	3138989	MACS_peak_1105	113.86	PFKP	none	none
chr10	3823017	3827496	MACS_peak_1106	3100	KLF6	KLF6	2217
chr10	3827527	3828600	MACS_peak_1107	2076.08	none	KLF6	-590
chr10	3847410	3850888	MACS_peak_1108	498.95	none	none	none
chr10	3851090	3853359	MACS_peak_1109	516.74	none	none	none
chr10	4284197	4285143	MACS_peak_1110	120.95	LINC00702	LINC00702	1434
chr10	4703634	4705461	MACS_peak_1111	552	LINC00705,LINC00704	none	none
chr10	4705465	4706612	MACS_peak_1112	343.15	LINC00704	none	none
chr10	4712779	4714996	MACS_peak_1113	736.07	LINC00704	none	none
chr10	4813086	4814390	MACS_peak_1114	135.75	none	none	none
chr10	4868221	4869404	MACS_peak_1115	294.85	AKR1E2	AKR1E2	444
chr10	5454463	5455368	MACS_peak_1116	231.97	NET1	NET1	402
chr10	5726733	5727709	MACS_peak_1117	618.49	FAM208B	FAM208B	421
chr10	5854270	5856477	MACS_peak_1118	2131.48	GDI2	GDI2	139
chr10	5931046	5931969	MACS_peak_1119	200.05	ANKRD16	FBXO18,ANKRD16	-27353
chr10	5932132	5933038	MACS_peak_1120	583.3	FBXO18	FBXO18,ANKRD16	420,-725
chr10	6130897	6132021	MACS_peak_1121	799.16	RBM17	RBM17	151
chr10	6186409	6187872	MACS_peak_1122	237.69	PFKFB3	PFKFB3	298
chr10	6205687	6206732	MACS_peak_1123	571.71	PFKFB3	none	none
chr10	7829261	7830007	MACS_peak_1124	169.85	KIN	KIN,ATP5C1	356,-458
chr10	7830056	7831058	MACS_peak_1125	663.57	ATP5C1	ATP5C1,KIN	465,-567
chr10	11652734	11654268	MACS_peak_1126	525.49	USP6NL	USP6NL	287
chr10	11935198	11937490	MACS_peak_1127	677.31	PROSER2-AS1	PROSER2-AS1	365
chr10	12083906	12085942	MACS_peak_1128	1180.17	UPF2	UPF2	-84
chr10	12110894	12111592	MACS_peak_1129	113.97	DHTKD1	DHTKD1	328
chr10	12170970	12171554	MACS_peak_1130	109.6	none	SEC61A2	-377
chr10	12171636	12172294	MACS_peak_1131	154.65	SEC61A2	SEC61A2	326
chr10	12236440	12239075	MACS_peak_1132	804.83	NUDT5	CDC123,NUDT5	-203386
chr10	13142060	13142855	MACS_peak_1133	260.15	OPTN	OPTN,CCDC3	376,-684
chr10	13203459	13204465	MACS_peak_1134	229.98	MCM10	MCM10	409
chr10	13341366	13342288	MACS_peak_1135	186.95	PHYH	PHYH	-81
chr10	13388638	13391053	MACS_peak_1136	2765.18	SEPHS1	SEPHS1	453
chr10	13569897	13571231	MACS_peak_1137	282.11	none	none	none
chr10	13933358	13934436	MACS_peak_1138	146.44	FRMD4A	none	none
chr10	14880188	14881457	MACS_peak_1139	1103.96	HSPA14	HSPA14,CDNF	664,-839
chr10	14919685	14921875	MACS_peak_1140	1318.42	none	SUV39H2	-1
chr10	14995363	14996957	MACS_peak_1141	263.8	DCLRE1C	DCLRE1C	271
chr10	15001116	15002599	MACS_peak_1142	477.74	MEIG1	MEIG1	420
chr10	15139016	15140779	MACS_peak_1143	763.15	RPP38	C10orf111,RPP38	-579719
chr10	15209607	15210760	MACS_peak_1144	369.03	NMT2	NMT2	512
chr10	15241803	15242882	MACS_peak_1145	158.03	none	none	none
chr10	15412187	15413401	MACS_peak_1146	553.1	FAM171A1	FAM171A1	264
chr10	16478782	16479923	MACS_peak_1147	148.14	PTER	PTER	411
chr10	16859706	16860380	MACS_peak_1148	131.1	none	RSU1	-590
chr10	17065530	17066799	MACS_peak_1149	115.22	CUBN	none	none
chr10	17241168	17244321	MACS_peak_1150	1507.19	TRDMT1	TRDMT1	1326
chr10	17256246	17259666	MACS_peak_1151	1367.79	VIM-AS1	none	none
chr10	17268591	17273620	MACS_peak_1152	3100	VIM,VIM-AS1	VIM,VIM-AS1	848879
chr10	17495821	17496763	MACS_peak_1153	121.55	none	ST8SIA6	-38
chr10	17658598	17659605	MACS_peak_1154	183.18	PTPLA	PTPLA	272
chr10	17685228	17686955	MACS_peak_1155	430.26	none	STAM,STAM-AS1	-32,-174
chr10	18947439	18948249	MACS_peak_1156	147.96	none	ARL5B	-468
chr10	18948263	18948984	MACS_peak_1157	148.06	ARL5B	ARL5B	311
chr10	21783485	21786371	MACS_peak_1158	908.88	CASC10	MIR1915,CASC10	6421285
chr10	21805366	21806378	MACS_peak_1159	221.82	SKIDA1	none	none
chr10	21814365	21817170	MACS_peak_1160	2186.58	none	SKIDA1	-1156
chr10	21822067	21824641	MACS_peak_1161	1848.03	MLLT10	MLLT10	-219
chr10	22604580	22605953	MACS_peak_1162	342.73	none	COMMD3-BMI1	-45
chr10	22609100	22611369	MACS_peak_1163	962.49	BMI1,COMMD3-BMI1	BMI1	96
chr10	22629199	22630552	MACS_peak_1164	789.05	none	none	none
chr10	22725400	22727063	MACS_peak_1165	424	LOC100499489	LOC100499489	627
chr10	23002057	23004172	MACS_peak_1166	461.2	PIP4K2A	PIP4K2A	389
chr10	25011320	25013620	MACS_peak_1167	1476.26	ARHGAP21	ARHGAP21	127
chr10	25240769	25242451	MACS_peak_1168	1033.23	none	PRTFDC1	-37
chr10	25305420	25306608	MACS_peak_1169	232.21	THNSL1,ENKUR	THNSL1,ENKUR	507,-929
chr10	26985809	26987626	MACS_peak_1170	523.76	PDSS1	PDSS1	123
chr10	27148615	27150019	MACS_peak_1171	565.07	ABI1	ABI1	699
chr10	27388692	27389658	MACS_peak_1172	297.7	ANKRD26	ANKRD26	252
chr10	27442446	27445472	MACS_peak_1173	1346.18	MASTL	MASTL,YME1L1	207,-610
chr10	27528653	27532153	MACS_peak_1174	1034.64	ACBD5	ACBD5	-595
chr10	27793144	27794081	MACS_peak_1175	122.32	RAB18	RAB18	510
chr10	28287050	28288256	MACS_peak_1176	196.92	ARMC4	ARMC4	182
chr10	28820626	28823395	MACS_peak_1177	3027.81	WAC	WAC,WAC-AS1	-410,-727
chr10	29948416	29949345	MACS_peak_1178	101.32	SVIL	none	none
chr10	30023646	30025988	MACS_peak_1179	849.35	none	SVIL	-87
chr10	30637355	30638370	MACS_peak_1180	204.09	MTPAP	MTPAP	405
chr10	31320322	31321946	MACS_peak_1181	156.39	none	ZNF438	-268
chr10	31422765	31423579	MACS_peak_1182	101.2	none	none	none
chr10	31606838	31609739	MACS_peak_1183	2427.61	ZEB1	ZEB1,ZEB1-AS1	188,-264
chr10	32048241	32049101	MACS_peak_1184	519.13	none	none	none
chr10	32216665	32219283	MACS_peak_1185	1051	none	ARHGAP12	-170
chr10	32229970	32230932	MACS_peak_1186	135.76	none	none	none
chr10	32344204	32346063	MACS_peak_1187	1333.57	KIF5B	KIF5B	238
chr10	32635124	32636960	MACS_peak_1188	2437.34	EPC1	EPC1,LOC102031319	-66,-249
chr10	32734378	32736006	MACS_peak_1189	484.69	CCDC7	CCDC7,LOC101929431	183,-208
chr10	33243455	33252741	MACS_peak_1190	3100	none	ITGB1	-805
chr10	33260592	33262024	MACS_peak_1191	168.21	none	none	none
chr10	33267991	33273861	MACS_peak_1192	3100	none	none	none
chr10	33293136	33296837	MACS_peak_1193	1528.59	none	none	none
chr10	35102875	35104569	MACS_peak_1194	883.03	PARD3	PARD3,PARD3-AS1	531,-973
chr10	35378702	35379803	MACS_peak_1195	243.59	CUL2	CUL2	59
chr10	35414903	35417634	MACS_peak_1196	1654.36	CREM	CREM	-116
chr10	35624516	35626624	MACS_peak_1197	744.1	CCNY	CCNY	-231
chr10	38145945	38147325	MACS_peak_1198	292.64	ZNF248	ZNF248	-71
chr10	38264838	38265633	MACS_peak_1199	166.24	ZNF25	ZNF25	218
chr10	38299483	38300779	MACS_peak_1200	205.65	ZNF33A	ZNF33A	554
chr10	42862585	42863526	MACS_peak_1201	359.78	LOC441666	LOC441666	438
chr10	42970121	42970896	MACS_peak_1202	124.67	none	LINC00839,CCNYL2	-430,-2820
chr10	42970914	42972315	MACS_peak_1203	1136.41	LINC00839	LINC00839	676
chr10	43047345	43048325	MACS_peak_1204	157.81	ZNF37BP	ZNF37BP	483
chr10	43132855	43134767	MACS_peak_1205	667.34	ZNF33B	ZNF33B	181
chr10	43277459	43278990	MACS_peak_1206	328.23	BMS1	BMS1	271
chr10	43632711	43634651	MACS_peak_1207	819.61	none	CSGALNACT2	-211
chr10	43890882	43894267	MACS_peak_1208	3100	HNRNPF	HNRNPF	220
chr10	43900947	43905977	MACS_peak_1209	3100	HNRNPF	HNRNPF	-163
chr10	43915300	43916834	MACS_peak_1210	548.52	none	none	none
chr10	43931218	43933177	MACS_peak_1211	1147.78	none	ZNF487	-376
chr10	43950367	43952068	MACS_peak_1212	231.91	ZNF487	none	none
chr10	44068972	44070231	MACS_peak_1213	486.81	ZNF239	ZNF239	464
chr10	44101621	44102757	MACS_peak_1214	346.13	ZNF485	ZNF485	335
chr10	44143505	44144563	MACS_peak_1215	387.09	ZNF32,ZNF32-AS3	ZNF32,ZNF32-AS2	1182645
chr10	45470338	45471191	MACS_peak_1216	111.68	RASSF4	none	none
chr10	45473757	45474946	MACS_peak_1217	130.05	RASSF4	C10orf10	-21
chr10	45475727	45476894	MACS_peak_1218	119.87	RASSF4	C10orf10	-1980
chr10	45476979	45478117	MACS_peak_1219	214.46	RASSF4	none	none
chr10	46089603	46090552	MACS_peak_1220	134.7	43167	43167	277
chr10	46167496	46168258	MACS_peak_1221	149.71	ZFAND4	ZFAND4	303
chr10	46222150	46223222	MACS_peak_1222	135.9	FAM21C	FAM21C	39
chr10	49514519	49515725	MACS_peak_1223	430.52	MAPK8	MAPK8	441
chr10	51564955	51566162	MACS_peak_1224	405.86	NCOA4,TIMM23B	NCOA4	451
chr10	52177224	52178445	MACS_peak_1225	260	SGMS1	none	none
chr10	52382492	52385789	MACS_peak_1226	970.81	none	SGMS1,SGMS1-AS1,none	-403,-570,-570
chr10	54073795	54075983	MACS_peak_1227	329.99	DKK1	DKK1,PRKG1-AS1	849,-1001
chr10	54077840	54078903	MACS_peak_1228	160.71	none	none	none
chr10	58120167	58121931	MACS_peak_1229	501.1	none	ZWINT	-15
chr10	60026698	60027954	MACS_peak_1230	619.69	IPMK	IPMK,CISD1	368,-1535
chr10	60028885	60030038	MACS_peak_1231	365.54	CISD1	CISD1,IPMK	600,-1767
chr10	60094611	60095587	MACS_peak_1232	228.25	UBE2D1	UBE2D1	361
chr10	60144373	60146079	MACS_peak_1233	912.56	TFAM	TFAM	324
chr10	60272553	60273548	MACS_peak_1234	133.14	BICC1	BICC1	147
chr10	61664926	61667338	MACS_peak_1235	973.5	CCDC6	CCDC6	282
chr10	62537544	62539420	MACS_peak_1236	1801.97	CDK1	CDK1	271
chr10	62703148	62704532	MACS_peak_1237	277.09	RHOBTB1	RHOBTB1	193
chr10	64563837	64565787	MACS_peak_1238	420.86	ADO	ADO	297
chr10	64892934	64893955	MACS_peak_1239	309.06	NRBF2	NRBF2	438
chr10	65026448	65029210	MACS_peak_1240	705.78	JMJD1C	JMJD1C	1154
chr10	65224691	65226085	MACS_peak_1241	289.7	JMJD1C,JMJD1C-AS1	JMJD1C,JMJD1C-AS1	373400
chr10	65280386	65282021	MACS_peak_1242	730.74	REEP3	REEP3	81
chr10	65389371	65390315	MACS_peak_1243	138.7	none	none	none
chr10	69609068	69610073	MACS_peak_1244	212.36	none	none	none
chr10	69644169	69645524	MACS_peak_1245	980.75	SIRT1	SIRT1	-92
chr10	69833547	69835739	MACS_peak_1246	1521.2	HERC4	HERC4	460
chr10	69854015	69855722	MACS_peak_1247	254.95	none	none	none
chr10	69894398	69897361	MACS_peak_1248	686	MYPN	none	none
chr10	69913580	69914437	MACS_peak_1249	114.53	MYPN	none	none
chr10	69990604	69991497	MACS_peak_1250	106.37	ATOH7	ATOH7	820
chr10	70090245	70093354	MACS_peak_1251	3100	HNRNPH3,PBLD	HNRNPH3,PBLD	32885
chr10	70165931	70167701	MACS_peak_1252	1344.99	RUFY2	RUFY2	130
chr10	70230751	70231945	MACS_peak_1253	426.23	DNA2	DNA2	382
chr10	70286633	70287850	MACS_peak_1254	126.25	SLC25A16	SLC25A16	39
chr10	70319992	70321462	MACS_peak_1255	473.65	TET1	TET1	611
chr10	70480684	70482309	MACS_peak_1256	2016.88	CCAR1	CCAR1	596
chr10	70660031	70660884	MACS_peak_1257	363.21	none	DDX50	-576
chr10	70660949	70661871	MACS_peak_1258	539.41	DDX50	DDX50	377
chr10	70714951	70717291	MACS_peak_1259	1562.49	DDX21	DDX21	-74
chr10	70748465	70749367	MACS_peak_1260	226.85	KIAA1279	KIAA1279	440
chr10	70882949	70883880	MACS_peak_1261	191.2	none	VPS26A	-493
chr10	70883884	70884817	MACS_peak_1262	609.1	VPS26A	VPS26A	443
chr10	70939523	70940875	MACS_peak_1263	492	SUPV3L1	SUPV3L1	240
chr10	71561648	71562724	MACS_peak_1264	124.18	COL13A1	COL13A1	543
chr10	71812359	71813716	MACS_peak_1265	368.21	H2AFY2	H2AFY2	681
chr10	71891850	71892974	MACS_peak_1266	180.61	AIFM2	AIFM2	278
chr10	71904966	71906705	MACS_peak_1267	1046.16	TYSND1	TYSND1	661
chr10	71929324	71930960	MACS_peak_1268	380.81	SAR1A	SAR1A	143
chr10	71992114	71993260	MACS_peak_1269	318.08	PPA1	PPA1	503
chr10	72141019	72142468	MACS_peak_1270	583.55	LRRC20	LRRC20	-73
chr10	72163630	72164958	MACS_peak_1271	803.14	EIF4EBP2	EIF4EBP2	434
chr10	72237545	72239231	MACS_peak_1272	672.06	none	PALD1	-175
chr10	72575411	72576675	MACS_peak_1273	528.43	SGPL1	SGPL1	340
chr10	72647157	72648935	MACS_peak_1274	895.47	PCBD1	PCBD1	-35
chr10	73610189	73611759	MACS_peak_1275	886.76	PSAP	PSAP	108
chr10	73723565	73725528	MACS_peak_1276	673.92	CHST3	CHST3	427
chr10	73975472	73976975	MACS_peak_1277	300.55	ANAPC16,ASCC1	ASCC1,ANAPC16	-24466
chr10	74031810	74035474	MACS_peak_1278	2505.16	none	DDIT4	-34
chr10	74056415	74058683	MACS_peak_1279	1553.43	none	none	none
chr10	74078310	74081760	MACS_peak_1280	2221.61	none	none	none
chr10	74113388	74114858	MACS_peak_1281	540.95	DNAJB12	DNAJB12	784
chr10	74451648	74452816	MACS_peak_1282	444.3	MCU	MCU	-144
chr10	74855239	74856909	MACS_peak_1283	683.22	P4HA1	P4HA1	658
chr10	74870005	74871534	MACS_peak_1284	315.18	NUDT13	NUDT13	637
chr10	74927154	74928666	MACS_peak_1285	555.79	FAM149B1	FAM149B1,ECD	34,-57
chr10	75005851	75007883	MACS_peak_1286	942.43	DNAJC9	DNAJC9,DNAJC9-AS1	158,-257
chr10	75011316	75013434	MACS_peak_1287	1698.4	MRPS16,DNAJC9-AS1	MRPS16	76
chr10	75172175	75174428	MACS_peak_1288	868.63	ANXA7	ANXA7	540
chr10	75254437	75256373	MACS_peak_1289	933.41	PPP3CB	PPP3CB	377
chr10	75384787	75386564	MACS_peak_1290	565.56	none	none	none
chr10	75489660	75490891	MACS_peak_1291	277	none	BMS1P4,GLUD1P3	-3,-1023
chr10	75503041	75504948	MACS_peak_1292	402.89	none	SEC24C	-136
chr10	75531695	75533375	MACS_peak_1293	997.57	FUT11	FUT11	487
chr10	75540949	75542556	MACS_peak_1294	681.24	none	CHCHD1	-55
chr10	75545061	75546187	MACS_peak_1295	438.97	ZSWIM8	ZSWIM8	243
chr10	75570355	75571773	MACS_peak_1296	820.95	NDST2	NDST2	525
chr10	75633305	75634404	MACS_peak_1297	457.19	CAMK2G	CAMK2G	495
chr10	75646122	75649217	MACS_peak_1298	1524.34	none	none	none
chr10	75658219	75659358	MACS_peak_1299	177.99	none	none	none
chr10	75665537	75672590	MACS_peak_1300	3100	none	PLAU	-1798
chr10	75724948	75727269	MACS_peak_1301	904.29	none	none	none
chr10	75757615	75759692	MACS_peak_1302	1316.96	VCL	VCL	782
chr10	75909766	75911966	MACS_peak_1303	641.49	none	AP3M1,ADK	-40,-76
chr10	75935625	75937439	MACS_peak_1304	432.85	ADK	ADK	286
chr10	76584330	76586163	MACS_peak_1305	1494.43	none	KAT6B	-924
chr10	76870854	76872293	MACS_peak_1306	513.83	SAMD8	SAMD8,DUSP13	181,-2603
chr10	76969351	76971706	MACS_peak_1307	2381.9	VDAC2	VDAC2	229
chr10	76994134	76995977	MACS_peak_1308	845.93	COMTD1	COMTD1	715
chr10	79150715	79152727	MACS_peak_1309	306.76	KCNMA1	none	none
chr10	79396075	79398814	MACS_peak_1310	1934.7	KCNMA1	KCNMA1	133
chr10	79685418	79687273	MACS_peak_1311	1044.24	DLG5	DLG5,DLG5-AS1	3,-224
chr10	79788506	79789509	MACS_peak_1312	230.65	POLR3A	POLR3A	291
chr10	79793475	79794868	MACS_peak_1313	785.57	RPS24	RPS24	654
chr10	80732017	80734691	MACS_peak_1314	1179.02	ZMIZ1-AS1	none	none
chr10	80828517	80830486	MACS_peak_1315	582.16	ZMIZ1	ZMIZ1,ZMIZ1-AS1	710,-2296
chr10	80909741	80912577	MACS_peak_1316	639.54	ZMIZ1	none	none
chr10	81107022	81108364	MACS_peak_1317	967.51	PPIF	PPIF	474
chr10	81838264	81839036	MACS_peak_1318	135.15	TMEM254,TMEM254-AS1	TMEM254,TMEM254-AS1	-128299
chr10	81964045	81968515	MACS_peak_1319	2770.3	none	ANXA11,LINC00857	-847,-1185
chr10	82213307	82214989	MACS_peak_1320	304.31	TSPAN14	TSPAN14	111
chr10	85899194	85900197	MACS_peak_1321	490.29	GHITM	GHITM	511
chr10	86088220	86089141	MACS_peak_1322	310.09	CCSER2	CCSER2	336
chr10	88280347	88282401	MACS_peak_1323	1581.6	WAPAL	WAPAL	167
chr10	88470500	88472320	MACS_peak_1324	1113.77	LDB3	none	none
chr10	88515024	88517514	MACS_peak_1325	1810.69	none	BMPR1A	-126
chr10	88729751	88731977	MACS_peak_1326	1087.82	AGAP11	AGAP11,ADIRF	3672677
chr10	88853576	88856065	MACS_peak_1327	1656.87	none	GLUD1,FAM35A	-44,-132
chr10	89101884	89102475	MACS_peak_1328	208.77	LOC439994,NUTM2A-AS1	LOC439994,NUTM2A-AS1	12136
chr10	89577104	89578597	MACS_peak_1329	410.15	ATAD1	ATAD1,CFL1P1	67,-219
chr10	89622251	89624482	MACS_peak_1330	553.52	PTEN	KLLN,PTEN	-172172
chr10	90639434	90641533	MACS_peak_1331	1295.19	STAMBPL1	STAMBPL1	540
chr10	90750272	90751527	MACS_peak_1332	357.08	ACTA2,FAS	ACTA2,FAS,FAS-AS1	2486121833
chr10	91174024	91175351	MACS_peak_1333	212.48	IFIT5	IFIT5	363
chr10	91403868	91405282	MACS_peak_1334	443.04	PANK1	PANK1	754
chr10	91460625	91462371	MACS_peak_1335	294.82	KIF20B	KIF20B	152
chr10	92922599	92923455	MACS_peak_1336	111.87	PCGF5	PCGF5	259
chr10	92980387	92981128	MACS_peak_1337	106.74	PCGF5	PCGF5	399
chr10	93169018	93170836	MACS_peak_1338	1114.63	HECTD2-AS1	HECTD2	-114
chr10	93557336	93559099	MACS_peak_1339	780.03	TNKS2	TNKS2,TNKS2-AS1	67,-169
chr10	93667715	93668985	MACS_peak_1340	248.65	FGFBP3	FGFBP3	908
chr10	93682940	93684366	MACS_peak_1341	394.94	none	BTAF1	-82
chr10	94050103	94051907	MACS_peak_1342	679.97	43164	MARCH5,CPEB3	86,-130
chr10	94332667	94334558	MACS_peak_1343	1018.61	IDE	IDE	240
chr10	94350870	94354165	MACS_peak_1344	1054.47	none	KIF11	-307
chr10	94449486	94450781	MACS_peak_1345	559.28	HHEX	HHEX	453
chr10	94608093	94609271	MACS_peak_1346	234.22	EXOC6	EXOC6	458
chr10	95196222	95198019	MACS_peak_1347	379.95	MYOF	none	none
chr10	95217653	95220059	MACS_peak_1348	583.49	MYOF	none	none
chr10	95224125	95227122	MACS_peak_1349	1246.67	MYOF	none	none
chr10	95227525	95232222	MACS_peak_1350	1394.53	MYOF	none	none
chr10	95240172	95242556	MACS_peak_1351	908.95	MYOF	MYOF	710
chr10	95255328	95257756	MACS_peak_1352	730.79	CEP55	CEP55	154
chr10	95461728	95462569	MACS_peak_1353	153.06	FRA10AC1	FRA10AC1	181
chr10	95653414	95654511	MACS_peak_1354	441.32	SLC35G1	SLC35G1	233
chr10	95753031	95754263	MACS_peak_1355	147.01	none	PLCE1	-98
chr10	96121841	96122946	MACS_peak_1356	245.93	NOC3L	NOC3L	290
chr10	96162168	96163624	MACS_peak_1357	631.18	TBC1D12	TBC1D12	711
chr10	96304723	96306432	MACS_peak_1358	681.13	HELLS	HELLS	54
chr10	97415614	97416688	MACS_peak_1359	257.56	ALDH18A1	ALDH18A1	416
chr10	97802745	97804385	MACS_peak_1360	376.84	CCNJ,ENTPD1-AS1	CCNJ	407
chr10	97849397	97850248	MACS_peak_1361	127	ENTPD1-AS1	ENTPD1-AS1	170
chr10	97889199	97890753	MACS_peak_1362	296.89	ZNF518A	ZNF518A	164
chr10	98345537	98347929	MACS_peak_1363	2769.29	TM9SF3	TM9SF3	76
chr10	98591225	98593621	MACS_peak_1364	1113.88	LCOR	LCOR	-288
chr10	99051057	99052461	MACS_peak_1365	649.09	ARHGAP19	ARHGAP19	671
chr10	99078513	99079533	MACS_peak_1366	174.41	FRAT1	FRAT1	2
chr10	99093312	99095379	MACS_peak_1367	301.54	FRAT2	FRAT2	113
chr10	99185082	99187713	MACS_peak_1368	1376.92	PGAM1	PGAM1	371
chr10	99205125	99205794	MACS_peak_1369	100.71	EXOSC1	EXOSC1,ZDHHC16	309,-428
chr10	99205816	99206564	MACS_peak_1370	162.59	ZDHHC16	ZDHHC16,EXOSC1	303,-422
chr10	99257384	99258409	MACS_peak_1371	442.75	MMS19	MMS19,UBTD1	470,-742
chr10	99258490	99259660	MACS_peak_1372	326.94	UBTD1	UBTD1,MMS19	437,-524
chr10	99301318	99304058	MACS_peak_1373	1212.3	UBTD1	none	none
chr10	99400416	99401361	MACS_peak_1374	298.28	PI4K2A	PI4K2A	446
chr10	99472905	99475134	MACS_peak_1375	1338.97	MARVELD1	MARVELD1	555
chr10	99496692	99497715	MACS_peak_1376	305.24	ZFYVE27	ZFYVE27	326
chr10	99894328	99895345	MACS_peak_1377	351.53	R3HCC1L	R3HCC1L	456
chr10	100205868	100206701	MACS_peak_1378	113.11	HPS1	HPS1	420
chr10	101189489	101191557	MACS_peak_1379	804.56	GOT1	GOT1	7
chr10	101379147	101380330	MACS_peak_1380	685.69	SLC25A28	SLC25A28	483
chr10	101380483	101382138	MACS_peak_1381	1433.73	none	SLC25A28	-1089
chr10	101419187	101419855	MACS_peak_1382	130.6	ENTPD7	ENTPD7	259
chr10	101491261	101493004	MACS_peak_1383	962.37	CUTC,COX15	CUTC,COX15	175291
chr10	101723523	101724502	MACS_peak_1384	175.69	DNMBP	none	none
chr10	101725391	101726245	MACS_peak_1385	114.51	DNMBP	none	none
chr10	101726260	101727152	MACS_peak_1386	141.47	DNMBP	none	none
chr10	101764151	101769978	MACS_peak_1387	3100	DNMBP	DNMBP	2612
chr10	101944846	101946814	MACS_peak_1388	887.66	none	ERLIN1	-16
chr10	101988667	101989649	MACS_peak_1389	175.13	CHUK	CHUK	186
chr10	102026674	102027434	MACS_peak_1390	134.01	CWF19L1	CWF19L1	383
chr10	102045673	102046705	MACS_peak_1391	179.28	BLOC1S2	BLOC1S2	-54
chr10	102105172	102109174	MACS_peak_1392	3100	SCD	SCD	402
chr10	102130009	102135833	MACS_peak_1393	3100	none	LINC00263	-411
chr10	102288861	102289858	MACS_peak_1394	245.99	NDUFB8	NDUFB8	321
chr10	102671837	102673381	MACS_peak_1395	744.04	FAM178A	FAM178A	284
chr10	102746421	102748263	MACS_peak_1396	609.18	C10orf2	C10orf2,MRPL43	50,-70
chr10	102756592	102760664	MACS_peak_1397	3009.49	LZTS2	LZTS2	1765
chr10	102791491	102792971	MACS_peak_1398	247.05	SFXN3	SFXN3,PDZD7	1236,-1317
chr10	102819700	102823814	MACS_peak_1399	3100	KAZALD1	KAZALD1	759
chr10	102825399	102827865	MACS_peak_1400	1351.76	none	none	none
chr10	103113771	103114670	MACS_peak_1401	211.99	BTRC	BTRC	431
chr10	103347080	103348203	MACS_peak_1402	372.32	POLL	POLL,DPCD	386,-447
chr10	103453374	103455515	MACS_peak_1403	2249.32	FBXW4	FBXW4	299
chr10	103542323	103543735	MACS_peak_1404	350.04	NPM3	NPM3,FGF8	141,-2903
chr10	103576825	103578371	MACS_peak_1405	1853.83	MGEA5	MGEA5,KCNIP2-AS1	624,-1226
chr10	103814928	103816235	MACS_peak_1406	538.62	C10orf76	C10orf76	351
chr10	103824887	103826193	MACS_peak_1407	653.32	HPS6	HPS6	417
chr10	103873669	103875561	MACS_peak_1408	1318.1	LDB1	LDB1	108
chr10	103876967	103878042	MACS_peak_1409	119.92	LDB1	LDB1	2706
chr10	103878610	103880753	MACS_peak_1410	650.54	LDB1	LDB1	529
chr10	103892492	103894345	MACS_peak_1411	2261.84	PPRC1	PPRC1	668
chr10	103910769	103911827	MACS_peak_1412	122.16	none	NOLC1	-634
chr10	103911884	103913234	MACS_peak_1413	739.46	NOLC1	NOLC1	627
chr10	104005163	104006012	MACS_peak_1414	115.17	GBF1	GBF1	333
chr10	104153575	104156700	MACS_peak_1415	1508.68	NFKB2	NFKB2	-215
chr10	104180760	104182074	MACS_peak_1416	189.94	FBXL15	PSD,FBXL15	-17261847
chr10	104191308	104192579	MACS_peak_1417	476.44	CUEDC2	CUEDC2	480
chr10	104209397	104211260	MACS_peak_1418	525.51	RPARP-AS1,C10orf95	RPARP-AS1,C10orf95	755972
chr10	104261977	104262517	MACS_peak_1419	249.58	ACTR1A	ACTR1A,SUFU	265,-1471
chr10	104263631	104264436	MACS_peak_1420	170.87	SUFU	SUFU,ACTR1A	315,-1521
chr10	104387409	104390931	MACS_peak_1421	808.84	none	none	none
chr10	104401317	104406802	MACS_peak_1422	3100	none	TRIM8	-192
chr10	104473147	104474169	MACS_peak_1423	287.73	ARL3	ARL3,SFXN2	532,-639
chr10	104474262	104475152	MACS_peak_1424	163.16	SFXN2	SFXN2,ARL3	410,-517
chr10	104503545	104504518	MACS_peak_1425	326.51	WBP1L	WBP1L	305
chr10	104678013	104679009	MACS_peak_1426	103.63	CNNM2	CNNM2	437
chr10	104951605	104953580	MACS_peak_1427	1846.81	NT5C2	NT5C2	471
chr10	104990063	104992165	MACS_peak_1428	450.39	none	none	none
chr10	105036196	105038009	MACS_peak_1429	356.61	INA	INA	183
chr10	105109670	105111156	MACS_peak_1430	1016.05	PCGF6	PCGF6	478
chr10	105127040	105128633	MACS_peak_1431	651.96	TAF5	TAF5	113
chr10	105155311	105157543	MACS_peak_1432	1103.88	PDCD11	PDCD11,USMG5,MIR1307	16,-157,-2269
chr10	105343696	105344733	MACS_peak_1433	257.95	NEURL1	none	none
chr10	105667386	105669193	MACS_peak_1434	390.83	OBFC1	none	none
chr10	105676846	105678072	MACS_peak_1435	548.95	OBFC1	OBFC1	586
chr10	105726103	105727921	MACS_peak_1436	1199.06	none	SLK	-457
chr10	105880196	105881693	MACS_peak_1437	718.61	none	SFR1	-871
chr10	105881694	105882630	MACS_peak_1438	305.1	SFR1	SFR1	234
chr10	106014299	106015679	MACS_peak_1439	1046.88	GSTO1	GSTO1	522
chr10	106027993	106028787	MACS_peak_1440	454.61	none	MIR4482,GSTO2	-227,-240
chr10	106087263	106089318	MACS_peak_1441	640.95	ITPRIP	ITPRIP	460
chr10	106096762	106099331	MACS_peak_1442	1612.08	ITPRIP	ITPRIP	205
chr10	111682343	111683434	MACS_peak_1443	278.33	XPNPEP1	XPNPEP1	423
chr10	111767745	111768590	MACS_peak_1444	110.82	ADD3	ADD3-AS1,ADD3	-28457
chr10	111969569	111971000	MACS_peak_1445	476.85	MXI1	MXI1	296
chr10	112063670	112064814	MACS_peak_1446	1134.78	SMNDC1	SMNDC1	465
chr10	112113342	112114304	MACS_peak_1447	102.19	none	none	none
chr10	112157426	112160414	MACS_peak_1448	802.81	none	none	none
chr10	112169656	112171304	MACS_peak_1449	375.01	none	none	none
chr10	112255478	112261931	MACS_peak_1450	3100	DUSP5	DUSP5	1080
chr10	112288789	112291240	MACS_peak_1451	1645.51	none	none	none
chr10	112326263	112328522	MACS_peak_1452	1064.13	none	SMC3	-56
chr10	112630846	112633002	MACS_peak_1453	925.09	PDCD4	PDCD4,PDCD4-AS1	372,-1262
chr10	112677824	112679181	MACS_peak_1454	310.91	BBIP1	BBIP1,SHOC2	192,-798
chr10	112679225	112680335	MACS_peak_1455	636.24	SHOC2	SHOC2,BBIP1	480,-656
chr10	114205866	114207648	MACS_peak_1456	474.56	VTI1A	VTI1A,ZDHHC6	2,-85
chr10	114710040	114713377	MACS_peak_1457	3070.62	TCF7L2	TCF7L2	1700
chr10	115439350	115440287	MACS_peak_1458	224.55	CASP7	CASP7	391
chr10	115613230	115615697	MACS_peak_1459	1197.83	NHLRC2	NHLRC2,DCLRE1A	73,-300
chr10	115802831	115804225	MACS_peak_1460	195.14	none	ADRB1	-277
chr10	115933197	115933999	MACS_peak_1461	265.93	CCDC186	MIR2110,CCDC186	340766
chr10	116581481	116582448	MACS_peak_1462	425.79	FAM160B1	FAM160B1	462
chr10	116697881	116698833	MACS_peak_1463	186.49	TRUB1	TRUB1	406
chr10	118763902	118765094	MACS_peak_1464	331.31	KIAA1598	KIAA1598	590
chr10	118896580	118897826	MACS_peak_1465	294.45	VAX1	VAX1	609
chr10	119133844	119135704	MACS_peak_1466	674.84	PDZD8	PDZD8	163
chr10	119805465	119806746	MACS_peak_1467	357.87	RAB11FIP2	RAB11FIP2,CASC2	9,-226
chr10	120101093	120101864	MACS_peak_1468	138.31	FAM204A	FAM204A	361
chr10	120513438	120514552	MACS_peak_1469	533.41	CACUL1	CACUL1	763
chr10	120789133	120790550	MACS_peak_1470	278.34	NANOS1	NANOS1	614
chr10	120838864	120841196	MACS_peak_1471	2099.12	EIF3A	EIF3A	304
chr10	120863578	120864578	MACS_peak_1472	382.05	FAM45B,FAM45A	FAM45B,FAM45A	450468
chr10	120924374	120925889	MACS_peak_1473	538.94	SFXN4	SFXN4	73
chr10	120937277	120939117	MACS_peak_1474	729.59	PRDX3	PRDX3	180
chr10	120966069	120967145	MACS_peak_1475	631.86	none	GRK5	-589
chr10	121301416	121303396	MACS_peak_1476	1240.74	none	RGS10	-184
chr10	121355079	121357457	MACS_peak_1477	2117.96	TIAL1	TIAL1	273
chr10	121410177	121412265	MACS_peak_1478	1965.46	BAG3	BAG3	340
chr10	121484693	121485389	MACS_peak_1479	257.25	none	INPP5F	-517
chr10	121485427	121486365	MACS_peak_1480	196.9	INPP5F	INPP5F	338
chr10	121631198	121633355	MACS_peak_1481	1788.62	MCMBP	MCMBP	119
chr10	121651574	121652998	MACS_peak_1482	303.59	SEC23IP	SEC23IP	202
chr10	123686637	123688509	MACS_peak_1483	1859.68	ATE1	ATE1,ATE1-AS1	5,-253
chr10	123733674	123735080	MACS_peak_1484	727.45	NSMCE4A	NSMCE4A	366
chr10	123871940	123873878	MACS_peak_1485	1287.52	TACC2	TACC2	356
chr10	123899856	123902210	MACS_peak_1486	412.86	TACC2	none	none
chr10	124134047	124135218	MACS_peak_1487	332.8	PLEKHA1	PLEKHA1	539
chr10	124638229	124640212	MACS_peak_1488	1119.73	LOC399815	FAM24B-CUZD1,LOC399815	-63,72
chr10	124712917	124713952	MACS_peak_1489	431.17	C10orf88	C10orf88	485
chr10	124739381	124740245	MACS_peak_1490	152.72	PSTK	PSTK	258
chr10	124767552	124768331	MACS_peak_1491	176.41	IKZF5	IKZF5,ACADSB	262,-487
chr10	124913794	124915140	MACS_peak_1492	2128.42	BUB3	BUB3	708
chr10	126106709	126107632	MACS_peak_1493	117.5	OAT	OAT	375
chr10	126431566	126433534	MACS_peak_1494	770.81	FAM53B	FAM53B	380
chr10	126479438	126481529	MACS_peak_1495	1358.06	none	METTL10	-44
chr10	126490136	126491127	MACS_peak_1496	352.72	FAM175B	FAM175B	278
chr10	126604632	126606594	MACS_peak_1497	1305.22	none	none	none
chr10	126846919	126850622	MACS_peak_1498	3100	CTBP2	CTBP2	333
chr10	127407235	127408094	MACS_peak_1499	175.32	FLJ37035	FLJ37035,EDRF1	398,-419
chr10	127408205	127409107	MACS_peak_1500	259.57	EDRF1	EDRF1,FLJ37035	573,-594
chr10	127511029	127512991	MACS_peak_1501	772.72	none	BCCIP,UROS	-93,-173
chr10	128593198	128595157	MACS_peak_1502	1066.07	DOCK1	DOCK1	200
chr10	128993946	128994988	MACS_peak_1503	123.55	DOCK1	FAM196A	-45
chr10	129923121	129925486	MACS_peak_1504	2482.51	MKI67	MKI67	165
chr10	131908121	131910273	MACS_peak_1505	323.29	none	LINC00959	-116
chr10	131933950	131935681	MACS_peak_1506	886.69	GLRX3	GLRX3	177
chr10	133794677	133795510	MACS_peak_1507	146.42	BNIP3	BNIP3	342
chr10	133795595	133796321	MACS_peak_1508	121.39	none	BNIP3	-523
chr10	134142982	134146369	MACS_peak_1509	1384.37	none	LRRC27	-938
chr10	134209444	134211588	MACS_peak_1510	1163.52	none	PWWP2B	-185
chr10	134260425	134262067	MACS_peak_1511	346.07	C10orf91	C10orf91	2533
chr10	134350081	134350857	MACS_peak_1512	265.49	none	INPP5A	-883
chr10	134351223	134352113	MACS_peak_1513	287.8	INPP5A	INPP5A	316
chr10	134479617	134481179	MACS_peak_1514	376.64	INPP5A	none	none
chr10	135071616	135072823	MACS_peak_1515	149.48	none	none	none
chr10	135074631	135075640	MACS_peak_1516	669.92	none	none	none
chr10	135121405	135122858	MACS_peak_1517	717.99	TUBGCP2	ZNF511,TUBGCP2	-291529
chr10	135170411	135171603	MACS_peak_1518	390.5	FUOM	FUOM	522
chr10	135186189	135187666	MACS_peak_1519	735.38	none	ECHS1,MIR3944	-19,-1760
chr10	135207450	135208812	MACS_peak_1520	1095.56	MTG1	MTG1	511
chr10	135378198	135379223	MACS_peak_1521	199.11	SYCE1	SYCE1	428
chr11	206465	209651	MACS_peak_1522	2763.05	RIC8A	RIC8A,BET1L,MIR6743	548,-636,-1277
chr11	235659	237745	MACS_peak_1523	626.47	none	PSMD13,SIRT3	-105,-340
chr11	288430	289766	MACS_peak_1524	330.09	none	ATHL1	-39
chr11	320239	321083	MACS_peak_1525	189.74	IFITM3	IFITM3	253
chr11	355219	356551	MACS_peak_1526	923.92	none	none	none
chr11	392890	394865	MACS_peak_1527	325.6	none	PKP3	-339
chr11	405757	407264	MACS_peak_1528	463.54	SIGIRR	none	none
chr11	449467	451303	MACS_peak_1529	739.09	PTDSS2	PTDSS2	106
chr11	505740	507330	MACS_peak_1530	951.74	RNH1	RNH1	286
chr11	507363	508191	MACS_peak_1531	214.42	none	RNH1	-494
chr11	534500	537598	MACS_peak_1532	1777.52	none	HRAS,LRRC56	-499,-1472
chr11	560936	561771	MACS_peak_1533	164.75	RASSF7	RASSF7,LMNTD2	-96,-574
chr11	568064	569480	MACS_peak_1534	239.95	none	MIR210HG,MIR210	-315,-574
chr11	576098	577528	MACS_peak_1535	717.74	PHRF1	PHRF1,LOC143666	368,-928
chr11	694276	696770	MACS_peak_1536	2096.25	DEAF1	TMEM80,DEAF1	-67231
chr11	705847	707699	MACS_peak_1537	508.3	EPS8L2	EPS8L2	654
chr11	746617	747351	MACS_peak_1538	102	none	TALDO1	-447
chr11	747367	748390	MACS_peak_1539	580.45	TALDO1	TALDO1	447
chr11	776144	778395	MACS_peak_1540	2179.37	PDDC1	PDDC1,LOC171391,NS3BP	218,-308,-2184
chr11	795451	797143	MACS_peak_1541	277.21	SLC25A22	SLC25A22,PANO	-34,-1213
chr11	797176	798579	MACS_peak_1542	675.3	SLC25A22,PANO	SLC25A22,PANO	118367
chr11	804280	805946	MACS_peak_1543	565.81	PIDD1	PIDD1	137
chr11	808511	811107	MACS_peak_1544	2566.69	none	RPLP2,SNORA52	-126,-1871
chr11	819017	820759	MACS_peak_1545	711.71	PNPLA2	PNPLA2	988
chr11	826650	828130	MACS_peak_1546	463.24	none	CRACR2B	-869
chr11	828552	831341	MACS_peak_1547	616.23	CRACR2B	CRACR2B	1687
chr11	831916	835708	MACS_peak_1548	3100	CD151	CD151	861
chr11	840702	846072	MACS_peak_1549	3100	TSPAN4	TSPAN4,POLR2L	447,-858
chr11	909975	911850	MACS_peak_1550	868.94	CHID1	CHID1	-38
chr11	925683	926809	MACS_peak_1551	567.42	AP2A2	AP2A2	438
chr11	1330026	1331758	MACS_peak_1552	276.25	TOLLIP	TOLLIP,TOLLIP-AS1	0,-45
chr11	1784477	1785250	MACS_peak_1553	220.64	CTSD	CTSD	359
chr11	1785251	1785928	MACS_peak_1554	193.17	none	CTSD	-367
chr11	1968269	1969659	MACS_peak_1555	1242.91	MRPL23	MRPL23	463
chr11	2398302	2399881	MACS_peak_1556	505.01	CD81-AS1,CD81	CD81-AS1,CD81	131545
chr11	2420629	2421603	MACS_peak_1557	509.86	none	TSSC4	-601
chr11	2421898	2422893	MACS_peak_1558	351.55	TSSC4	TSSC4	148
chr11	2721297	2722146	MACS_peak_1559	188.66	KCNQ1	KCNQ1OT1	-493
chr11	2913183	2914544	MACS_peak_1560	303.52	SLC22A18AS	none	none
chr11	2949435	2951892	MACS_peak_1561	992.14	none	PHLDA2	-13
chr11	3012298	3014613	MACS_peak_1562	1210.31	NAP1L4	NAP1L4	152
chr11	3077517	3078946	MACS_peak_1563	1733.16	CARS	CARS	450
chr11	3185880	3186766	MACS_peak_1564	107.39	OSBPL5	OSBPL5	259
chr11	3399651	3400465	MACS_peak_1565	262.6	ZNF195	ZNF195,TSSC2	394,-2132
chr11	3817774	3818856	MACS_peak_1566	1053.3	NUP98	PGAP2,NUP98	-638707
chr11	3819051	3819913	MACS_peak_1567	116.68	PGAP2	PGAP2,NUP98	294,-460
chr11	3861353	3863241	MACS_peak_1568	872.93	none	RHOG	-84
chr11	3876213	3877408	MACS_peak_1569	168.61	none	STIM1,MIR4687	-122,-481
chr11	4115205	4116882	MACS_peak_1570	524.08	RRM1	RRM1	120
chr11	6502682	6503658	MACS_peak_1571	272.7	TIMM10B	ARFIP2,TIMM10B	-461494
chr11	6624352	6626100	MACS_peak_1572	620.69	ILK	ILK,RRP8	187,-346
chr11	6632558	6634242	MACS_peak_1573	1041.32	TAF10	TAF10	75
chr11	6703726	6704648	MACS_peak_1574	316.05	MRPL17	MRPL17	445
chr11	8703279	8706121	MACS_peak_1575	3135.15	RPL27A	RPL27A,SNORA45A,SNORA45B	706,-1073,-2285
chr11	8709286	8710535	MACS_peak_1576	286.83	RPL27A	SNORA45B	2925
chr11	8892020	8892879	MACS_peak_1577	153.65	ST5	none	none
chr11	8932080	8933680	MACS_peak_1578	650.3	AKIP1	AKIP1,ST5	142,-382
chr11	8985142	8987091	MACS_peak_1579	595.03	TMEM9B	TMEM9B-AS1,TMEM9B	-105204
chr11	9024874	9026135	MACS_peak_1580	158.29	NRIP3	NRIP3	92
chr11	9286063	9287067	MACS_peak_1581	152.62	DENND5A	DENND5A	308
chr11	9335475	9336314	MACS_peak_1582	138.47	TMEM41B	TMEM41B	421
chr11	9384921	9386913	MACS_peak_1583	629.07	none	none	none
chr11	9405900	9407389	MACS_peak_1584	1332.4	IPO7	IPO7	476
chr11	9480715	9482444	MACS_peak_1585	1529.51	LOC644656	LOC644656,ZNF143	666,-932
chr11	9482473	9483719	MACS_peak_1586	1284.06	ZNF143	ZNF143,LOC644656	585,-851
chr11	9593601	9595093	MACS_peak_1587	344.14	none	WEE1	-880
chr11	9595117	9597421	MACS_peak_1588	3087.78	WEE1	WEE1	36
chr11	9634872	9635652	MACS_peak_1589	176.19	none	none	none
chr11	9685023	9686649	MACS_peak_1590	397.12	SWAP70	SWAP70	213
chr11	9779535	9781391	MACS_peak_1591	998.78	LOC440028,SBF2-AS1	LOC440028,SBF2-AS1	617624
chr11	10314861	10316771	MACS_peak_1592	1348.25	none	SBF2	-62
chr11	10324046	10326554	MACS_peak_1593	763.17	none	ADM	-1226
chr11	10326636	10329543	MACS_peak_1594	764.61	ADM	ADM,CAND1.11	1563,-1770
chr11	10772505	10773365	MACS_peak_1595	100.09	CTR9	CTR9	125
chr11	10829001	10831524	MACS_peak_1596	2771.92	EIF4G2	EIF4G2,LOC101928053	320,-581
chr11	10878299	10880849	MACS_peak_1597	617.22	ZBED5	ZBED5,ZBED5-AS1	46,-189
chr11	10952111	10953821	MACS_peak_1598	412.98	none	none	none
chr11	11862727	11864399	MACS_peak_1599	751.95	USP47	USP47	594
chr11	11997901	12000081	MACS_peak_1600	382.07	DKK3	none	none
chr11	12030012	12031491	MACS_peak_1601	184.26	DKK3	DKK3	-122
chr11	12131996	12133132	MACS_peak_1602	178.51	MICAL2	MICAL2	442
chr11	12188811	12189749	MACS_peak_1603	151.83	MICAL2	none	none
chr11	12203530	12205485	MACS_peak_1604	245.53	MICAL2	none	none
chr11	12245386	12246937	MACS_peak_1605	182.43	MICAL2	none	none
chr11	12398658	12400022	MACS_peak_1606	433.76	PARVA	PARVA	315
chr11	12695670	12697336	MACS_peak_1607	1483.99	TEAD1	TEAD1	535
chr11	12713833	12716561	MACS_peak_1608	395.62	TEAD1	none	none
chr11	13236985	13238142	MACS_peak_1609	103.07	none	none	none
chr11	13484058	13485776	MACS_peak_1610	505.56	none	BTBD10	-73
chr11	13690053	13691058	MACS_peak_1611	294.95	FAR1	FAR1	350
chr11	14379337	14380947	MACS_peak_1612	782.56	RRAS2	RRAS2	-69
chr11	14520647	14521627	MACS_peak_1613	162.92	COPB1	COPB1	267
chr11	14540994	14542154	MACS_peak_1614	462.28	PSMA1	PSMA1	417
chr11	14665102	14666471	MACS_peak_1615	315.55	PDE3B	PDE3B,PSMA1	518,-606
chr11	14912688	14913883	MACS_peak_1616	129.23	CYP2R1	CYP2R1	466
chr11	16759340	16761032	MACS_peak_1617	438.6	C11orf58	C11orf58	39
chr11	17098004	17099250	MACS_peak_1618	1126.77	RPS13	RPS13	593
chr11	17099362	17100486	MACS_peak_1619	594.7	none	RPS13	-704
chr11	17228710	17230175	MACS_peak_1620	198.99	none	none	none
chr11	17297472	17299059	MACS_peak_1621	290.44	none	NUCB2	-20
chr11	17373237	17375555	MACS_peak_1622	312.27	NCR3LG1	NCR3LG1	1088
chr11	18126994	18127763	MACS_peak_1623	158.23	SAAL1	SAAL1	260
chr11	18343163	18344801	MACS_peak_1624	459.25	GTF2H1	GTF2H1,HPS5	167,-261
chr11	18415316	18418563	MACS_peak_1625	1493.41	LDHA	LDHA	-873
chr11	18547680	18549059	MACS_peak_1626	286.12	TSG101	TSG101	134
chr11	18609610	18610355	MACS_peak_1627	100.27	UEVLD	UEVLD	311
chr11	19261611	19262516	MACS_peak_1628	183.67	E2F8	E2F8	444
chr11	19262659	19263887	MACS_peak_1629	582.48	none	E2F8	-71
chr11	19733319	19734830	MACS_peak_1630	266.52	LOC100126784,NAV2	NAV2,LOC100126784	-8062144
chr11	20408346	20410259	MACS_peak_1631	1012.4	PRMT3	PRMT3	227
chr11	26617926	26619313	MACS_peak_1632	412.4	ANO3	none	none
chr11	27493437	27494436	MACS_peak_1633	159.56	LGR4	LGR4	398
chr11	27527539	27529020	MACS_peak_1634	447.78	LIN7C	LIN7C,BDNF-AS	47,-119
chr11	27720486	27723153	MACS_peak_1635	1719.4	BDNF	BDNF	216
chr11	27739288	27741679	MACS_peak_1636	3230.05	BDNF	BDNF	811
chr11	27954926	27957549	MACS_peak_1637	549.2	none	none	none
chr11	28128481	28129822	MACS_peak_1638	573.98	KIF18A	KIF18A,METTL15	595,-646
chr11	28129831	28130576	MACS_peak_1639	114.74	METTL15	METTL15,KIF18A	406,-457
chr11	28131645	28132620	MACS_peak_1640	152.71	METTL15	METTL15,KIF18A	2335,-2386
chr11	28858072	28859121	MACS_peak_1641	133.71	none	none	none
chr11	30344632	30345430	MACS_peak_1642	282.72	ARL14EP	ARL14EP	386
chr11	31831293	31832437	MACS_peak_1643	158.95	PAX6	PAX6	825
chr11	32112106	32114141	MACS_peak_1644	1348.35	RCN1	RCN1	647
chr11	32456004	32457806	MACS_peak_1645	427.01	WT1	WT1-AS,WT1	-158176
chr11	32605185	32606423	MACS_peak_1646	631.15	EIF3M	EIF3M	492
chr11	32913328	32915851	MACS_peak_1647	3100	none	QSER1	-134
chr11	33060020	33062043	MACS_peak_1648	583.02	TCP11L1	TCP11L1	69
chr11	33181972	33184643	MACS_peak_1649	1822.05	CSTF3-AS1	CSTF3-AS1,CSTF3	105,-270
chr11	33278108	33280571	MACS_peak_1650	2909.51	HIPK3	HIPK3	472
chr11	33392218	33393090	MACS_peak_1651	120.91	none	none	none
chr11	33393226	33394038	MACS_peak_1652	137.09	none	none	none
chr11	33396921	33399070	MACS_peak_1653	1722.51	none	none	none
chr11	33710374	33715020	MACS_peak_1654	2051.83	none	none	none
chr11	33721368	33723873	MACS_peak_1655	520.23	none	C11orf91	-334
chr11	33756006	33759161	MACS_peak_1656	2003.34	CD59	CD59	442
chr11	34072434	34075649	MACS_peak_1657	3100	CAPRIN1	CAPRIN1	812
chr11	34126385	34127973	MACS_peak_1658	557.01	NAT10	NAT10	69
chr11	34936924	34939044	MACS_peak_1659	878.4	PDHX	APIP,PDHX	-26308
chr11	34997748	34998775	MACS_peak_1660	192.21	PDHX	none	none
chr11	34999227	35001186	MACS_peak_1661	400.52	PDHX	none	none
chr11	35103632	35105385	MACS_peak_1662	489.66	none	none	none
chr11	35159806	35163864	MACS_peak_1663	3100	CD44	CD44,LOC100507144	1419,-2256
chr11	35165087	35166094	MACS_peak_1664	106.75	CD44	none	none
chr11	35186232	35189753	MACS_peak_1665	849.31	CD44	none	none
chr11	35639263	35642367	MACS_peak_1666	3100	FJX1	FJX1	1081
chr11	35683581	35685444	MACS_peak_1667	780	TRIM44	TRIM44	160
chr11	35965192	35966505	MACS_peak_1668	300.3	LDLRAD3	LDLRAD3	237
chr11	36170382	36172443	MACS_peak_1669	508.18	LDLRAD3	none	none
chr11	36530883	36532050	MACS_peak_1670	236.46	TRAF6	TRAF6	397
chr11	43333486	43334283	MACS_peak_1671	119.55	API5	API5	380
chr11	43379884	43381538	MACS_peak_1672	538.17	TTC17	TTC17	277
chr11	43702157	43703194	MACS_peak_1673	287.49	HSD17B12	HSD17B12	533
chr11	44087164	44088631	MACS_peak_1674	219.88	ACCS	ACCS	86
chr11	44117165	44117862	MACS_peak_1675	126.69	EXT2	EXT2	-233
chr11	44589856	44590949	MACS_peak_1676	173.77	CD82	none	none
chr11	45167627	45169512	MACS_peak_1677	1050.33	PRDM11	PRDM11	-324
chr11	45201439	45203239	MACS_peak_1678	603.44	PRDM11	none	none
chr11	45825762	45827426	MACS_peak_1679	306.12	SLC35C1	SLC35C1	-46
chr11	45938701	45939593	MACS_peak_1680	166.61	PEX16	PEX16	527
chr11	45939621	45940439	MACS_peak_1681	146.38	none	PEX16	-356
chr11	46141145	46144240	MACS_peak_1682	2250.75	PHF21A	PHF21A	293
chr11	46258173	46260939	MACS_peak_1683	1925.33	none	none	none
chr11	46264020	46265816	MACS_peak_1684	1133.41	none	none	none
chr11	46299180	46300207	MACS_peak_1685	103.37	CREB3L1	CREB3L1	505
chr11	46368767	46370023	MACS_peak_1686	555.62	DGKZ	DGKZ	440
chr11	46401827	46404284	MACS_peak_1687	1161.04	MDK	MDK	-149
chr11	46614783	46615752	MACS_peak_1688	217.44	AMBRA1	AMBRA1	352
chr11	46638610	46640017	MACS_peak_1689	261.68	ATG13	ATG13,HARBI1	488,-536
chr11	46721370	46722303	MACS_peak_1690	299.02	ARHGAP1	ARHGAP1,ZNF408	379,-480
chr11	46722319	46723436	MACS_peak_1691	561.99	ZNF408	ZNF408,ARHGAP1	234,-662
chr11	46866829	46868130	MACS_peak_1692	1271.5	CKAP5	CKAP5,LRP4-AS1	380,-482
chr11	47197424	47199206	MACS_peak_1693	1111.42	ARFGAP2	ARFGAP2,MIR6745	3612973
chr11	47206745	47208629	MACS_peak_1694	1050.73	PACSIN3	PACSIN3	-255
chr11	47235693	47236449	MACS_peak_1695	240.13	none	DDB2	-421
chr11	47236463	47238050	MACS_peak_1696	541.56	DDB2	DDB2	764
chr11	47269756	47271150	MACS_peak_1697	258.55	ACP2,NR1H3	ACP2,NR1H3	4,5
chr11	47290527	47292435	MACS_peak_1698	969.99	MADD	MADD,LOC101928943	-1892145
chr11	47429121	47431630	MACS_peak_1699	841.79	SLC39A13	SLC39A13	330
chr11	47446805	47448242	MACS_peak_1700	985.71	PSMC3	PSMC3	501
chr11	47573179	47574993	MACS_peak_1701	2061.97	CELF1	CELF1	706
chr11	47586390	47588140	MACS_peak_1702	862.05	PTPMT1	PTPMT1	284
chr11	47599760	47601431	MACS_peak_1703	807.77	NDUFS3	KBTBD4,NDUFS3	-28,34
chr11	47663102	47665046	MACS_peak_1704	773.01	MTCH2	MTCH2	132
chr11	47736156	47737192	MACS_peak_1705	403.33	AGBL2	AGBL2	254
chr11	47787242	47788961	MACS_peak_1706	1190.08	FNBP4	FNBP4	892
chr11	47789103	47790201	MACS_peak_1707	916.62	none	FNBP4	-659
chr11	47869082	47870215	MACS_peak_1708	343.97	NUP160	NUP160	409
chr11	48001614	48003434	MACS_peak_1709	1031.12	PTPRJ	PTPRJ	415
chr11	57078190	57079247	MACS_peak_1710	303.89	TNKS1BP1	none	none
chr11	57091203	57093518	MACS_peak_1711	1488.07	TNKS1BP1	TNKS1BP1	53
chr11	57102421	57103975	MACS_peak_1712	830.05	SSRP1	SSRP1,P2RX3	153,-2642
chr11	57297366	57298264	MACS_peak_1713	205.45	TIMM10	TIMM10	417
chr11	57405407	57407352	MACS_peak_1714	1153.58	none	MIR130A	-2291
chr11	57434232	57435315	MACS_peak_1715	194.35	none	ZDHHC5	-700
chr11	57435343	57436603	MACS_peak_1716	1191.47	ZDHHC5	ZDHHC5	500
chr11	57479084	57481025	MACS_peak_1717	730.5	TMX2	TMX2,MED19	60,-381
chr11	57508258	57510110	MACS_peak_1718	933.89	C11orf31	C11orf31	463
chr11	57529264	57530219	MACS_peak_1719	241.59	CTNND1	CTNND1	508
chr11	58344370	58347864	MACS_peak_1720	3100	none	ZFP91,LPXN	-469,-478
chr11	58873524	58874414	MACS_peak_1721	135.75	none	FAM111B	-688
chr11	58874568	58875381	MACS_peak_1722	196.62	FAM111B	FAM111B	317
chr11	58910002	58911270	MACS_peak_1723	192.24	FAM111A	FAM111A,LOC101927204	319,-355
chr11	58911538	58913190	MACS_peak_1724	530.95	FAM111A	FAM111A,LOC101927204	113,-2083
chr11	59312139	59314133	MACS_peak_1725	513.52	none	none	none
chr11	59317106	59320136	MACS_peak_1726	638.38	none	none	none
chr11	59327778	59328616	MACS_peak_1727	141.27	none	none	none
chr11	59332811	59333877	MACS_peak_1728	301.6	none	none	none
chr11	59382324	59383426	MACS_peak_1729	671.33	OSBP	OSBP	742
chr11	59435518	59437934	MACS_peak_1730	1709.64	none	PATL1	-215
chr11	59522529	59523597	MACS_peak_1731	275.58	STX3	STX3	532
chr11	59577464	59578473	MACS_peak_1732	207.93	MRPL16	MRPL16	377
chr11	60609373	60610731	MACS_peak_1733	600.58	CCDC86	CCDC86	624
chr11	60673061	60674322	MACS_peak_1734	782.51	PRPF19	PRPF19	370
chr11	60681410	60682555	MACS_peak_1735	318.52	TMEM109	TMEM109	612
chr11	60691668	60692686	MACS_peak_1736	207.11	TMEM132A	TMEM132A	265
chr11	60927821	60929825	MACS_peak_1737	334.66	VPS37C	VPS37C	93
chr11	61099581	61101665	MACS_peak_1738	1383.28	DDB1	DAK,DDB1	-30,61
chr11	61128557	61130559	MACS_peak_1739	720	TMEM138,CYB561A3	TMEM138,CYB561A3	86197
chr11	61196513	61198328	MACS_peak_1740	1504.99	CPSF7	CPSF7,SDHAF2	-37,-176
chr11	61559343	61561447	MACS_peak_1741	1655.68	FEN1	FEN1,TMEM258,MIR611	287,-310,-362
chr11	61582012	61585161	MACS_peak_1742	2276.83	FADS1	FADS2,MIR1908,FADS1	-88,-874,943
chr11	61733987	61736040	MACS_peak_1743	917.77	FTH1	FTH1	119
chr11	61891416	61892338	MACS_peak_1744	862.9	INCENP	INCENP	433
chr11	62310276	62315683	MACS_peak_1745	3100	AHNAK	AHNAK	1353
chr11	62319918	62322536	MACS_peak_1746	1157.86	none	none	none
chr11	62322623	62324875	MACS_peak_1747	418.64	none	none	none
chr11	62339695	62342699	MACS_peak_1748	1835.15	EEF1G	EEF1G	263
chr11	62358206	62359149	MACS_peak_1749	351.11	TUT1	TUT1	432
chr11	62359155	62359965	MACS_peak_1750	149.36	none	TUT1	-451
chr11	62367899	62369552	MACS_peak_1751	2550.08	MTA2	MTA2	587
chr11	62378591	62380617	MACS_peak_1752	1184.29	EML3	ROM1,EML3	-608633
chr11	62388422	62389684	MACS_peak_1753	439.29	B3GAT3	B3GAT3	594
chr11	62412976	62414372	MACS_peak_1754	867.43	GANAB	GANAB	524
chr11	62420036	62421383	MACS_peak_1755	539.99	INTS5	INTS5	65
chr11	62431712	62434558	MACS_peak_1756	2274.23	METTL12,LBHD1	SNORA57,METTL12,C11orf98	242,357,-447
chr11	62438373	62440174	MACS_peak_1757	1675.12	UQCC3	LBHD1,UQCC3	-32148
chr11	62445688	62447119	MACS_peak_1758	524.2	UBXN1	UBXN1	186
chr11	62493494	62497309	MACS_peak_1759	2169.47	none	HNRNPUL2,HNRNPUL2-BSCL2,TTC9C	-544,-545,-550
chr11	62521117	62521753	MACS_peak_1760	119.01	ZBTB3	ZBTB3	221
chr11	62528991	62529802	MACS_peak_1761	162.97	POLR2G	POLR2G	386
chr11	62538218	62539533	MACS_peak_1762	214.61	TAF6L	TAF6L	101
chr11	62553942	62555737	MACS_peak_1763	1190.4	none	TMEM179B,MIR6748	-34,-2447
chr11	62558500	62559715	MACS_peak_1764	596.14	TMEM223	TMEM223,MIR6514,MIR6748	37911361821
chr11	62572058	62573021	MACS_peak_1765	542.71	NXF1	NXF1	425
chr11	62598227	62600504	MACS_peak_1766	595.18	STX5	STX5	198
chr11	62606173	62608913	MACS_peak_1767	1495.46	WDR74	WDR74	85
chr11	62609009	62610166	MACS_peak_1768	195.26	none	WDR74	-1959
chr11	62621986	62625471	MACS_peak_1769	3100	SLC3A2	SLC3A2,SNHG1,SNORD25	245,-368,-625
chr11	62647626	62650790	MACS_peak_1770	3100	SLC3A2	SLC3A2	38
chr11	63437938	63439298	MACS_peak_1771	1218.29	ATL3	ATL3	584
chr11	63448762	63449808	MACS_peak_1772	352.53	RTN3	RTN3	364
chr11	63529534	63533025	MACS_peak_1773	2955.66	C11orf95	none	none
chr11	63535033	63537097	MACS_peak_1774	1676.08	C11orf95	C11orf95	48
chr11	63580195	63582199	MACS_peak_1775	1249.06	C11orf84	C11orf84	275
chr11	63606321	63607809	MACS_peak_1776	741.99	MARK2	MARK2	666
chr11	63684094	63685383	MACS_peak_1777	132.47	none	RCOR2	-422
chr11	63706233	63707403	MACS_peak_1778	403.06	NAA40	NAA40	16
chr11	63741225	63743982	MACS_peak_1779	1887.86	COX8A	COX8A	525
chr11	63753000	63754828	MACS_peak_1780	1000.8	OTUB1	OTUB1	590
chr11	63932469	63934513	MACS_peak_1781	1149.6	MACROD1	MACROD1	94
chr11	63952016	63953290	MACS_peak_1782	917.23	none	STIP1	-90
chr11	63953559	63954748	MACS_peak_1783	1936.63	STIP1	STIP1	567
chr11	63992906	63994902	MACS_peak_1784	903.49	NUDT22	NUDT22,TRPT1	159,-178
chr11	63997415	63998830	MACS_peak_1785	252.79	DNAJC4	DNAJC4	370
chr11	64001231	64002909	MACS_peak_1786	666.41	VEGFB	VEGFB	15
chr11	64007716	64010315	MACS_peak_1787	1913.94	FKBP2	FKBP2	412
chr11	64012262	64015246	MACS_peak_1788	3100	PPP1R14B	PPP1R14B	659
chr11	64018203	64020288	MACS_peak_1789	513.3	PLCB3	PLCB3	251
chr11	64036288	64038558	MACS_peak_1790	1592.82	BAD	none	none
chr11	64038807	64039786	MACS_peak_1791	380.45	BAD	none	none
chr11	64051358	64054115	MACS_peak_1792	1544.51	GPR137	GPR137,BAD	452,-560
chr11	64071665	64072796	MACS_peak_1793	505.22	TEX40	ESRRA	-769
chr11	64072820	64074331	MACS_peak_1794	1007.98	ESRRA	ESRRA	-123
chr11	64084167	64086686	MACS_peak_1795	1504.82	TRMT112	TRMT112,PRDX5	130,-133
chr11	64124320	64127428	MACS_peak_1796	1675.76	none	RPS6KA4	-750
chr11	64544822	64546326	MACS_peak_1797	3036.64	SF1	SF1	-342
chr11	64546561	64547542	MACS_peak_1798	151.36	none	SF1	-735
chr11	64570166	64571297	MACS_peak_1799	122.52	none	MAP4K2	-18
chr11	64577262	64578119	MACS_peak_1800	404.24	MEN1	MEN1	345
chr11	64621471	64624959	MACS_peak_1801	1239.2	EHD1	none	none
chr11	64644597	64647327	MACS_peak_1802	1673.34	EHD1	EHD1	278
chr11	64683837	64684717	MACS_peak_1803	260.13	ATG2A	ATG2A	445
chr11	64773770	64775607	MACS_peak_1804	440.05	none	none	none
chr11	64780854	64782798	MACS_peak_1805	1948.81	ARL2	ARL2	242
chr11	64808386	64809798	MACS_peak_1806	602.67	SAC3D1	SAC3D1	717
chr11	64850567	64852476	MACS_peak_1807	1291.13	CDCA5	CDCA5,ZFPL1	94,-172
chr11	64863425	64864487	MACS_peak_1808	231.53	VPS51	VPS51	370
chr11	64879225	64880952	MACS_peak_1809	775.45	TM7SF2	TM7SF2	763
chr11	64884077	64885385	MACS_peak_1810	793.07	ZNHIT2	ZNHIT2	439
chr11	64888673	64890430	MACS_peak_1811	1011.16	FAU	MRPL49,FAU	-103121
chr11	64901223	64902667	MACS_peak_1812	480.26	SYVN1	SYVN1	58
chr11	64948120	64950401	MACS_peak_1813	1628.14	CAPN1	CAPN1	-43
chr11	65028606	65030594	MACS_peak_1814	1053.89	POLA2	POLA2	169
chr11	65081715	65083862	MACS_peak_1815	1181.2	CDC42EP2	CDC42EP2	500
chr11	65100928	65102389	MACS_peak_1816	794.68	DPF2	DPF2	434
chr11	65122063	65122932	MACS_peak_1817	171.11	TIGD3	TIGD3	216
chr11	65149051	65151184	MACS_peak_1818	687.76	SLC25A45	SLC25A45	28
chr11	65153437	65154956	MACS_peak_1819	694.33	FRMD8	FRMD8	156
chr11	65183797	65195730	MACS_peak_1820	3100	none	NEAT1	-505
chr11	65197028	65198055	MACS_peak_1821	160.81	none	none	none
chr11	65221723	65224029	MACS_peak_1822	958.57	none	none	none
chr11	65238469	65241228	MACS_peak_1823	792.62	none	none	none
chr11	65243629	65248066	MACS_peak_1824	3100	none	none	none
chr11	65253767	65263051	MACS_peak_1825	2842.32	none	none	none
chr11	65263207	65269903	MACS_peak_1826	3100	MALAT1	MALAT1	1323
chr11	65271916	65273725	MACS_peak_1827	218.66	MALAT1	none	none
chr11	65275017	65276897	MACS_peak_1828	402.89	none	none	none
chr11	65292341	65293588	MACS_peak_1829	337.05	SCYL1	SCYL1	417
chr11	65324553	65327227	MACS_peak_1830	2054.03	none	LTBP3	-191
chr11	65336651	65338665	MACS_peak_1831	482.66	SSSCA1-AS1	SSSCA1-AS1,SSSCA1,FAM89B	226,-284,-2161
chr11	65339457	65340835	MACS_peak_1832	527.14	FAM89B	FAM89B,SSSCA1,SSSCA1-AS1	327,2204,-2262
chr11	65341207	65345159	MACS_peak_1833	2929.69	none	EHBP1L1	-325
chr11	65380819	65382922	MACS_peak_1834	1708.06	none	MAP3K11,PCNXL3	-150,-1912
chr11	65383051	65384211	MACS_peak_1835	1045.52	none	PCNXL3,MAP3K11	-151,-1911
chr11	65405309	65406306	MACS_peak_1836	289.56	SIPA1	SIPA1,MIR4690	2302027
chr11	65414766	65415549	MACS_peak_1837	123.7	SIPA1	MIR4489	-1505
chr11	65419494	65421124	MACS_peak_1838	389.16	none	none	none
chr11	65429233	65431624	MACS_peak_1839	1809.42	RELA	RELA	15
chr11	65478580	65480811	MACS_peak_1840	437.36	KAT5	KAT5	223
chr11	65487190	65488460	MACS_peak_1841	429.14	RNASEH2C	RNASEH2C	584
chr11	65547370	65548708	MACS_peak_1842	1148.42	AP5B1	AP5B1	23
chr11	65623964	65629361	MACS_peak_1843	3100	none	CFL1,MUS81	-858,-1209
chr11	65639521	65641216	MACS_peak_1844	803.85	EFEMP2	EFEMP2	37
chr11	65654908	65672176	MACS_peak_1845	3100	FOSL1	none	none
chr11	65676321	65689197	MACS_peak_1846	3100	none	none	none
chr11	65728281	65729071	MACS_peak_1847	229.25	none	SART1	-483
chr11	65729113	65730000	MACS_peak_1848	954.29	SART1	SART1	397
chr11	65768713	65771083	MACS_peak_1849	2040.48	BANF1	EIF1AD,BANF1	-261349
chr11	65782357	65784125	MACS_peak_1850	306.83	none	none	none
chr11	65818571	65820625	MACS_peak_1851	673.41	none	SF3B2,GAL3ST3	-217,-2947
chr11	65836823	65838847	MACS_peak_1852	1324.85	PACS1	PACS1	12
chr11	66024518	66026185	MACS_peak_1853	300.46	KLC2	KLC2	178
chr11	66035115	66035924	MACS_peak_1854	263.98	none	RAB1B	-536
chr11	66035947	66037126	MACS_peak_1855	755.21	RAB1B	RAB1B	481
chr11	66045405	66046317	MACS_peak_1856	134.15	CNIH2	CNIH2	190
chr11	66055720	66056766	MACS_peak_1857	426.6	YIF1A	YIF1A	395
chr11	66094099	66095035	MACS_peak_1858	128.23	none	none	none
chr11	66102099	66104895	MACS_peak_1859	1304.46	RIN1	RIN1	503
chr11	66111835	66112720	MACS_peak_1860	115.72	BRMS1	BRMS1,B3GNT1	3052884
chr11	66114389	66115743	MACS_peak_1861	298.2	B3GNT1	B3GNT1,BRMS1	95,-2484
chr11	66138268	66139903	MACS_peak_1862	430.76	SLC29A2	SLC29A2	206
chr11	66205615	66206599	MACS_peak_1863	173.93	MRPL11	MRPL11	212
chr11	66246770	66248585	MACS_peak_1864	505.44	LOC101928069,DPP3	LOC101928069,DPP3	43194
chr11	66312834	66313765	MACS_peak_1865	191.66	ZDHHC24	ZDHHC24,ACTN3	372,-566
chr11	66383082	66385324	MACS_peak_1866	1580.49	RBM14	RBM14	151
chr11	66406091	66407011	MACS_peak_1867	485.35	RBM4	RBM4	464
chr11	66444568	66446102	MACS_peak_1868	261.75	RBM4B	RBM4B	57
chr11	66511471	66513174	MACS_peak_1869	691.29	C11orf80	C11orf80	116
chr11	66609688	66611775	MACS_peak_1870	1644.37	C11orf80	RCE1	-151
chr11	66622947	66625188	MACS_peak_1871	888.77	PC	LRFN4	-808
chr11	66885498	66888049	MACS_peak_1872	1480.89	KDM2A	KDM2A	34
chr11	67007272	67009241	MACS_peak_1873	956.17	KDM2A	KDM2A	751
chr11	67033624	67035039	MACS_peak_1874	915.02	ADRBK1	ADRBK1	427
chr11	67055111	67057994	MACS_peak_1875	2306.33	none	ANKRD13D	-209
chr11	67070518	67071850	MACS_peak_1876	580.45	SSH3	SSH3	266
chr11	67084237	67085956	MACS_peak_1877	475.61	none	LOC100130987	-213
chr11	67119839	67124364	MACS_peak_1878	2303.15	LOC100130987	POLD4	-1034
chr11	67139328	67142885	MACS_peak_1879	3100	CLCF1,LOC100130987	CLCF1	100
chr11	67158358	67160263	MACS_peak_1880	425.98	none	RAD9A	-112
chr11	67168203	67169479	MACS_peak_1881	1394.44	PPP1CA	PPP1CA,TBC1D10C	535,-2542
chr11	67169488	67170162	MACS_peak_1882	201.38	none	PPP1CA,TBC1D10C	-449,-1558
chr11	67187717	67188845	MACS_peak_1883	272.25	CARNS1	none	none
chr11	67195758	67196797	MACS_peak_1884	196.35	RPS6KB2	RPS6KB2	343
chr11	67210135	67211907	MACS_peak_1885	977.92	CORO1B	CORO1B	-38
chr11	67232065	67233009	MACS_peak_1886	205.84	TMEM134	none	none
chr11	67235820	67236816	MACS_peak_1887	271.34	TMEM134	TMEM134	430
chr11	67271497	67273692	MACS_peak_1888	962.23	PITPNM1	PITPNM1	249
chr11	67275818	67276443	MACS_peak_1889	121.13	CDK2AP2	CDK2AP2	69
chr11	67350729	67352152	MACS_peak_1890	462.55	GSTP1	GSTP1	375
chr11	67374160	67375091	MACS_peak_1891	200.95	NDUFV1	NDUFV1	303
chr11	67396678	67397706	MACS_peak_1892	228.45	NUDT8	NUDT8	216
chr11	67572093	67572876	MACS_peak_1893	319.63	FAM86C2P	FAM86C2P	323
chr11	67770912	67771805	MACS_peak_1894	166.41	UNC93B1	UNC93B1	237
chr11	67777167	67778868	MACS_peak_1895	767.43	ALDH3B1	ALDH3B1	243
chr11	67779598	67782578	MACS_peak_1896	655.98	ALDH3B1	none	none
chr11	67794581	67796695	MACS_peak_1897	249.79	ALDH3B1	NDUFS8	-2445
chr11	67796718	67798020	MACS_peak_1898	467.09	none	NDUFS8,MIR7113	-714,-2961
chr11	67798027	67799207	MACS_peak_1899	938.71	NDUFS8	NDUFS8,MIR7113,MIR4691	534,-1713,-2746
chr11	67805591	67808703	MACS_peak_1900	835.33	TCIRG1	TCIRG1	686
chr11	67887820	67889970	MACS_peak_1901	647.17	none	CHKA	-37
chr11	67979763	67982084	MACS_peak_1902	1476.45	SUV420H1	SUV420H1	-111
chr11	68038564	68040316	MACS_peak_1903	861.31	C11orf24	C11orf24	29
chr11	68079759	68081782	MACS_peak_1904	979.97	LRP5	LRP5	694
chr11	68228023	68229214	MACS_peak_1905	1105.76	PPP6R3	PPP6R3	433
chr11	68518360	68519164	MACS_peak_1906	144.86	MTL5	MTL5	226
chr11	68606308	68607690	MACS_peak_1907	124.71	CPT1A	CPT1A	2400
chr11	68607955	68609600	MACS_peak_1908	553.4	CPT1A	CPT1A	622
chr11	68670578	68672376	MACS_peak_1909	603.87	IGHMBP2	IGHMBP2,MRPL21	159,-174
chr11	68816201	68817291	MACS_peak_1910	502.39	TPCN2	TPCN2	397
chr11	69063382	69067182	MACS_peak_1911	1531.18	none	none	none
chr11	69068582	69070715	MACS_peak_1912	990.72	none	none	none
chr11	69234400	69236230	MACS_peak_1913	265.47	none	none	none
chr11	69452797	69459754	MACS_peak_1914	3100	CCND1	CCND1	403
chr11	69489122	69490886	MACS_peak_1915	684.74	ORAOV1	ORAOV1	161
chr11	70049097	70050838	MACS_peak_1916	1452.93	FADD	FADD	699
chr11	70116729	70117706	MACS_peak_1917	517.6	PPFIA1	PPFIA1	412
chr11	70243608	70246157	MACS_peak_1918	3073.16	CTTN	CTTN	271
chr11	71158744	71160477	MACS_peak_1919	386.93	none	DHCR7	-133
chr11	71498289	71499388	MACS_peak_1920	507.8	FAM86C1	FAM86C1	282
chr11	71638699	71639956	MACS_peak_1921	294.87	LOC100133315	LOC100133315,RNF121	166,-440
chr11	71751616	71753166	MACS_peak_1922	135.12	NUMA1	none	none
chr11	71790345	71791709	MACS_peak_1923	276.49	NUMA1	LRTOMT,NUMA1	-349493
chr11	71791782	71792790	MACS_peak_1924	301.66	LRTOMT	NUMA1,LRTOMT	-547910
chr11	71813317	71814593	MACS_peak_1925	1009.62	LAMTOR1	LAMTOR1	478
chr11	71822480	71824528	MACS_peak_1926	365.68	ANAPC15	ANAPC15	-160
chr11	71934336	71936654	MACS_peak_1927	1946.38	none	INPPL1	-386
chr11	72462658	72464048	MACS_peak_1928	283.84	ARAP1	ARAP1	81
chr11	72524099	72526793	MACS_peak_1929	1080.51	none	ATG16L2	-4
chr11	72532555	72533351	MACS_peak_1930	146.37	ATG16L2	none	none
chr11	72851650	72854338	MACS_peak_1931	1165.8	FCHSD2	FCHSD2	149
chr11	73018667	73021185	MACS_peak_1932	3100	ARHGEF17	ARHGEF17	264
chr11	73087340	73088502	MACS_peak_1933	795.64	RELT	RELT	209
chr11	73308482	73309417	MACS_peak_1934	239.17	FAM168A	FAM168A	285
chr11	73470830	73472255	MACS_peak_1935	836.38	RAB6A	RAB6A	-404
chr11	73498099	73500310	MACS_peak_1936	691.47	MRPL48	MRPL48	288
chr11	73586837	73588756	MACS_peak_1937	400.45	PAAF1,COA4	PAAF1,COA4	53,94
chr11	73692701	73695324	MACS_peak_1938	479.08	none	UCP2	-123
chr11	73881173	73883075	MACS_peak_1939	394.48	PPME1	PPME1,C2CD3	17,-60
chr11	74108830	74109995	MACS_peak_1940	102.11	PGM2L1	PGM2L1	90
chr11	74204100	74205068	MACS_peak_1941	480.12	LIPT2	LIPT2	171
chr11	74303412	74304667	MACS_peak_1942	572.96	POLD3	POLD3	390
chr11	74459747	74461222	MACS_peak_1943	1309.27	RNF169	RNF169	572
chr11	74659542	74661130	MACS_peak_1944	386.84	SPCS2	SPCS2,XRRA1	45,-104
chr11	74699687	74700811	MACS_peak_1945	369.37	NEU3	NEU3	300
chr11	75110305	75112588	MACS_peak_1946	834.63	SNORD15A,RPS3	SNORD15A,RPS3	12912
chr11	75272624	75275432	MACS_peak_1947	2284.81	SERPINH1	SERPINH1	928
chr11	75293966	75295031	MACS_peak_1948	125.75	none	none	none
chr11	75479280	75480364	MACS_peak_1949	169.23	DGAT2	DGAT2,LOC283214	45,-130
chr11	75526009	75527323	MACS_peak_1950	620.79	UVRAG	UVRAG	455
chr11	76091103	76092346	MACS_peak_1951	611.76	PRKRIR	PRKRIR,LOC100506127	156,-644
chr11	76154977	76155791	MACS_peak_1952	293.87	none	C11orf30	-684
chr11	76155839	76156906	MACS_peak_1953	626.39	C11orf30	C11orf30	304
chr11	76494089	76495163	MACS_peak_1954	242.61	TSKU	TSKU,LOC101928837	342,-520
chr11	76571870	76572848	MACS_peak_1955	257.63	ACER3	ACER3	443
chr11	77184103	77185186	MACS_peak_1956	139.91	PAK1	PAK1	464
chr11	77300123	77301186	MACS_peak_1957	131.61	none	AQP11	-25
chr11	77348076	77349642	MACS_peak_1958	661.44	none	CLNS1A	-8
chr11	77530450	77532023	MACS_peak_1959	1630.78	RSF1	RSF1,AAMDC	644,-971
chr11	77790076	77791155	MACS_peak_1960	169.56	NDUFC2-KCTD14,RNU6-83P	NDUFC2-KCTD14	650
chr11	77849920	77851505	MACS_peak_1961	488.09	none	ALG8,KCTD21-AS1	-13,-126
chr11	77899300	77900470	MACS_peak_1962	112.12	USP35	USP35,KCTD21	28,-221
chr11	78127632	78128931	MACS_peak_1963	255.34	GAB2	GAB2	587
chr11	78285120	78285917	MACS_peak_1964	139.82	NARS2	NARS2	391
chr11	82782930	82784146	MACS_peak_1965	470.54	RAB30-AS1	RAB30-AS1,RAB30	431,-573
chr11	82866907	82867883	MACS_peak_1966	185.34	none	PCF11	-741
chr11	82868065	82869818	MACS_peak_1967	2665.63	PCF11	PCF11	805
chr11	82903750	82904897	MACS_peak_1968	137.56	none	ANKRD42	-457
chr11	82996084	82997642	MACS_peak_1969	465.06	CCDC90B	CCDC90B	587
chr11	85338796	85339592	MACS_peak_1970	115.52	none	TMEM126B,DLG2	-422,-880
chr11	85374616	85376283	MACS_peak_1971	1388.45	CREBZF	CREBZF	733
chr11	85778829	85781174	MACS_peak_1972	1302.95	PICALM	PICALM	138
chr11	85955300	85957293	MACS_peak_1973	545.74	EED	EED	491
chr11	86013273	86014098	MACS_peak_1974	314.6	C11orf73	C11orf73	433
chr11	86302976	86304149	MACS_peak_1975	130.69	ME3	none	none
chr11	86342894	86344033	MACS_peak_1976	312.68	ME3	none	none
chr11	86344093	86344980	MACS_peak_1977	123.66	ME3	none	none
chr11	86381451	86384098	MACS_peak_1978	2329.73	ME3	ME3	466
chr11	86451310	86453040	MACS_peak_1979	301.42	none	none	none
chr11	86510667	86512376	MACS_peak_1980	976.01	PRSS23	PRSS23	240
chr11	86748120	86749741	MACS_peak_1981	441.48	TMEM135	TMEM135	45
chr11	88069859	88071867	MACS_peak_1982	461	CTSC	CTSC	78
chr11	89955286	89956430	MACS_peak_1983	509.24	CHORDC1	CHORDC1	674
chr11	92930460	92931323	MACS_peak_1984	258.35	SLC36A4	SLC36A4	250
chr11	93394619	93395623	MACS_peak_1985	464.04	CEP295	CEP295	306
chr11	93472872	93475780	MACS_peak_1986	2641.53	TAF1D	TAF1D,C11orf54	377,-433
chr11	93516759	93518722	MACS_peak_1987	694.53	MED17	MED17	336
chr11	93861166	93862953	MACS_peak_1988	453.31	none	PANX1	-34
chr11	94226326	94227628	MACS_peak_1989	122.09	MRE11A	MRE11A,ANKRD49	63,-175
chr11	94276561	94279078	MACS_peak_1990	1030.8	FUT4	FUT4	803
chr11	94501371	94502437	MACS_peak_1991	222.6	AMOTL1	AMOTL1	397
chr11	94705936	94707381	MACS_peak_1992	310.91	CWC15	CWC15,KDM4D	118,-186
chr11	94799986	94801748	MACS_peak_1993	688.87	SRSF8	SRSF8	827
chr11	95521857	95524583	MACS_peak_1994	1812.36	none	FAM76B,CEP57	-266,-404
chr11	95656477	95658010	MACS_peak_1995	639	MTMR2	MTMR2	128
chr11	95976478	95977535	MACS_peak_1996	120.66	MAML2	none	none
chr11	96039366	96041244	MACS_peak_1997	285.54	MAML2	none	none
chr11	96122250	96123104	MACS_peak_1998	222.59	CCDC82	CCDC82,JRKL	406,-480
chr11	96123114	96123847	MACS_peak_1999	115.35	JRKL	JRKL,CCDC82	323,-397
[truncated: 9,389 more rows]

## Sheet: S1.5 H3K9ac ChIP-seq peaks
chr	start	end	peak	Peak score	Genebody	Nearest TSS	distance to TSS
chr1	712842	715924	MACS_peak_1	3100	none	LOC100288069,FAM87B,LINC00115	-315,-38367,48519
chr1	752092	752937	MACS_peak_2	149.91	none	FAM87B,LINC00115,LINC01128	-236,10388,-10456
chr1	753067	753862	MACS_peak_3	229.86	FAM87B	FAM87B,LINC00115,LINC01128	714,9438,-9506
chr1	760863	763315	MACS_peak_4	2461.78	LINC00115	LINC00115,LINC01128,FAM87B	813,-881,9339
chr1	804788	806011	MACS_peak_5	350.44	FAM41C	FAM41C,LINC01128,LINC00115	6783,42222,-42497
chr1	838729	841259	MACS_peak_6	3100	none	LOC100130417,SAMD11,FAM41C	15078,-21126,-27812
chr1	841556	842864	MACS_peak_7	220.2	none	LOC100130417,SAMD11,FAM41C	12862,-18910,-30028
chr1	855845	857227	MACS_peak_8	241.99	none	LOC100130417,SAMD11,NOC2L	-1464,-4584,38143
chr1	858381	861668	MACS_peak_9	3100	none	SAMD11,LOC100130417,NOC2L	-1096,-4952,34655
chr1	865500	866764	MACS_peak_10	126.61	SAMD11	SAMD11,LOC100130417,NOC2L	5012,-11060,28547
chr1	870596	871684	MACS_peak_11	139.15	SAMD11	SAMD11,LOC100130417,NOC2L	10020,-16068,23539
chr1	874741	879584	MACS_peak_12	3100	SAMD11	SAMD11,NOC2L,KLHL17	16042,17517,-18804
chr1	892326	897430	MACS_peak_13	3100	none	NOC2L,KLHL17,PLEKHN1	-199,-1088,-6998
chr1	900791	904102	MACS_peak_14	3100	PLEKHN1	PLEKHN1,KLHL17,NOC2L	570,6480,-7767
chr1	910520	912547	MACS_peak_15	2111.72	PERM1	PERM1,PLEKHN1,KLHL17	5964965715567
chr1	918938	920344	MACS_peak_16	225.38	none	PERM1,HES4,PLEKHN1	-21441591117765
chr1	931063	938146	MACS_peak_17	3100	HES4	HES4,ISG15,PERM1	948,-14242,-17107
chr1	939275	941510	MACS_peak_18	283.43	none	HES4,ISG15,AGRN	-4840,-8454,-15110
chr1	947727	950992	MACS_peak_19	3100	ISG15	ISG15,AGRN,HES4	513,-6143,-13807
chr1	954069	957628	MACS_peak_20	3100	AGRN	AGRN,ISG15,HES4	346,7002,-20296
chr1	957878	961376	MACS_peak_21	572.2	AGRN	AGRN,ISG15,HES4	4125,10781,-24075
chr1	966452	969401	MACS_peak_22	849.62	AGRN	AGRN,ISG15,LOC100288175	12424,19080,-27187
chr1	974990	976671	MACS_peak_23	1651.3	AGRN	LOC100288175,AGRN,ISG15	-192832032826984
chr1	993489	1000421	MACS_peak_24	3100	LOC100288175	LOC100288175,RNF223,AGRN	18421273241453
chr1	1003324	1006662	MACS_peak_25	3100	none	RNF223,LOC100288175,C1orf159	4694988046743
chr1	1013944	1016398	MACS_peak_26	2910.12	none	RNF223,LOC100288175,C1orf159	-54842005836565
chr1	1049898	1052950	MACS_peak_27	3100	C1orf159	C1orf159,LINC01342,RNF223	312,-20972,-41737
chr1	1056734	1058412	MACS_peak_28	579.66	none	C1orf159,LINC01342,MIR200B	-5837,-14823,-44910
chr1	1092153	1094330	MACS_peak_29	1728.2	none	MIR200B,MIR200A,MIR429	-9242,-10001,-11143
chr1	1136275	1137353	MACS_peak_30	1055.64	none	TNFRSF18,TNFRSF4,TTLL10	52751273421738
chr1	1164822	1174817	MACS_peak_31	3100	B3GALT6	B3GALT6,SDF4,C1QTNF12	2191,-2372,12283
chr1	1180437	1183895	MACS_peak_32	2545.08	none	C1QTNF12,B3GALT6,SDF4	-64,14538,-14719
chr1	1185640	1186970	MACS_peak_33	224.35	none	C1QTNF12,B3GALT6,SDF4	-4203,18677,-18858
chr1	1205759	1211000	MACS_peak_34	3100	UBE2J2	UBE2J2,SCNN1D,MIR6726	855,-7436,23171
chr1	1239317	1246339	MACS_peak_35	3100	ACAP3	ACAP3,PUSL1,SNORD167	441,-1131,-2636
chr1	1253514	1254712	MACS_peak_36	116.53	INTS11	INTS11,CPTP,MIR6727	5954,-6029,-6167
chr1	1255457	1262710	MACS_peak_37	3100	INTS11	INTS11,CPTP,TAS1R3	984,-1059,-7642
chr1	1265609	1267287	MACS_peak_38	128.42	none	TAS1R3,CPTP,INTS11	-277,6306,-6381
chr1	1278428	1285550	MACS_peak_39	3100	DVL1	DVL1,MIR6808,MXRA8	2503,-6901,11938
chr1	1286535	1290071	MACS_peak_40	1256.69	MXRA8	DVL1,MXRA8,MIR6808	-3811,5624,-13215
chr1	1290262	1292348	MACS_peak_41	923.38	MXRA8	MXRA8,DVL1,MIR6808	2622,-6813,-16217
chr1	1292691	1298063	MACS_peak_42	2914.51	MXRA8	MXRA8,DVL1,AURKAIP1	-1203,-10885,15185
chr1	1306621	1312196	MACS_peak_43	3100	AURKAIP1	AURKAIP1,MXRA8,CCNL2	1154,-10487,24314
chr1	1332291	1338833	MACS_peak_44	3100	LOC148413	LOC148413,CCNL2,MRPL20	653,-840,7131
chr1	1340335	1345244	MACS_peak_45	3100	none	MRPL20,LOC148413,CCNL2	-96,7880,-8067
chr1	1356024	1357663	MACS_peak_46	107.63	none	ANKRD65,TMEM88B,LINC01770	-19,-4664,13110
chr1	1360869	1363799	MACS_peak_47	3100	TMEM88B	TMEM88B,ANKRD65,LINC01770	827,-5510,7619
chr1	1364503	1374764	MACS_peak_48	3100	LINC01770	LINC01770,VWA1,TMEM88B	320,-1269,8126
chr1	1375747	1377606	MACS_peak_49	362.79	VWA1	VWA1,LINC01770,ATAD3C	5774,-6723,-8392
chr1	1405542	1409093	MACS_peak_50	3100	ATAD3B	ATAD3B,ATAD3C,VWA1	1832224936415
chr1	1446144	1449552	MACS_peak_51	3100	ATAD3A	ATAD3A,TMEM240,ATAD3B	-612789234354
chr1	1508175	1511979	MACS_peak_52	3100	SSU72	SSU72,LOC105378586,FNDC10	185,-24735,25399
chr1	1532506	1533771	MACS_peak_53	180.79	none	LOC105378586,FNDC10,MIB2	-1674,2338,-17656
chr1	1534297	1536502	MACS_peak_54	3100	FNDC10,LOC105378586	FNDC10,LOC105378586,MIB2	77,587,-15395
chr1	1537928	1538962	MACS_peak_55	119.2	LOC105378586	FNDC10,LOC105378586,MIB2	-2969,3633,-12349
chr1	1548896	1553038	MACS_peak_56	3100	MIB2	MIB2,FNDC10,LOC105378586	173,-15491,16155
chr1	1556384	1558121	MACS_peak_57	192.77	MIB2	MIB2,MMP23B,MMP23A	6008,-10307,-10906
chr1	1589213	1590082	MACS_peak_58	177.72	CDK11B	MMP23A,MMP23B,SLC35E2B	214892208834596
chr1	1590163	1591811	MACS_peak_59	1409.8	CDK11B	MMP23A,MMP23B,SLC35E2B	228292342833256
chr1	1609590	1610846	MACS_peak_60	115.34	SLC35E2B,CDK11B	SLC35E2B,MMP23A,MMP23B	14025,-21159,42659
chr1	1617180	1618956	MACS_peak_61	512.87	SLC35E2B,CDK11B	SLC35E2B,MMP23A,CDK11B	6175,-13309,37791
chr1	1623645	1624841	MACS_peak_62	2446.38	SLC35E2B,CDK11B	SLC35E2B,MMP23A,CDK11B	0,-7134,31616
chr1	1625215	1626064	MACS_peak_63	181.86	CDK11B	SLC35E2B,MMP23A,CDK11B	-1396,-5738,30220
chr1	1654456	1655404	MACS_peak_64	287.37	CDK11B,CDK11A	CDK11B,CDK11A,SLC35E2	929107422508
chr1	1655449	1656780	MACS_peak_65	1392.55	none	CDK11A,CDK11B,SLC35E2	-110,-255,21324
chr1	1677433	1678109	MACS_peak_66	279.75	none	SLC35E2,NADK,CDK11A	-333,12310,-21767
chr1	1706508	1711917	MACS_peak_67	3100	NADK	NADK,SLC35E2,CDK11A	697,-31774,-53208
chr1	1713699	1715054	MACS_peak_68	208.98	none	NADK,SLC35E2,CDK11A	-2790,-36938,-58372
chr1	1818631	1824617	MACS_peak_69	3100	GNB1	GNB1,CALML6,TMEM52	932,-24641,29116
chr1	1825156	1826845	MACS_peak_70	272.69	none	GNB1,CALML6,TMEM52	-3444,-20265,24740
chr1	1837350	1843115	MACS_peak_71	3100	none	CALML6,TMEM52,GNB1	-6033,10508,-17676
chr1	1849586	1851750	MACS_peak_72	1825.35	TMEM52	TMEM52,CALML6,GNB1	72,4403,-28112
chr1	1874817	1876126	MACS_peak_73	234.57	CFAP74	TMEM52,CALML6,GNB1	-24731,29206,-52915
chr1	1890788	1892322	MACS_peak_74	362.34	CFAP74	TMEM52,CFAP74,CALML6	-408154372145290
chr1	1934468	1935940	MACS_peak_75	676.12	CFAP74	CFAP74,GABRD,LOC105378591	72,-15563,46305
chr1	1949800	1951752	MACS_peak_76	1659	GABRD	GABRD,CFAP74,LOC105378591	9,-15500,30733
chr1	1975734	1977173	MACS_peak_77	984.83	none	LOC105378591,PRKCZ,GABRD	5056,-5455,25686
chr1	1980421	1983588	MACS_peak_78	3100	PRKCZ	PRKCZ,LOC105378591,GABRD	96,-495,31237
chr1	2063431	2067548	MACS_peak_79	1463.06	PRKCZ	PRKCZ,PRKCZ-AS1,FAAP20	293354982560725
chr1	2071300	2072346	MACS_peak_80	134.17	PRKCZ	PRKCZ,PRKCZ-AS1,FAAP20	356694349154391
chr1	2120412	2122929	MACS_peak_81	1402.27	FAAP20	FAAP20,PRKCZ-AS1,SKI	4544,-6356,-38463
chr1	2123006	2127940	MACS_peak_82	3100	FAAP20	FAAP20,PRKCZ-AS1,SKI	741,-10159,-34660
chr1	2129989	2131571	MACS_peak_83	331.92	FAAP20	FAAP20,PRKCZ-AS1,SKI	-4566,-15466,-29353
chr1	2134620	2136612	MACS_peak_84	1724.12	FAAP20	FAAP20,PRKCZ-AS1,SKI	3556,-20302,-24517
chr1	2136634	2138019	MACS_peak_85	2110.11	FAAP20	FAAP20,PRKCZ-AS1,SKI	1846,-22012,-22807
chr1	2138179	2142539	MACS_peak_86	862.73	FAAP20	FAAP20,SKI,PRKCZ-AS1	-1187,-19774,-25045
chr1	2143237	2146781	MACS_peak_87	2407.53	none	FAAP20,SKI,PRKCZ-AS1	-850,-15124,-29695
chr1	2157351	2167499	MACS_peak_88	3100	SKI	SKI,FAAP20,PRKCZ-AS1	2292,-18266,-47111
chr1	2177051	2178657	MACS_peak_89	394.7	SKI	SKI,FAAP20,PRKCZ-AS1	17721,-33695,-62540
chr1	2220226	2223580	MACS_peak_90	1637.71	SKI	SKI,LOC100129534,FAAP20	61770,62197,-77744
chr1	2230524	2232246	MACS_peak_91	232.8	SKI	LOC100129534,SKI,FAAP20	52715,71252,-87226
chr1	2241552	2249616	MACS_peak_92	3100	none	LOC100129534,MORN1,RER1	38516,77606,-77629
chr1	2312378	2314005	MACS_peak_93	177.38	MORN1	MORN1,RER1,LOC100129534	9999,-10022,-29091
chr1	2320777	2327134	MACS_peak_94	3100	RER1	RER1,MORN1,PEX10	742,-765,20055
chr1	2336192	2338334	MACS_peak_95	250.17	PEX10	PEX10,RER1,MORN1	6747,14050,-14073
chr1	2342591	2346538	MACS_peak_96	3100	none	PEX10,RER1,MORN1	-554,21351,-21374
chr1	2374644	2375912	MACS_peak_97	144.1	none	PLCH2,PEX10,RER1	-23619,-31268,52065
chr1	2382603	2384786	MACS_peak_98	393.83	none	PLCH2,PEX10,RER1	-15203,-39684,60481
chr1	2398453	2399564	MACS_peak_99	176.33	PLCH2	PLCH2,PEX10,PANK4	111,-54998,59059
chr1	2454910	2459829	MACS_peak_100	3100	PANK4	PANK4,HES5,TNFRSF14	698,4315,-30434
chr1	2465711	2467101	MACS_peak_101	126.7	none	HES5,PANK4,TNFRSF14	-4722,-8339,-21397
chr1	2474469	2480254	MACS_peak_102	3100	none	TNFRSF14,TNFRSF14-AS1,HES5	-10442,11089,-15677
chr1	2487032	2488545	MACS_peak_103	439.37	TNFRSF14-AS1	TNFRSF14,TNFRSF14-AS1,LOC100996583	-15,662,-10185
chr1	2516154	2519914	MACS_peak_104	3100	FAM213B	FAM213B,LOC100996583,TNFRSF14-AS1	136,20061,-29584
chr1	2572656	2575469	MACS_peak_105	3100	TTC34	MMEL1,FAM213B,LOC100996583	-95815587476089
chr1	2984912	2987384	MACS_peak_106	1198.95	PRDM16	PRDM16,LINC00982,ACTRT2	407,-1859,48103
chr1	3229188	3230894	MACS_peak_107	415.43	PRDM16	ARHGEF16,MIR4251,PRDM16	-1.41105e+17
chr1	3370173	3372216	MACS_peak_108	1717.95	ARHGEF16	ARHGEF16,MIR551A,MEGF6	48106160156865
chr1	3447017	3448735	MACS_peak_109	775.35	MEGF6	MIR551A,ARHGEF16,MEGF6	294787673080183
chr1	3527207	3529046	MACS_peak_110	998	none	MEGF6,TPRG1L,WRAP73	-67,-13429,38545
chr1	3539483	3543165	MACS_peak_111	3100	none	TPRG1L,MEGF6,WRAP73	-231,-13265,25347
chr1	3564740	3567125	MACS_peak_112	3100	WRAP73	WRAP73,TP73,TPRG1L	739,-3196,24377
chr1	3567843	3570547	MACS_peak_113	3100	TP73	TP73,WRAP73,TPRG1L	67,-2524,27640
chr1	3590562	3591651	MACS_peak_114	111.52	TP73	TP73,WRAP73,TPRG1L	-16129,-24435,49551
chr1	3660988	3665073	MACS_peak_115	3100	TP73-AS1	TP73-AS1,CCDC27,SMIM1	305,-5934,-26294
chr1	3687456	3692520	MACS_peak_116	3100	SMIM1	SMIM1,CCDC27,LRRC47	6382102423080
chr1	3711300	3714236	MACS_peak_117	3100	LRRC47	LRRC47,SMIM1,CCDC27	3002341843804
chr1	3771922	3775379	MACS_peak_118	3100	CEP104	CEP104,DFFB,C1orf174	147,-180,43207
chr1	3815517	3818772	MACS_peak_119	3100	LINC01134	LINC01134,C1orf174,DFFB	177,-287,43314
chr1	4035894	4038076	MACS_peak_120	1391.41	none	LINC01345,LINC01346,LINC01134	-2794536314220010
chr1	6050396	6054383	MACS_peak_121	3100	KCNAB2,NPHP4	KCNAB2,NPHP4,MIR4689	32,144,-129588
chr1	6216879	6218691	MACS_peak_122	708.1	CHD5	CHD5,RPL22,LOC102724450	224094189448055
chr1	6238458	6241179	MACS_peak_123	3100	CHD5	CHD5,RPL22,LOC102724450	3761986126022
chr1	6242847	6244173	MACS_peak_124	131.94	none	CHD5,RPL22,LOC102724450	-33161616922330
chr1	6256098	6260835	MACS_peak_125	3100	RPL22	RPL22,LOC102724450,RNF207	1213,7374,-7722
chr1	6264437	6270405	MACS_peak_126	3100	RNF207	RNF207,LOC102724450,RPL22	1233,-1581,-7742
chr1	6293318	6297160	MACS_peak_127	3100	ICMT	ICMT,LINC00337,HES3	805,-1060,-9012
chr1	6297628	6299806	MACS_peak_128	369.83	LINC00337	LINC00337,ICMT,HES3	2418,-2673,-5534
chr1	6301666	6303204	MACS_peak_129	765.35	none	HES3,LINC00337,ICMT	-1816,6136,-6391
chr1	6305033	6307660	MACS_peak_130	2371.56	none	HES3,LINC00337,ICMT	2095,10047,-10302
chr1	6308853	6310228	MACS_peak_131	604.43	GPR153	HES3,GPR153,LINC00337	52891149513241
chr1	6319474	6322266	MACS_peak_132	3100	GPR153	GPR153,HES3,LINC00337	1651661924571
chr1	6407824	6409732	MACS_peak_133	357.31	ACOT7	ACOT7,HES2,ESPN	10226,71201,-76069
chr1	6413368	6414992	MACS_peak_134	243.9	ACOT7	ACOT7,HES2,ESPN	4824,65799,-70667
chr1	6418090	6421223	MACS_peak_135	1383.38	ACOT7	ACOT7,HES2,ESPN	-652,60323,-65191
chr1	6438021	6439155	MACS_peak_136	143.52	ACOT7	ACOT7,HES2,ESPN	7295,41391,-46259
chr1	6444467	6448345	MACS_peak_137	3100	ACOT7	ACOT7,HES2,ESPN	-523,33573,-38441
chr1	6451173	6455052	MACS_peak_138	3100	ACOT7	ACOT7,HES2,ESPN	714,26867,-31735
chr1	6474132	6475350	MACS_peak_139	219.65	none	HES2,ESPN,MIR4252	5238,-10106,15215
chr1	6479046	6480762	MACS_peak_140	1519.64	HES2	HES2,ESPN,MIR4252	75,-4943,10052
chr1	6482967	6485439	MACS_peak_141	603.49	none	ESPN,HES2,MIR4252	-644,-4224,5753
chr1	6499970	6501471	MACS_peak_142	405.53	ESPN	MIR4252,ESPN,HES2	-10764,15873,-20741
chr1	6508191	6509469	MACS_peak_143	184.58	ESPN	TNFRSF25,MIR4252,ESPN	17425,-18874,23983
chr1	6546010	6547407	MACS_peak_144	197.45	PLEKHG5	PLEKHG5,TNFRSF25,MIR4252	-694,-20453,-56752
chr1	6547714	6553779	MACS_peak_145	3100	PLEKHG5	PLEKHG5,TNFRSF25,MIR4252	-92,-24491,-60790
chr1	6554845	6559184	MACS_peak_146	3100	PLEKHG5	PLEKHG5,TNFRSF25,NOL9	142,-30759,57644
chr1	6612616	6615803	MACS_peak_147	3100	NOL9	NOL9,TAS1R1,ZBTB48	449,-1128,-25841
chr1	6638931	6642939	MACS_peak_148	3100	ZBTB48	ZBTB48,KLHL21,TAS1R1	8852202325598
chr1	6659191	6664768	MACS_peak_149	3100	KLHL21	KLHL21,PHF13,ZBTB48	979,-11776,21929
chr1	6671934	6677518	MACS_peak_150	3100	PHF13	PHF13,THAP3,KLHL21	971,-10198,-11768
chr1	6684462	6686960	MACS_peak_151	3100	THAP3	THAP3,PHF13,KLHL21	502,11956,-22753
chr1	6760106	6762762	MACS_peak_152	3100	DNAJC11	DNAJC11,LINC01672,THAP3	532,-23370,76225
chr1	6843105	6847231	MACS_peak_153	3100	none	CAMTA1-DT,CAMTA1,LINC01672	-128,-215,57582
chr1	7021392	7022859	MACS_peak_154	930.56	none	CAMTA1,CAMTA1-DT,LINC01672	176742,-177085,234539
chr1	7023319	7024202	MACS_peak_155	124.23	none	CAMTA1,CAMTA1-DT,LINC01672	178377,-178720,236174
chr1	7325425	7326627	MACS_peak_156	128.74	none	LOC102725193,CAMTA1,CAMTA1-DT	123788,-403763,-480986
chr1	7358593	7360801	MACS_peak_157	996.09	none	LOC102725193,CAMTA1,VAMP3	90117,-370092,-471631
chr1	7727459	7728460	MACS_peak_158	161.33	none	CAMTA1,VAMP3,PER3	-1830,-103369,-116529
chr1	7739598	7741566	MACS_peak_159	3105.13	CAMTA1	CAMTA1,VAMP3,PER3	435,-90746,-103906
chr1	7763419	7766223	MACS_peak_160	3100	CAMTA1	CAMTA1,VAMP3,PER3	-43,-66507,-79667
chr1	7830238	7833003	MACS_peak_161	3100	VAMP3	VAMP3,PER3,CAMTA1	292,-12868,66697
chr1	7842521	7845767	MACS_peak_162	3100	none	PER3,VAMP3,UTS2	-3441281668960
chr1	7962394	7963160	MACS_peak_163	200.47	none	TNFRSF9,UTS2,PARK7	40448,-49226,-58936
chr1	8013442	8015505	MACS_peak_164	3100	none	PARK7,TNFRSF9,ERRFI1	-7240,-11248,71920
chr1	8020187	8023688	MACS_peak_165	3100	PARK7	PARK7,TNFRSF9,ERRFI1	224,-18712,64456
chr1	8064550	8066027	MACS_peak_166	266.58	none	ERRFI1,PARK7,TNFRSF9	21105,43575,-62063
chr1	8069584	8089965	MACS_peak_167	3100	ERRFI1	ERRFI1,PARK7,TNFRSF9	6619,58061,-76549
chr1	8107480	8108869	MACS_peak_168	121.2	none	ERRFI1,PARK7,TNFRSF9	-21781,86461,-104949
chr1	8121166	8122352	MACS_peak_169	205.12	none	ERRFI1,PARK7,TNFRSF9	-35366,100046,-118534
chr1	8130040	8131594	MACS_peak_170	556.4	none	ERRFI1,PARK7,TNFRSF9	-44424,109104,-127592
chr1	8133439	8134550	MACS_peak_171	107.71	none	ERRFI1,PARK7,TNFRSF9	-47601,112281,-130769
chr1	8135037	8139721	MACS_peak_172	2868.49	none	ERRFI1,PARK7,LINC01714	-50986,115666,-131352
chr1	8142708	8144882	MACS_peak_173	1266.55	none	ERRFI1,PARK7,LINC01714	-57402,122082,-124936
chr1	8148035	8151424	MACS_peak_174	1488.53	none	ERRFI1,LINC01714,PARK7	-63336,-119002,128016
chr1	8154540	8159156	MACS_peak_175	3100	none	ERRFI1,LINC01714,PARK7	-70455,-111883,135135
chr1	8177863	8178926	MACS_peak_176	121.41	none	LINC01714,ERRFI1,PARK7	-90337,-92001,156681
chr1	8180280	8183011	MACS_peak_177	1154.36	none	LINC01714,ERRFI1,PARK7	-87086,-95252,159932
chr1	8193009	8195617	MACS_peak_178	1015.3	none	LINC01714,ERRFI1,PARK7	-74418,-107920,172600
chr1	8196925	8199135	MACS_peak_179	2989.93	none	LINC01714,ERRFI1,PARK7	-70701,-111637,176317
chr1	8202753	8204050	MACS_peak_180	197.04	none	LINC01714,ERRFI1,SLC45A1	-65330,-117008,-174743
chr1	8214188	8216428	MACS_peak_181	917.6	none	LINC01714,ERRFI1,SLC45A1	-53423,-128915,-162836
chr1	8241565	8243465	MACS_peak_182	509.7	none	LINC01714,SLC45A1,ERRFI1	-26216,-135629,-156122
chr1	8243991	8244956	MACS_peak_183	129.92	none	LINC01714,SLC45A1,ERRFI1	-24258,-133671,-158080
chr1	8257152	8258819	MACS_peak_184	309.71	none	LINC01714,SLC45A1,ERRFI1	-10746,-120159,-171592
chr1	8260354	8263197	MACS_peak_185	183.79	none	LINC01714,SLC45A1,ERRFI1	-6956,-116369,-175382
chr1	8270891	8273671	MACS_peak_186	2825.38	LINC01714	LINC01714,SLC45A1,ERRFI1	3550,-105863,-185888
chr1	8274995	8276501	MACS_peak_187	194.81	none	LINC01714,SLC45A1,ERRFI1	7017,-102396,-189355
chr1	8298916	8300038	MACS_peak_188	155.25	none	LINC01714,SLC45A1,RERE	30746,-78667,184270
chr1	8318899	8320264	MACS_peak_189	262.49	none	LINC01714,SLC45A1,RERE	50850,-58563,164166
chr1	8373507	8375948	MACS_peak_190	863.36	none	SLC45A1,LINC01714,RERE	-3417105996109020
chr1	8377278	8379145	MACS_peak_191	2139.1	SLC45A1	SLC45A1,RERE,LOC102724552	67,105536,-106493
chr1	8402944	8404363	MACS_peak_192	192.49	SLC45A1	SLC45A1,RERE,LOC102724552	25509,80094,-81051
chr1	8433186	8434499	MACS_peak_193	184.46	RERE	RERE,LOC102724552,SLC45A1	49905,-50862,55698
chr1	8456665	8458015	MACS_peak_194	149.37	RERE	RERE,LOC102724552,SLC45A1	26407,-27364,79196
chr1	8481396	8485324	MACS_peak_195	3100	RERE	RERE,LOC102724552,SNORD128	387,-1344,71613
chr1	8584537	8586989	MACS_peak_196	2054.59	RERE	SNORD128,LOC102724552,RERE	-30790,101059,-102016
chr1	8720263	8722341	MACS_peak_197	272.15	RERE	RERE,SNORD128,MIR6728	156397,-166329,205347
chr1	8760353	8765380	MACS_peak_198	3100	RERE	RERE,MIR6728,ENO1	1.14833e+17
chr1	8771298	8773616	MACS_peak_199	887.53	RERE	RERE,MIR6728,ENO1	1.05242e+17
chr1	8873871	8879130	MACS_peak_200	3100	RERE	RERE,MIR6728,ENO1	11995014962245
chr1	8916836	8923627	MACS_peak_201	770.87	none	MIR6728,ENO1,ENO1-AS1	6418,18514,-18662
chr1	8930521	8941357	MACS_peak_202	3100	ENO1	ENO1,ENO1-AS1,MIR6728	2806,-2954,-9290
chr1	8949163	8951055	MACS_peak_203	697.19	none	ENO1-AS1,ENO1,MIR6728	11216,-11364,-23460
chr1	8959322	8960870	MACS_peak_204	276.08	none	ENO1-AS1,ENO1,MIR6728	21203,-21351,-33447
chr1	8963405	8964649	MACS_peak_205	202.52	none	ENO1-AS1,ENO1,MIR6728	25134,-25282,-37378
chr1	9045399	9046951	MACS_peak_206	303.71	none	SLC2A7,CA6,SLC2A5	402294028383712
chr1	9186999	9190432	MACS_peak_207	3100	GPR157	GPR157,MIR34A,LINC01759	514,23121,-53547
chr1	9223263	9224560	MACS_peak_208	160.43	MIR34AHG	MIR34A,LINC01759,MIR34AHG	-12075,-18351,18486
chr1	9241674	9243583	MACS_peak_209	2050.74	LINC01759	MIR34AHG,LINC01759,MIR34A	-231,366,-30792
chr1	9261282	9262980	MACS_peak_210	325.89	none	MIR34AHG,LINC01759,H6PD	-19734,19869,-32731
chr1	9293834	9297243	MACS_peak_211	3100	H6PD	H6PD,MIR34AHG,LINC01759	676,-53141,53276
chr1	9335309	9336596	MACS_peak_212	199	none	SPSB1,H6PD,MIR34AHG	-16988,36050,-93555
chr1	9340266	9342499	MACS_peak_213	569.49	none	SPSB1,H6PD,MIR34AHG	-11558,41480,-98985
chr1	9351671	9355942	MACS_peak_214	3100	SPSB1	SPSB1,H6PD,MIR34AHG	866,53904,-111409
chr1	9362669	9363732	MACS_peak_215	101.24	SPSB1	SPSB1,H6PD,MIR34AHG	10260,63298,-120803
chr1	9377124	9378826	MACS_peak_216	276.51	SPSB1	SPSB1,H6PD,LOC100506022	2503578073111000
chr1	9459358	9461424	MACS_peak_217	485.89	none	LOC100506022,SPSB1,SLC25A33	28584,107451,-139136
chr1	9472731	9474376	MACS_peak_218	247.78	none	LOC100506022,SPSB1,SLC25A33	15422,120613,-125974
chr1	9488138	9490332	MACS_peak_219	2338.73	none	LOC100506022,SLC25A33,SPSB1	-180,-110292,136295
chr1	9554644	9556184	MACS_peak_220	982.43	none	SLC25A33,LOC100506022,TMEM201	-44113,-66359,-93517
chr1	9598360	9603050	MACS_peak_221	3100	SLC25A33	SLC25A33,TMEM201,PIK3CD	1178,-48226,-111083
chr1	9647837	9652837	MACS_peak_222	3100	TMEM201	TMEM201,SLC25A33,PIK3CD	1406,50810,-61451
chr1	9686239	9688040	MACS_peak_223	984.46	none	PIK3CD,PIK3CD-AS1,TMEM201	-246492750538208
chr1	9711082	9712913	MACS_peak_224	1586.52	PIK3CD	PIK3CD,PIK3CD-AS1,PIK3CD-AS2	209264735635
chr1	9746214	9751323	MACS_peak_225	3100	PIK3CD	PIK3CD,PIK3CD-AS2,PIK3CD-AS1	-834,-1136,-34124
chr1	9759897	9761563	MACS_peak_226	190.48	PIK3CD	PIK3CD,PIK3CD-AS2,PIK3CD-AS1	9206,-13098,-46086
chr1	9778649	9780382	MACS_peak_227	154.18	PIK3CD	PIK3CD,PIK3CD-AS2,PIK3CD-AS1	27991,-31883,-64871
chr1	9826516	9827737	MACS_peak_228	212.96	CLSTN1	CLSTN1,PIK3CD,PIK3CD-AS2	57458,75602,-79494
chr1	9881490	9884999	MACS_peak_229	3100	CLSTN1	CLSTN1,CTNNBIP1,NMNAT1	1340,87072,-119736
chr1	9885062	9886299	MACS_peak_230	222.67	none	CLSTN1,CTNNBIP1,NMNAT1	-1096,84636,-117300
chr1	9895571	9896806	MACS_peak_231	108.89	none	CLSTN1,CTNNBIP1,NMNAT1	-11604,74128,-106792
chr1	9932419	9933712	MACS_peak_232	160.33	CTNNBIP1	CTNNBIP1,CLSTN1,NMNAT1	37251,-48481,-69915
chr1	9934358	9936249	MACS_peak_233	393.81	CTNNBIP1	CTNNBIP1,CLSTN1,NMNAT1	35013,-50719,-67677
chr1	9941573	9942744	MACS_peak_234	114.97	CTNNBIP1	CTNNBIP1,CLSTN1,NMNAT1	28158,-57574,-60822
chr1	9943613	9945474	MACS_peak_235	342.13	CTNNBIP1	CTNNBIP1,NMNAT1,LZIC	25773,-58437,58942
chr1	9945993	9947010	MACS_peak_236	104.41	CTNNBIP1	CTNNBIP1,NMNAT1,LZIC	23815,-56479,56984
chr1	9948401	9954817	MACS_peak_237	3100	CTNNBIP1	CTNNBIP1,NMNAT1,LZIC	18707,-51371,51876
chr1	9957698	9959358	MACS_peak_238	521.08	CTNNBIP1	CTNNBIP1,NMNAT1,LZIC	11788,-44452,44957
chr1	9960066	9962386	MACS_peak_239	314.45	CTNNBIP1	CTNNBIP1,NMNAT1,LZIC	9090,-41754,42259
chr1	9964347	9965879	MACS_peak_240	292.89	CTNNBIP1	CTNNBIP1,NMNAT1,LZIC	5203,-37867,38372
chr1	9967237	9971966	MACS_peak_241	3100	CTNNBIP1	CTNNBIP1,NMNAT1,LZIC	715,-33379,33884
chr1	10001855	10005107	MACS_peak_242	3100	LZIC,NMNAT1	LZIC,NMNAT1,MIR5697	4,-4,-23957
chr1	10056257	10058678	MACS_peak_243	3100	RBP7	RBP7,MIR5697,UBE4B	213,30029,-35573
chr1	10091188	10096825	MACS_peak_244	3100	UBE4B	UBE4B,RBP7,MIR5697	9663675266568
chr1	10126561	10127754	MACS_peak_245	173.88	UBE4B	UBE4B,RBP7,MIR5697	341176990399719
chr1	10133985	10135277	MACS_peak_246	104.86	UBE4B	UBE4B,RBP7,MIR5697	4159177377107190
chr1	10167753	10169299	MACS_peak_247	126.26	UBE4B	UBE4B,KIF1B,RBP7	75486,-102237,111272
chr1	10269010	10274161	MACS_peak_248	3100	KIF1B	KIF1B,RNU6-2,UBE4B	822,-87438,178545
chr1	10277434	10278698	MACS_peak_249	117.02	KIF1B	KIF1B,RNU6-2,PGD	7303,-80957,-180982
chr1	10457966	10461255	MACS_peak_250	3100	PGD	PGD,CENPS-CORT,CENPS	436,-30548,-31193
chr1	10488670	10492159	MACS_peak_251	3100	CENPS-CORT	CENPS-CORT,CENPS,CORT	256,-389,-19361
chr1	10530896	10536921	MACS_peak_252	3100	none	PEX14,DFFA,CORT	-1094,-1295,24133
chr1	10553400	10555620	MACS_peak_253	462.29	PEX14	PEX14,DFFA,CORT	19508,-21897,44735
chr1	10569359	10572006	MACS_peak_254	491.72	PEX14	PEX14,DFFA,CORT	35680,-38069,60907
chr1	10587878	10591816	MACS_peak_255	1084.3	PEX14	PEX14,DFFA,CORT	54845,-57234,80072
chr1	10753065	10755736	MACS_peak_256	3100	CASZ1	CASZ1,PEX14,DFFA	102333,219398,-221787
chr1	10852774	10857473	MACS_peak_257	3100	CASZ1	CASZ1,C1orf127,TARDBP	1610,186971,-217555
chr1	10926289	10928350	MACS_peak_258	1973.5	none	CASZ1,C1orf127,TARDBP	-70586,114775,-145359
chr1	11001620	11002804	MACS_peak_259	204.96	none	C1orf127,TARDBP,MASP2	39882,-70466,105084
chr1	11071239	11075003	MACS_peak_260	3100	TARDBP	TARDBP,C1orf127,MASP2	443,-31027,34175
chr1	11117875	11122140	MACS_peak_261	3100	SRM	SRM,MASP2,LOC105376736	84,-12711,-39724
chr1	11157898	11160938	MACS_peak_262	3100	EXOSC10	LOC105376736,EXOSC10,SRM	-313,549,-39327
chr1	11321147	11324024	MACS_peak_263	3100	MTOR	MTOR,UBIAD1,ANGPTL7	23,-10669,73240
chr1	11332119	11336720	MACS_peak_264	3100	UBIAD1	UBIAD1,MTOR,ANGPTL7	1165,-11811,85074
chr1	11538186	11540450	MACS_peak_265	3100	DISP3	DISP3,LINC01647,FBXO44	24,-130269,-175113
chr1	11709992	11711746	MACS_peak_266	563.8	FBXO2	FBXO44,FBXO2,FBXO6	-3562,4019,-13280
chr1	11712490	11716296	MACS_peak_267	3100	FBXO2	FBXO44,FBXO2,FBXO6	-38,495,-9756
chr1	11723380	11725516	MACS_peak_268	3100	FBXO6	FBXO6,FBXO44,FBXO2	299,9535,-9560
chr1	11739805	11742733	MACS_peak_269	3100	MAD2L2	MAD2L2,DRAXIN,FBXO6	2,-10511,17120
chr1	11751083	11752592	MACS_peak_270	322.12	DRAXIN	DRAXIN,MAD2L2,FBXO6	57,-159,27688
chr1	11767236	11768328	MACS_peak_271	112.2	DRAXIN	DRAXIN,MAD2L2,AGTRAP	16002,-16104,-28359
chr1	11779246	11780387	MACS_peak_272	413.28	DRAXIN	AGTRAP,DRAXIN,MAD2L2	-16325,28036,-28138
chr1	11795272	11798090	MACS_peak_273	3100	AGTRAP	AGTRAP,C1orf167,LOC102724659	540,-25568,42995
chr1	11844576	11845871	MACS_peak_274	359.19	C1orf167	LOC102724659,MTHFR,CLCN6	-5547,18511,-20929
chr1	11862407	11868505	MACS_peak_275	3100	MTHFR	CLCN6,MTHFR,LOC102724659	-696,704,-25780
chr1	11966853	11970594	MACS_peak_276	3100	none	KIAA2013,PLOD1,NPPB	17762,-26000,-49731
chr1	11978482	11979921	MACS_peak_277	260.47	none	KIAA2013,PLOD1,NPPB	7284,-15522,-60209
chr1	11980338	11981585	MACS_peak_278	132.82	KIAA2013	KIAA2013,PLOD1,MFN2	5524,-13762,-59276
chr1	11983331	11987356	MACS_peak_279	3100	KIAA2013	KIAA2013,PLOD1,MFN2	1142,-9380,-54894
chr1	11989651	11991828	MACS_peak_280	291.31	none	PLOD1,KIAA2013,MFN2	-3984,-4254,-49498
chr1	11993702	11995979	MACS_peak_281	3100	PLOD1	PLOD1,KIAA2013,MFN2	117,-8355,-45397
chr1	12039188	12043015	MACS_peak_282	3100	MFN2	MFN2,MIIP,PLOD1	864,-38197,46378
chr1	12078409	12080965	MACS_peak_283	3100	MIIP	MIIP,MIR6729,MFN2	389,-9527,39450
chr1	12111727	12112920	MACS_peak_284	103.09	none	TNFRSF8,MIR6729,MIIP	-111102310933025
chr1	12122877	12124187	MACS_peak_285	314.92	TNFRSF8	TNFRSF8,MIR6729,MIIP	993431844234
chr1	12221212	12222946	MACS_peak_286	378.84	none	MIR7846,TNFRSF1B,MIR4632	-4920,-4980,-29690
chr1	12226280	12227948	MACS_peak_287	1552.95	TNFRSF1B	TNFRSF1B,MIR7846,MIR4632	55,115,-24655
chr1	12243829	12246674	MACS_peak_288	387.69	TNFRSF1B	MIR4632,TNFRSF1B,MIR7846	-65181819218252
chr1	12289402	12292222	MACS_peak_289	3100	VPS13D	VPS13D,MIR4632,TNFRSF1B	7173904363753
chr1	12493526	12495055	MACS_peak_290	105.59	VPS13D	SNORA59B,MIR6730,DHRS3	-7.30091e+16
chr1	12616248	12617310	MACS_peak_291	136.19	none	MIR6730,DHRS3,SNORA59B	222723963049480
chr1	12654702	12657306	MACS_peak_292	2702.94	DHRS3	DHRS3,MIR6730,AADACL4	405,-16953,-48561
chr1	12661944	12663670	MACS_peak_293	106.76	DHRS3	DHRS3,MIR6730,AADACL4	-6398,-23756,-41758
chr1	12674978	12681336	MACS_peak_294	3100	none	DHRS3,AADACL4,MIR6730	-420,-26408,-39106
chr1	12718451	12719440	MACS_peak_295	131.49	AADACL4	AADACL4,DHRS3,AADACL3	14380,-41208,-57172
chr1	14025786	14028098	MACS_peak_296	3100	PRDM2	PRDM2,PDPN,LRRC38	208,114976,-186700
chr1	14074714	14078349	MACS_peak_297	3100	PRDM2	PRDM2,PDPN,LRRC38	656,164565,-236289
chr1	15250204	15251784	MACS_peak_298	536.32	KAZN	KAZN,TMEM51-AS1,TMEM51	370,227966,-228033
chr1	15478387	15481894	MACS_peak_299	3100	TMEM51	TMEM51,TMEM51-AS1,C1orf195	-66,-1180,17980
chr1	15494371	15495720	MACS_peak_300	139.43	C1orf195,TMEM51	C1orf195,TMEM51,TMEM51-AS1	3075,14817,-16085
chr1	15504883	15506275	MACS_peak_301	163.79	TMEM51	C1orf195,TMEM51,TMEM51-AS1	-7459,25351,-26619
chr1	15573290	15574466	MACS_peak_302	244.82	FHAD1	FHAD1,C1orf195,TMEM51	158,-75758,93650
chr1	15735162	15741146	MACS_peak_303	3100	EFHD2	EFHD2,CTRC,CELA2A	1764,-26783,-45068
chr1	15741997	15744577	MACS_peak_304	1246.54	EFHD2	EFHD2,CTRC,CELA2A	6897,-21650,-39935
chr1	15745370	15746761	MACS_peak_305	232	EFHD2	EFHD2,CTRC,CELA2A	9675,-18872,-37157
chr1	15752060	15754415	MACS_peak_306	487.78	EFHD2	CTRC,EFHD2,CELA2A	-11700,16847,-29985
chr1	15849215	15854898	MACS_peak_307	3100	none	CASP9,DNAJC16,SCARNA21B	-771,-1251,-16604
chr1	15928123	15930865	MACS_peak_308	3100	none	DDI2,AGMAT,RSC1A1	-14458,-17889,-56713
chr1	15942670	15947068	MACS_peak_309	3100	DDI2	DDI2,AGMAT,RSC1A1	917,-33264,-41338
chr1	16009846	16012986	MACS_peak_310	3100	PLEKHM2	PLEKHM2,RSC1A1,SLC25A34	619,25209,-51392
chr1	16067699	16068706	MACS_peak_311	189.62	SLC25A34-AS1	TMEM82,SLC25A34,SLC25A34-AS1	-78453948183
chr1	16075774	16076729	MACS_peak_312	116.74	SLC25A34-AS1	SLC25A34-AS1,FBLIM1,TMEM82	134,-6902,7265
chr1	16083900	16088047	MACS_peak_313	3100	FBLIM1	FBLIM1,SLC25A34-AS1,TMEM82	719,-9588,16987
chr1	16120146	16123754	MACS_peak_314	745.24	none	UQCRHL,FBLIM1,SLC25A34-AS1	12244,30957,-45565
chr1	16125118	16128154	MACS_peak_315	1376.76	none	UQCRHL,FBLIM1,SPEN	7558,35643,-47722
chr1	16128553	16129759	MACS_peak_316	138.53	none	UQCRHL,FBLIM1,SPEN	5038,38163,-45202
chr1	16158821	16163583	MACS_peak_317	3100	FLJ37453	SPEN,FLJ37453,UQCRHL	-13156,13440,-27008
chr1	16169909	16178593	MACS_peak_318	3100	FLJ37453	SPEN,FLJ37453,MIR5096	-107,391,-23392
chr1	16212019	16213871	MACS_peak_319	732.82	MIR5096,SPEN	MIR5096,FLJ37453,SPEN	15302,-38303,38587
chr1	16278768	16279944	MACS_peak_320	162.18	ZBTB17	ZBTB17,SRARP,HSPB7	23271,-51374,65929
chr1	16300909	16303683	MACS_peak_321	3100	ZBTB17	ZBTB17,SRARP,HSPB7	331,-28434,42989
chr1	16339017	16340370	MACS_peak_322	264.88	none	HSPB7,CLCNKA,SRARP	5592,-8792,8963
chr1	16345465	16346865	MACS_peak_323	200.05	none	HSPB7,CLCNKA,SRARP	-76,-2320,15435
chr1	16398862	16400959	MACS_peak_324	3100	FAM131C	FAM131C,CLCNKB,CLCNKA	2172465451425
chr1	16401571	16403165	MACS_peak_325	291.14	none	FAM131C,CLCNKB,CLCNKA	-22412711253883
chr1	16404239	16406727	MACS_peak_326	740.5	none	FAM131C,CLCNKB,CLCNKA	-53563022756998
chr1	16408042	16410535	MACS_peak_327	294.07	none	FAM131C,CLCNKB,CLCNKA	-91613403260803
chr1	16414035	16416169	MACS_peak_328	322.41	none	FAM131C,CLCNKB,CLCNKA	-149753984666617
chr1	16437696	16439233	MACS_peak_329	165.29	none	FAM131C,EPHA2,CLCNKB	-383374414063208
chr1	16441853	16442975	MACS_peak_330	117.82	none	EPHA2,FAM131C,CLCNKB	40190,-42287,67158
chr1	16444966	16445881	MACS_peak_331	108.73	none	EPHA2,FAM131C,CLCNKB	37181,-45296,70167
chr1	16448161	16449834	MACS_peak_332	231.54	none	EPHA2,FAM131C,CLCNKB	33607,-48870,73741
chr1	16450304	16451962	MACS_peak_333	148.67	EPHA2	EPHA2,FAM131C,CLCNKB	31471,-51006,75877
chr1	16464178	16469339	MACS_peak_334	3100	EPHA2	EPHA2,FAM131C,ARHGEF19	15846,-66631,72408
chr1	16470022	16486528	MACS_peak_335	3100	EPHA2	EPHA2,ARHGEF19,FAM131C	4329,60891,-78148
chr1	16488384	16489775	MACS_peak_336	178.52	none	EPHA2,ARHGEF19,RSG1	-64755008774580
chr1	16490143	16492768	MACS_peak_337	882.04	none	EPHA2,ARHGEF19,RSG1	-88514771172204
chr1	16493183	16496462	MACS_peak_338	3100	none	EPHA2,ARHGEF19,RSG1	-122184434468837
chr1	16497651	16504115	MACS_peak_339	3100	none	EPHA2,ARHGEF19,RSG1	-182793828362776
chr1	16504826	16505814	MACS_peak_340	108.9	none	EPHA2,ARHGEF19,RSG1	-227163384658339
chr1	16506553	16512232	MACS_peak_341	3100	none	EPHA2,ARHGEF19,RSG1	-267882977454267
chr1	16513685	16514756	MACS_peak_342	125.24	none	ARHGEF19,EPHA2,RSG1	24946,-31616,49439
chr1	16515176	16516195	MACS_peak_343	138.35	none	ARHGEF19,EPHA2,RSG1	23481,-33081,47974
chr1	16531748	16535399	MACS_peak_344	3100	ARHGEF19	ARHGEF19,RSG1,EPHA2	5593,30086,-50969
chr1	16535835	16537351	MACS_peak_345	272.25	ARHGEF19	ARHGEF19,RSG1,EPHA2	2573,27066,-53989
chr1	16542202	16545000	MACS_peak_346	3120.62	none	ARHGEF19,RSG1,EPHA2	-4435,20058,-60997
chr1	16562243	16564908	MACS_peak_347	3100	RSG1	RSG1,ARHGEF19,EPHA2	84,-24409,-80971
chr1	16570356	16571437	MACS_peak_348	128.64	none	RSG1,ARHGEF19,EPHA2	-7237,-31730,-88292
chr1	16650397	16651595	MACS_peak_349	134.21	FBXO42	FBXO42,SZRD1,RSG1	27990,-42528,-87337
chr1	16675141	16680106	MACS_peak_350	3100	FBXO42	FBXO42,SZRD1,SPATA21	1363,-15901,86296
chr1	16692934	16697706	MACS_peak_351	3100	SZRD1	SZRD1,FBXO42,SPATA21	1796,-16334,68599
chr1	16697893	16698876	MACS_peak_352	113.94	SZRD1	SZRD1,FBXO42,SPATA21	4860,-19398,65535
chr1	16700148	16704712	MACS_peak_353	395.2	SZRD1	SZRD1,FBXO42,SPATA21	8906,-23444,61489
chr1	16766257	16770384	MACS_peak_354	3100	NECAP2	NECAP2,SPATA21,LINC01772	1154,-4401,-19122
chr1	16824195	16827508	MACS_peak_355	3100	none	CROCCP3,LINC01783,LINC01772	-66553629637550
chr1	16839245	16841687	MACS_peak_356	2164.98	none	CROCCP3,LINC01783,LOC440570	-212702168123017
chr1	16860330	16862836	MACS_peak_357	1783.31	LINC01783,LOC440570	LINC01783,LOC440570,MIR3675	564,1900,-13825
chr1	16870762	16872165	MACS_peak_358	378.71	none	MIR3675,LOC440570,LINC01783	-3945,-7980,-9316
chr1	16937336	16942639	MACS_peak_359	3100	NBPF1	NBPF1,CROCCP2,MST1P2	113,17414,-32081
chr1	16968514	16972584	MACS_peak_360	3100	none	MST1P2,CROCCP2,FAM231C	-1519,-13148,-28948
chr1	17004274	17005513	MACS_peak_361	161.64	none	MIR3675,FAM231C,MST1P2	-2856539632825
chr1	17019608	17020861	MACS_peak_362	169.9	ESPNP	MIR3675,FAM231C,ESPNP	124852073726418
chr1	17022781	17025828	MACS_peak_363	217.1	ESPNP	MIR3675,ESPNP,FAM231C	165552234824807
chr1	17029781	17031589	MACS_peak_364	168.42	ESPNP	ESPNP,MIR3675,FAM231C	159672293630271
chr1	17033354	17037947	MACS_peak_365	3007.08	ESPNP	ESPNP,FAM231C,MIR3675	110022530627901
chr1	17038082	17040945	MACS_peak_366	319.69	ESPNP	ESPNP,FAM231C,MIR3675	71392144331764
chr1	17198484	17200885	MACS_peak_367	2009.35	LOC440570	LOC440570,MIR3675,LOC105376805	2245,-14168,16289
chr1	17200967	17202269	MACS_peak_368	310.16	none	LOC440570,LOC105376805,MIR3675	4179,14355,-16102
chr1	17214441	17216956	MACS_peak_369	3100	LOC105376805	LOC105376805,LOC440570,MIR3675	275,18259,-30182
chr1	17221287	17224119	MACS_peak_370	1833.61	none	LOC105376805,LOC440570,CROCC	-6542,25264,-25741
chr1	17228266	17235357	MACS_peak_371	3100	none	LOC105376805,CROCC,LOC440570	-15650,-16633,34372
chr1	17238920	17242354	MACS_peak_372	3100	none	CROCC,LOC105376805,LOC440570	-7807,-24476,43198
chr1	17247600	17250506	MACS_peak_373	651.99	CROCC	CROCC,LOC105376805,LOC440570	609,-32892,51614
chr1	17250878	17253019	MACS_peak_374	107.57	CROCC	CROCC,LOC105376805,LOC440570	3504,-35787,54509
chr1	17274590	17275536	MACS_peak_375	126.66	CROCC	CROCC,MFAP2,LOC105376805	26619,32110,-58902
chr1	17286634	17288439	MACS_peak_376	1939.6	CROCC	MFAP2,CROCC,ATP13A2	196373909250931
chr1	17302607	17303621	MACS_peak_377	111.14	MFAP2	MFAP2,ATP13A2,CROCC	40593535354670
chr1	17303927	17308564	MACS_peak_378	3100	MFAP2	MFAP2,ATP13A2,CROCC	9283222257801
chr1	17310698	17311849	MACS_peak_379	175.93	none	MFAP2,ATP13A2,CROCC	-31922719462829
chr1	17330281	17331344	MACS_peak_380	126.82	ATP13A2	ATP13A2,MFAP2,SDHB	7655,-22731,49853
chr1	17336455	17339341	MACS_peak_381	3100	ATP13A2	ATP13A2,MFAP2,SDHB	569,-29817,42767
chr1	17342404	17343385	MACS_peak_382	108.45	none	ATP13A2,MFAP2,SDHB	-4427,-34813,37771
chr1	17378451	17381554	MACS_peak_383	3100	SDHB	SDHB,ATP13A2,PADI2	663,-41535,65946
chr1	17445091	17446671	MACS_peak_384	539.74	PADI2	PADI2,SDHB,LOC400743	67,-65216,-70402
chr1	17452061	17453084	MACS_peak_385	131.02	none	PADI2,LOC400743,SDHB	-6624,-63711,-71907
chr1	17454490	17455825	MACS_peak_386	196.33	none	PADI2,LOC400743,SDHB	-9209,-61126,-74492
chr1	17494257	17495443	MACS_peak_387	142.1	none	LOC400743,PADI1,PADI2	-21433,-36770,-48902
chr1	17515934	17517409	MACS_peak_388	121.73	LOC400743	LOC400743,PADI1,PADI3	388,-14949,-58921
chr1	17559733	17560966	MACS_peak_389	125.23	PADI1	PADI3,PADI1,MIR3972	-15243,28729,-44034
chr1	17762103	17768877	MACS_peak_390	3100	RCC2	RCC2,PADI6,ARHGEF10L	-431,66800,-100839
chr1	17865498	17867641	MACS_peak_391	3100	ARHGEF10L	ARHGEF10L,RCC2,PADI6	240,-100319,167879
chr1	17895485	17896789	MACS_peak_392	220.09	ARHGEF10L	ARHGEF10L,RCC2,ACTL8	-10910,-129887,-185670
chr1	19226847	19230898	MACS_peak_393	3100	ALDH4A1	ALDH4A1,MIR1290,MIR4695	421,-5230,-19103
chr1	19239503	19240538	MACS_peak_394	128.04	IFFO2	ALDH4A1,MIR1290,MIR4695	-10727,-16378,-30251
chr1	19240548	19241862	MACS_peak_395	129.19	IFFO2	ALDH4A1,MIR1290,MIR4695	-11912,-17563,-31436
chr1	19248211	19251697	MACS_peak_396	1620.84	IFFO2	ALDH4A1,MIR1290,IFFO2	-20661,-26312,32872
chr1	19252373	19256625	MACS_peak_397	3100	IFFO2	ALDH4A1,IFFO2,MIR1290	-25206,28327,-30857
chr1	19264587	19267125	MACS_peak_398	501.82	IFFO2	IFFO2,ALDH4A1,MIR1290	16970,-36563,-42214
chr1	19267450	19269036	MACS_peak_399	194.06	IFFO2	IFFO2,ALDH4A1,MIR1290	14583,-38950,-44601
chr1	19271039	19272957	MACS_peak_400	204.11	IFFO2	IFFO2,ALDH4A1,MIR1290	10828,-42705,-48356
chr1	19273219	19278713	MACS_peak_401	3100	IFFO2	IFFO2,ALDH4A1,MIR1290	6860,-46673,-52324
chr1	19279857	19284376	MACS_peak_402	3100	IFFO2	IFFO2,ALDH4A1,MIR1290	710,-52823,-58474
chr1	19335661	19339389	MACS_peak_403	2006.89	none	IFFO2,ALDH4A1,MIR1290	-54699,-108232,-113883
chr1	19534732	19540086	MACS_peak_404	3100	LOC101927895	LOC101927895,UBR4,EMC1	530,-663,40644
chr1	19576508	19581412	MACS_peak_405	3100	MRTO4	MRTO4,EMC1,AKR7L	886,-907,21656
chr1	19636797	19640551	MACS_peak_406	3100	none	AKR7A2,PQLC2,LOC100506730	-34,-65,-16444
chr1	19641364	19642896	MACS_peak_407	682.68	PQLC2	PQLC2,AKR7A2,LOC100506730	3391,-3490,-19900
chr1	19662749	19663854	MACS_peak_408	135.42	none	PQLC2,AKR7A2,LOC100506730	24562,-24661,-41071
chr1	19755886	19757649	MACS_peak_409	234.81	CAPZB	CAPZB,PQLC2,AKR7A2	54434,118028,-118127
chr1	19766653	19768436	MACS_peak_410	257.66	CAPZB	CAPZB,PQLC2,AKR7A2	43657,128805,-128904
chr1	19768519	19769634	MACS_peak_411	125.98	CAPZB	CAPZB,PQLC2,AKR7A2	42125,130337,-130436
chr1	19780725	19782037	MACS_peak_412	119.99	CAPZB	CAPZB,LOC105378614,MINOS1	29820,141945,-142089
chr1	19794779	19796602	MACS_peak_413	207.05	CAPZB	CAPZB,LOC105378614,MINOS1	15511,127636,-127780
chr1	19808128	19813859	MACS_peak_414	3100	CAPZB	CAPZB,LOC105378614,MINOS1	208,112333,-112477
chr1	19922093	19925309	MACS_peak_415	3100	MINOS1	MINOS1,LOC105378614,RPS14P3	231,-375,-10599
chr1	19966676	19967758	MACS_peak_416	151.63	none	NBL1,HTR6,RPS14P3	-2505,-24562,32917
chr1	19969431	19973689	MACS_peak_417	3100	NBL1	NBL1,HTR6,RPS14P3	-305,-20219,37260
chr1	19976475	19978258	MACS_peak_418	397.2	NBL1	NBL1,HTR6,RPS14P3	3263,-14413,43066
chr1	19990643	19992610	MACS_peak_419	3100	none	HTR6,NBL1,RPS14P3	-1531752357326
chr1	20125318	20127563	MACS_peak_420	3100	TMCO4	TMCO4,RNF186,OTUD3	74,15331,-82447
chr1	20207916	20211069	MACS_peak_421	3100	OTUD3	OTUD3,PLA2G2E,RNF186	605,40618,-67721
chr1	20478349	20479419	MACS_peak_422	169.8	none	PLA2G2F,PLA2G2C,PLA2G2D	13062,24973,-32825
chr1	20692915	20694014	MACS_peak_423	154.91	LINC01141	LINC01141,VWA5B1,CAMK2N1	6182376053119260
chr1	20810446	20813767	MACS_peak_424	3100	CAMK2N1	CAMK2N1,MUL1,LINC01141	622,22568,-56819
chr1	20820216	20821600	MACS_peak_425	229.58	none	CAMK2N1,MUL1,FAM43B	-8180,13766,-58023
chr1	20833101	20835533	MACS_peak_426	3100	MUL1	MUL1,CAMK2N1,FAM43B	357,-21589,-44614
chr1	20878731	20879747	MACS_peak_427	107.07	FAM43B	FAM43B,CDA,MUL1	308,-36204,-44565
chr1	20939685	20941299	MACS_peak_428	309.8	CDA	PINK1,MIR6084,CDA	-19455,-19679,25049
chr1	20959327	20961743	MACS_peak_429	3100	PINK1	MIR6084,PINK1,PINK1-AS	36458818151
chr1	20985472	20989375	MACS_peak_430	3100	DDOST	DDOST,PINK1-AS,MIR6084	614,-8737,27252
chr1	21022300	21024695	MACS_peak_431	3100	KIF17	KIF17,DDOST,SH2D5	21013,-35460,35636
chr1	21043408	21045367	MACS_peak_432	3100	KIF17	KIF17,SH2D5,DDOST	123,14746,-56350
chr1	21055691	21061000	MACS_peak_433	3100	SH2D5	SH2D5,KIF17,HP1BP3	788,-13835,54836
chr1	21109848	21115424	MACS_peak_434	3100	HP1BP3	HP1BP3,SH2D5,KIF17	545,-53503,-68126
chr1	21348146	21349749	MACS_peak_435	124.04	EIF4G3	MIR1256,EIF4G3,HP1BP3	-34022,88929,-235766
chr1	21402602	21404074	MACS_peak_436	166.86	EIF4G3	EIF4G3,MIR1256,ECE1	34538,-88413,202845
chr1	21415709	21418438	MACS_peak_437	709.67	EIF4G3	EIF4G3,MIR1256,ECE1	20803,-102148,189110
chr1	21476029	21477173	MACS_peak_438	109.61	EIF4G3	EIF4G3,ECE1,LOC100506801	17931,129582,-143181
chr1	21499923	21504332	MACS_peak_439	3100	EIF4G3	EIF4G3,ECE1,LOC100506801	1254,104056,-117655
chr1	21587866	21589907	MACS_peak_440	348.69	ECE1	ECE1,LOC100506801,EIF4G3	17297,-30896,-85505
chr1	21605924	21607293	MACS_peak_441	261.69	ECE1	ECE1,LOC100506801,EIF4G3	-425,-13174,-103227
chr1	21615083	21618199	MACS_peak_442	3100	ECE1	ECE1,LOC100506801,EIF4G3	125,-3141,-113260
chr1	21618823	21621778	MACS_peak_443	415.03	LOC100506801,ECE1	LOC100506801,ECE1,EIF4G3	518,-3318,-116919
chr1	21623130	21624137	MACS_peak_444	105.28	LOC100506801,ECE1	LOC100506801,ECE1,EIF4G3	3851,-6651,-120252
chr1	21628563	21630187	MACS_peak_445	330.08	ECE1	LOC100506801,ECE1,EIF4G3	9593,-12393,-125994
chr1	21633168	21636224	MACS_peak_446	632.27	ECE1	LOC100506801,ECE1,EIF4G3	14914,-17714,-131315
chr1	21640602	21641760	MACS_peak_447	145.56	ECE1	LOC100506801,ECE1,NBPF3	21399,-24199,-125401
chr1	21644594	21645752	MACS_peak_448	151.24	ECE1	LOC100506801,ECE1,NBPF3	25391,26861,-121409
chr1	21647114	21654185	MACS_peak_449	3100	ECE1	ECE1,LOC100506801,NBPF3	21385,30867,-115933
chr1	21655475	21660003	MACS_peak_450	1171.92	ECE1	ECE1,LOC100506801,NBPF3	14295,37957,-108843
chr1	21660184	21662931	MACS_peak_451	2741.18	ECE1	ECE1,LOC100506801,NBPF3	10477,41775,-105025
chr1	21663257	21665579	MACS_peak_452	303.09	ECE1	ECE1,LOC100506801,NBPF3	7616,44636,-102164
chr1	21666952	21674609	MACS_peak_453	3100	ECE1	ECE1,LOC100506801,NBPF3	1254,50998,-95802
chr1	21765501	21768226	MACS_peak_454	3100	NBPF3	NBPF3,ALPL,ECE1	281,-68987,-94829
chr1	21834897	21836461	MACS_peak_455	554.79	none	ALPL,NBPF3,RAP1GAP	-17169097142669
chr1	21912637	21913967	MACS_peak_456	142.02	none	RAP1GAP,ALPL,NBPF3	6504677452146720
chr1	21948094	21949991	MACS_peak_457	2276.85	RAP1GAP	RAP1GAP,ALPL,USP48	2.93061e+16
chr1	21977280	21979217	MACS_peak_458	1771.59	RAP1GAP	RAP1GAP,USP48,ALPL	100131444142398
chr1	21995212	21996213	MACS_peak_459	147.65	RAP1GAP	RAP1GAP,USP48,LDLRAD2	161,113980,-143045
chr1	22107180	22110915	MACS_peak_460	3100	USP48	USP48,LDLRAD2,RAP1GAP	645,-29710,-113174
chr1	22235722	22237071	MACS_peak_461	220.92	HSPG2	HSPG2,CELA3B,CELA3A	27394,-66990,-91752
chr1	22237550	22238788	MACS_peak_462	189.59	HSPG2	HSPG2,CELA3B,CELA3A	25621,-65217,-89979
chr1	22239377	22240579	MACS_peak_463	131.97	HSPG2	HSPG2,CELA3B,CELA3A	23812,-63408,-88170
chr1	22246514	22247824	MACS_peak_464	191.17	HSPG2	HSPG2,CELA3B,CELA3A	16621,-56217,-80979
chr1	22257198	22259136	MACS_peak_465	755.79	HSPG2	HSPG2,CELA3B,CELA3A	5623,-45219,-69981
chr1	22259332	22261139	MACS_peak_466	542.23	HSPG2	HSPG2,CELA3B,CELA3A	3555,-43151,-67913
chr1	22261413	22267125	MACS_peak_467	3100	none	HSPG2,CELA3B,CELA3A	-479,-39117,-63879
chr1	22268563	22270148	MACS_peak_468	259.21	none	HSPG2,CELA3B,CELA3A	-5565,-34031,-58793
chr1	22350228	22353807	MACS_peak_469	3100	LINC00339,LINC01635	LINC00339,LINC01635,CELA3A	2152423869
chr1	22378255	22381473	MACS_peak_470	3100	CDC42	CDC42,LINC01635,LINC00339	745,-27323,27868
chr1	22415875	22416899	MACS_peak_471	115.16	CDC42	CDC42,WNT4,LINC01635	37268,53132,-63846
chr1	22458319	22460992	MACS_peak_472	453.33	WNT4	WNT4,CDC42,LINC01635	9864,80536,-107114
chr1	22468273	22470863	MACS_peak_473	3100	none	WNT4,CDC42,LINC01635	-49,90449,-117027
chr1	22754946	22756483	MACS_peak_474	1031.02	none	ZBTB40,EPHA8,MIR4418	-22629,-134280,162983
chr1	22773554	22774901	MACS_peak_475	212.87	none	ZBTB40,EPHA8,MIR4418	-4116,-115767,181496
chr1	22777918	22780110	MACS_peak_476	3100	ZBTB40	ZBTB40,EPHA8,MIR6127	671,-110980,180845
chr1	22889439	22890443	MACS_peak_477	125.06	none	EPHA8,MIR6127,C1QA	-53,69918,-73057
chr1	23036191	23038803	MACS_peak_478	3100	EPHB2	EPHB2,MIR4684,C1QB	167,-8512,58024
chr1	23076206	23077892	MACS_peak_479	615.32	EPHB2	MIR4684,EPHB2,C1QB	310403971997576
chr1	23157894	23159031	MACS_peak_480	159.46	EPHB2	MIR4253,MIR4684,EPHB2	3.12571e+16
chr1	23344692	23348219	MACS_peak_481	3100	KDM1A	KDM1A,TEX46,MIR3115	515,-4112,-24342
chr1	23425117	23430544	MACS_peak_482	1876.53	LUZP1	MIR4419A,MIR3115,LUZP1	-434035703367521
chr1	23438627	23439738	MACS_peak_483	119.19	LUZP1	MIR4419A,LUZP1,MIR3115	-547555616968385
chr1	23440021	23441636	MACS_peak_484	194.23	LUZP1	LUZP1,MIR4419A,MIR3115	54523,-56401,70031
chr1	23445535	23446738	MACS_peak_485	123.24	LUZP1	LUZP1,MIR4419A,HTR1D	49215,-61709,75086
chr1	23492901	23497219	MACS_peak_486	3100	LUZP1	LUZP1,HTR1D,MIR4419A	291,26162,-110633
chr1	23497554	23498711	MACS_peak_487	180.97	none	LUZP1,HTR1D,MIR4419A	-2781,23090,-113705
chr1	23503143	23505499	MACS_peak_488	3100	none	LUZP1,HTR1D,LINC01355	-897016901107690
chr1	23510745	23511695	MACS_peak_489	137.71	none	HTR1D,LUZP1,LINC01355	10002,-15869,100791
chr1	23514865	23516026	MACS_peak_490	224.48	none	HTR1D,LUZP1,LINC01355	5777,-20094,96566
chr1	23520758	23522158	MACS_peak_491	252.74	none	HTR1D,LUZP1,LINC01355	-236,-26107,90553
chr1	23522775	23524336	MACS_peak_492	484.14	none	HTR1D,LUZP1,LINC01355	-2333,-28204,88456
chr1	23528374	23529573	MACS_peak_493	111.04	none	HTR1D,LUZP1,LINC01355	-7751,-33622,83038
chr1	23541915	23544796	MACS_peak_494	3100	none	HTR1D,LUZP1,LINC01355	-22133,-48004,68656
chr1	23666036	23672336	MACS_peak_495	3100	HNRNPR	HNRNPR,ZNF436,ZNF436-AS1	1671,25693,-26277
chr1	23692641	23698323	MACS_peak_496	3100	ZNF436-AS1,ZNF436	ZNF436-AS1,ZNF436,HNRNPR	19,-603,-24625
chr1	23728895	23731304	MACS_peak_497	403.7	TCEA3	TCEA3,ZNF436,ZNF436-AS1	21173,-33742,34389
chr1	23748954	23749945	MACS_peak_498	103.6	TCEA3	TCEA3,ZNF436,ZNF436-AS1	1823,-53092,53739
chr1	23750039	23752442	MACS_peak_499	3030.48	TCEA3	TCEA3,ZNF436,ZNF436-AS1	32,-54883,55530
chr1	23799565	23800655	MACS_peak_500	133.21	ASAP3	ASAP3,LOC101928163,TCEA3	10640,-48311,-48838
chr1	23809084	23812042	MACS_peak_501	3100	ASAP3	ASAP3,LOC101928163,E2F2	187,-37858,47149
chr1	23851336	23852546	MACS_peak_502	154.68	LOC101928163,E2F2	LOC101928163,E2F2,ID3	3520577134344
chr1	23853234	23859111	MACS_peak_503	3100	E2F2	E2F2,LOC101928163,ID3	1540775130113
chr1	23865874	23866866	MACS_peak_504	192.56	none	E2F2,LOC101928163,ID3	-86581794919915
chr1	23876850	23878116	MACS_peak_505	173.22	none	ID3,E2F2,LOC101928163	8802,-19771,29062
chr1	23879864	23889859	MACS_peak_506	3100	ID3	ID3,E2F2,LOC101928163	1424,-27149,36440
chr1	23890428	23891934	MACS_peak_507	218.96	none	ID3,E2F2,LOC101928163	-4896,-33469,42760
chr1	23901992	23905322	MACS_peak_508	1833.9	none	ID3,E2F2,MDS2	-17372,-45945,-50166
chr1	23960977	23962431	MACS_peak_509	978.17	MDS2	MDS2,RPL11,ID3	7881,-56564,-75419
chr1	23963694	23964783	MACS_peak_510	168.37	MDS2	MDS2,RPL11,ID3	10415,-54030,-77953
chr1	24017512	24023072	MACS_peak_511	3100	RPL11	RPL11,ELOA,MDS2	2024,-49563,66469
chr1	24068754	24072654	MACS_peak_512	3100	ELOA	ELOA,ELOA-AS1,PITHD1	849,34083,-34171
chr1	24103530	24107193	MACS_peak_513	3100	PITHD1	PITHD1,ELOA-AS1,LYPLA2	486,-574,-12284
chr1	24115674	24120381	MACS_peak_514	3100	LYPLA2	LYPLA2,GALE,PITHD1	382803313152
chr1	24125674	24128624	MACS_peak_515	3100	GALE	GALE,LYPLA2,PITHD1	-115950422274
chr1	24150526	24153117	MACS_peak_516	3100	HMGCL	HMGCL,GALE,LYPLA2	128,-24527,34176
chr1	24164340	24166080	MACS_peak_517	751.02	none	HMGCL,FUCA1,GALE	-13261,29649,-37916
chr1	24193483	24195945	MACS_peak_518	3100	FUCA1	FUCA1,HMGCL,CNR2	145,-42765,45103
chr1	24284494	24288486	MACS_peak_519	3100	PNRC2	PNRC2,SRSF10,MIR378F	1902046330931
chr1	24302009	24307925	MACS_peak_520	3100	SRSF10	SRSF10,PNRC2,MIR378F	19861866749408
chr1	24344881	24346128	MACS_peak_521	138.19	none	SRSF10,PNRC2,MIR378F	-385515920489945
chr1	24372021	24374186	MACS_peak_522	331.36	none	MYOM3,SRSF10,PNRC2	65562,-66150,86803
chr1	24434026	24435017	MACS_peak_523	103.6	MYOM3	MYOM3,IL22RA1,IFNLR1	41443525479244
chr1	24468570	24470375	MACS_peak_524	1129.51	IL22RA1	IL22RA1,MYOM3,IFNLR1	303,-30807,44293
chr1	24476333	24477771	MACS_peak_525	261.21	none	IL22RA1,IFNLR1,MYOM3	-7277,36713,-38387
chr1	24512960	24514638	MACS_peak_526	1062.94	none	IFNLR1,LOC284632,IL22RA1	-34,-12930,-44024
chr1	24542584	24543547	MACS_peak_527	107.41	none	LOC284632,IFNLR1,IL22RA1	16336,-29300,-73290
chr1	24562221	24563769	MACS_peak_528	262.21	none	LOC284632,IFNLR1,GRHL3	36266,-49230,-82816
chr1	24717416	24719105	MACS_peak_529	381.99	STPG1	NIPAL3,STPG1,GRHL3	-217162200268731
chr1	24719453	24721522	MACS_peak_530	644.28	STPG1	NIPAL3,STPG1,GRHL3	-194891977570958
chr1	24738819	24741062	MACS_peak_531	3100	STPG1	NIPAL3,STPG1,RCAN3	-36,322,-88900
chr1	24741133	24745662	MACS_peak_532	3100	NIPAL3	NIPAL3,STPG1,RCAN3	883,-1810,-85443
chr1	24828086	24831223	MACS_peak_533	3100	RCAN3	RCAN3,RCAN3AS,LOC100506985	268,-782,52861
chr1	24967676	24972276	MACS_peak_534	3100	SRRM1	SRRM1,NCMAP,LOC100506985	-73,87410,-87461
chr1	25009700	25010970	MACS_peak_535	189.92	none	SRRM1,CLIC4,NCMAP	40286,-61424,127769
chr1	25031311	25032807	MACS_peak_536	275.79	none	CLIC4,SRRM1,NCMAP	-3970062010149490
chr1	25050935	25052253	MACS_peak_537	113.5	none	CLIC4,SRRM1,NCMAP	-2016581545169020
chr1	25056576	25057793	MACS_peak_538	207.4	none	CLIC4,SRRM1,NCMAP	-1457587135174610
chr1	25069630	25075906	MACS_peak_539	3100	CLIC4	CLIC4,SRRM1,MIR6731	1009102719173130
chr1	25096304	25097464	MACS_peak_540	211.71	CLIC4	CLIC4,SRRM1,MIR6731	2.51251e+16
chr1	25173824	25175903	MACS_peak_541	3100	none	MIR6731,RUNX3,CLIC4	7104481907103100
chr1	25254137	25257939	MACS_peak_542	3100	RUNX3	RUNX3,MIR6731,MIR4425	732,-10131,-93955
chr1	25258069	25259573	MACS_peak_543	482.09	RUNX3	RUNX3,MIR6731,MIR4425	-2051,-12914,-91172
chr1	25348230	25350086	MACS_peak_544	664.49	none	MIR4425,RUNX3,MIR6731	-835,-57657,-103251
chr1	25557562	25560618	MACS_peak_545	3100	none	SYF2,RSRP1,RHD	-77,14920,-39886
chr1	25565238	25568322	MACS_peak_546	3100	none	RSRP1,SYF2,RHD	7230,-7767,-32196
chr1	25571274	25575389	MACS_peak_547	3100	RSRP1	RSRP1,SYF2,RHD	679,-14318,-25645
chr1	25592431	25593652	MACS_peak_548	611.12	RSRP1	RSRP1,RHD,SYF2	1375,-5935,-34028
chr1	25593734	25595220	MACS_peak_549	515.84	RSRP1	RSRP1,RHD,SYF2	-61,-4499,-35464
chr1	25662756	25663980	MACS_peak_550	1483.27	RSRP1	RSRP1,TMEM50A,RHD	1377,-1420,64392
chr1	25664063	25667646	MACS_peak_551	3100	TMEM50A	TMEM50A,RSRP1,RHD	1066,-1109,66878
chr1	25755693	25759405	MACS_peak_552	3100	MACO1	MACO1,RHCE,TMEM50A	201,-10144,92761
chr1	25869272	25871962	MACS_peak_553	3100	LDLRAP1	LDLRAP1,MAN1C1,MACO1	542,-73341,113269
chr1	25941984	25944622	MACS_peak_554	3100	none	MAN1C1,LDLRAP1,SELENON	-655,73228,-183363
chr1	26125627	26128180	MACS_peak_555	3100	SELENON	SELENON,MTFR1L,LOC646471	237,-19493,23194
chr1	26137241	26138267	MACS_peak_556	154.86	SELENON	MTFR1L,SELENON,LOC646471	-86421108812343
chr1	26144366	26148704	MACS_peak_557	3100	MTFR1L,LOC646471	MTFR1L,LOC646471,SELENON	139356219869
chr1	26184354	26187167	MACS_peak_558	3100	AUNIP	AUNIP,PAQR7,LOC646471	189,11984,-35663
chr1	26187170	26189052	MACS_peak_559	345	PAQR7	AUNIP,PAQR7,LOC646471	-2162,9633,-38014
chr1	26197323	26198687	MACS_peak_560	163.42	none	PAQR7,AUNIP,STMN1	-261,-12056,34639
chr1	26199364	26203525	MACS_peak_561	3100	none	PAQR7,AUNIP,STMN1	-3700,-15495,31200
chr1	26215843	26220354	MACS_peak_562	3100	STMN1	STMN1,MIR3917,PAQR7	14546,14847,-20354
chr1	26221092	26223570	MACS_peak_563	537.09	STMN1	STMN1,MIR3917,PAQR7	10313,10614,-24587
chr1	26229333	26233831	MACS_peak_564	3100	STMN1	STMN1,MIR3917,PAQR7	1062,1363,-33838
chr1	26323121	26325701	MACS_peak_565	3100	PAFAH2	PAFAH2,EXTL1,SLC30A2	237,-23859,48218
chr1	26347965	26348941	MACS_peak_566	107.6	EXTL1	EXTL1,PAFAH2,SLC30A2	183,-23805,24176
chr1	26360776	26363530	MACS_peak_567	3100	EXTL1	SLC30A2,EXTL1,TRIM63	104761388331972
chr1	26436333	26439879	MACS_peak_568	3100	PDIK1L	PDIK1L,TRIM63,FAM110D	-161,-43981,-47404
chr1	26482629	26483698	MACS_peak_569	125.75	none	FAM110D,ZNF593,CNKSR1	-2347,-13224,-20817
chr1	26487748	26489234	MACS_peak_570	972.83	FAM110D	FAM110D,ZNF593,CNKSR1	2981,-7896,-15489
chr1	26490033	26491620	MACS_peak_571	1534.96	none	FAM110D,ZNF593,CNKSR1	5316,-5561,-13154
chr1	26495498	26498062	MACS_peak_572	3100	ZNF593	ZNF593,CNKSR1,FAM110D	393,-7200,11270
chr1	26559704	26563218	MACS_peak_573	3100	CEP85	CEP85,LOC101928303,CATSPER4	818965144343
chr1	26602025	26603626	MACS_peak_574	208.74	CEP85	SH3BGRL3,CEP85,UBXN11	-3387705230370
chr1	26605245	26608221	MACS_peak_575	3100	SH3BGRL3	SH3BGRL3,CEP85,UBXN11	5211096026462
chr1	26610690	26611890	MACS_peak_576	148.03	UBXN11	SH3BGRL3,CEP85,UBXN11	50781551721905
chr1	26631792	26634302	MACS_peak_577	3100	UBXN11	UBXN11,CD52,SH3BGRL3	148,-11363,26835
chr1	26647314	26649060	MACS_peak_578	292.35	none	UBXN11,CD52,CRYBG2	-3431377732434
chr1	26662052	26663841	MACS_peak_579	1320.83	CRYBG2	CRYBG2,UBXN11,CD52	17675,-18190,18536
chr1	26756360	26760340	MACS_peak_580	3100	none	DHDDS,LIN28A,LOC101928324	-4222109235678
chr1	26797215	26801772	MACS_peak_581	3100	HMGN2	HMGN2,LOC101928324,DHDDS	592,-5465,40721
chr1	26826042	26829345	MACS_peak_582	3100	none	RPS6KA1,HMGN2,LOC101928324	-28555,28792,-33665
chr1	26855006	26858706	MACS_peak_583	3100	RPS6KA1	RPS6KA1,MIR1976,HMGN2	608,-24176,57955
chr1	26928950	26930477	MACS_peak_584	251.01	none	MIR1976,RPS6KA1,LOC101928728	486815737190909
chr1	26945473	26948969	MACS_peak_585	3100	none	MIR1976,LOC101928728,RPS6KA1	661897340174879
chr1	26962789	26964294	MACS_peak_586	1268.41	none	LOC101928728,ARID1A,MIR1976	57081,-58982,82509
chr1	27003138	27004880	MACS_peak_587	328.59	none	LOC101928728,ARID1A,PIGV	16613,-18514,-110444
chr1	27016873	27030317	MACS_peak_588	3100	ARID1A	ARID1A,LOC101928728,PIGV	1072,-2973,-90858
chr1	27032085	27033564	MACS_peak_589	224.32	ARID1A	ARID1A,LOC101928728,PIGV	10301,-12202,-81629
chr1	27049411	27053451	MACS_peak_590	973.71	ARID1A	ARID1A,LOC101928728,PIGV	28908,-30809,-63022
chr1	27069402	27072116	MACS_peak_591	1319.42	ARID1A	PIGV,ARID1A,LOC101928728	-43694,48236,-50137
chr1	27112147	27118127	MACS_peak_592	3100	PIGV	PIGV,ZDHHC18,SFN	459,-38063,-74491
chr1	27151079	27156362	MACS_peak_593	3100	ZDHHC18	ZDHHC18,SFN,PIGV	520,-35908,39042
chr1	27174745	27176168	MACS_peak_594	240.49	ZDHHC18	SFN,ZDHHC18,GPN2	-141722225641413
chr1	27190019	27193180	MACS_peak_595	3100	none	SFN,GPN2,GPATCH3	19712527035363
chr1	27214852	27217894	MACS_peak_596	3100	GPN2	GPN2,GPATCH3,NR0B2	4961058924194
chr1	27225104	27227963	MACS_peak_597	3100	GPATCH3	GPATCH3,GPN2,NR0B2	429,-9664,14034
chr1	27247221	27250909	MACS_peak_598	3100	NUDC	NUDC,NR0B2,GPATCH3	853,-8498,-22103
chr1	27319127	27324990	MACS_peak_599	3100	TRNP1	TRNP1,FAM46B,KDF1	1864,17275,-35157
chr1	27336057	27340576	MACS_peak_600	1127.97	FAM46B	FAM46B,TRNP1,KDF1	1017,18122,-51415
chr1	27425243	27427143	MACS_peak_601	608.4	SLC9A1	SLC9A1,FAM46B,TRNP1	55428,-86860,105999
chr1	27437927	27439419	MACS_peak_602	289.59	SLC9A1	SLC9A1,FAM46B,TRNP1	42948,-99340,118479
chr1	27478736	27482606	MACS_peak_603	3100	SLC9A1	SLC9A1,WDTC1,FAM46B	950,-80335,-141338
chr1	27559936	27563028	MACS_peak_604	3100	WDTC1	WDTC1,SLC9A1,TMEM222	476,-79861,-87153
chr1	27647549	27650634	MACS_peak_605	3100	TMEM222	TMEM222,ACTG1P20,SYTL1	456,-1273,-19391
chr1	27667906	27670269	MACS_peak_606	640.03	SYTL1	SYTL1,ACTG1P20,TMEM222	6051872320452
chr1	27675130	27677285	MACS_peak_607	3100	SYTL1	SYTL1,MAP3K6,FCN3	77251715025136
chr1	27690966	27694538	MACS_peak_608	3100	MAP3K6	MAP3K6,FCN3,CD164L2	605859117071
chr1	27717560	27720724	MACS_peak_609	3100	none	GPR3,CD164L2,FCN3	-5,-9319,-17799
chr1	27721469	27722754	MACS_peak_610	189.37	GPR3	GPR3,CD164L2,FCN3	2964,-12288,-20768
chr1	27744564	27745566	MACS_peak_611	112.81	WASF2	GPR3,CD164L2,FCN3	25918,-35242,-43722
chr1	27814103	27817908	MACS_peak_612	3100	WASF2	WASF2,GPR3,CD164L2	693,96858,-106182
chr1	27818112	27819561	MACS_peak_613	235.86	none	WASF2,GPR3,CD164L2	-2138,99689,-109013
chr1	27822889	27824149	MACS_peak_614	199.7	none	WASF2,GPR3,AHDC1	-6821104372106480
chr1	27830274	27832013	MACS_peak_615	537.73	none	WASF2,AHDC1,GPR3	-1444598862111990
chr1	27851554	27853068	MACS_peak_616	309.81	none	WASF2,AHDC1,FGR	-3561377694100440
chr1	27854984	27856150	MACS_peak_617	139.61	none	WASF2,AHDC1,FGR	-388697443897184
chr1	27861910	27866063	MACS_peak_618	1435.38	AHDC1	WASF2,AHDC1,FGR	-472886601988765
chr1	27866134	27870129	MACS_peak_619	1332.4	AHDC1	WASF2,AHDC1,FGR	-514336187484620
chr1	27870771	27871916	MACS_peak_620	121.7	AHDC1	WASF2,AHDC1,FGR	-546455866281408
chr1	27881220	27885040	MACS_peak_621	1100.47	AHDC1	AHDC1,WASF2,FGR	46875,-66432,69621
chr1	27887164	27889675	MACS_peak_622	459.69	AHDC1	AHDC1,FGR,WASF2	41586,64332,-71721
chr1	27889759	27891739	MACS_peak_623	655.57	AHDC1	AHDC1,FGR,WASF2	39256,62002,-74051
chr1	27892234	27904842	MACS_peak_624	3100	AHDC1	AHDC1,FGR,WASF2	31467,54213,-81840
chr1	27915988	27918298	MACS_peak_625	411.7	AHDC1	AHDC1,FGR,LINC02574	128623560872090
chr1	27919132	27931510	MACS_peak_626	3100	AHDC1	AHDC1,FGR,LINC02574	46842743063912
chr1	27977013	27978075	MACS_peak_627	104.76	none	LINC02574,FGR,IFI6	11689,-15817,21180
chr1	27981847	27983096	MACS_peak_628	109.66	none	LINC02574,IFI6,FGR	6762,16253,-20744
chr1	27985012	27987675	MACS_peak_629	2922.66	none	LINC02574,IFI6,FGR	2890,12381,-24616
chr1	27995460	27996587	MACS_peak_630	276.26	IFI6	IFI6,LINC02574,FGR	2701,-6790,-34296
chr1	27997759	27999681	MACS_peak_631	1950.73	IFI6	IFI6,LINC02574,FGR	4,-9487,-36993
chr1	28051384	28054340	MACS_peak_632	3100	FAM76A	FAM76A,STX12,IFI6	373,-46831,-54138
chr1	28098849	28101745	MACS_peak_633	3100	STX12	STX12,FAM76A,PPP1R8	604,47808,-56954
chr1	28156181	28159398	MACS_peak_634	3100	PPP1R8	PPP1R8,SCARNA1,THEMIS2	465,-3122,-41264
chr1	28198393	28200035	MACS_peak_635	1609.75	THEMIS2	THEMIS2,SCARNA1,PPP1R8	1613830341890
chr1	28239749	28241557	MACS_peak_636	3100	RPA2	RPA2,SMPDL3B,THEMIS2	655,-20812,41600
chr1	28261065	28262259	MACS_peak_637	224.51	SMPDL3B	SMPDL3B,RPA2,XKR8	197,-20354,-24310
chr1	28285080	28288542	MACS_peak_638	3100	XKR8	XKR8,SMPDL3B,RPA2	839,25346,-45503
chr1	28404968	28406035	MACS_peak_639	109.32	EYA3	EYA3,PTAFR,XKR8	964797954119529
chr1	28411339	28416216	MACS_peak_640	3100	EYA3	EYA3,PTAFR,XKR8	137189678127805
chr1	28557683	28560195	MACS_peak_641	3100	DNAJC8	DNAJC8,ATP5IF1,SESN2	603,-3662,-27023
chr1	28561666	28564282	MACS_peak_642	3100	ATP5IF1	ATP5IF1,DNAJC8,SESN2	373,-3432,-22988
chr1	28572366	28576963	MACS_peak_643	3100	none	SESN2,ATP5IF1,DNAJC8	-11298,12063,-15122
chr1	28584399	28590629	MACS_peak_644	3100	SESN2	SESN2,ATP5IF1,DNAJC8	1552,24913,-27972
chr1	28590831	28591811	MACS_peak_645	106.05	SESN2	SESN2,ATP5IF1,DNAJC8	5359,28720,-31779
chr1	28654667	28657042	MACS_peak_646	3100	MED18	MED18,PHACTR4,SESN2	342,-40210,69892
chr1	28695387	28698961	MACS_peak_647	3100	PHACTR4	PHACTR4,MED18,SESN2	111041662111212
chr1	28742758	28744700	MACS_peak_648	280.09	PHACTR4	PHACTR4,MED18,SNHG3	-20931,88217,-88725
chr1	28762978	28768891	MACS_peak_649	3100	PHACTR4	PHACTR4,SNHG3,SNORA73B	1274,-66520,-69135
chr1	28831038	28840273	MACS_peak_650	3100	SNHG3	SNORA73B,SNHG3,RCC1	586,3201,-9089
chr1	28843725	28847731	MACS_peak_651	3100	RCC1	RCC1,SNORA73B,SNHG3	9841065913274
chr1	28847776	28848820	MACS_peak_652	107.11	RCC1	RCC1,SNORA73B,SNHG3	35541322915844
chr1	28878241	28881306	MACS_peak_653	3100	TRNAU1AP	TRNAU1AP,SNORD99,SNORA61	2452556126632
chr1	28905063	28910053	MACS_peak_654	3100	SNORA16A,SNHG12	SNORA16A,SNORA44,SNHG12	7,-534,827
chr1	28924987	28926352	MACS_peak_655	108.55	none	RAB42,SNHG12,SNORA16A	6663,-16174,-18104
chr1	28927712	28929610	MACS_peak_656	489.73	none	RAB42,SNHG12,SNORA16A	9655,-19166,-21096
chr1	28966725	28971226	MACS_peak_657	3100	TAF12	TAF12,LINC01715,RNU11	629,-792,-6136
chr1	28971958	28973272	MACS_peak_658	208.62	LINC01715	RNU11,LINC01715,TAF12	-2496,2848,-3011
chr1	28973610	28976470	MACS_peak_659	2268.16	LINC01715	RNU11,LINC01715,TAF12	-71,5273,-5436
chr1	28993851	28996852	MACS_peak_660	3100	GMEB1	GMEB1,RNU11,LINC01715	1122024025584
chr1	29047066	29049119	MACS_peak_661	1021.31	none	YTHDF2,GMEB1,RNU11	-150405285372981
chr1	29062247	29067193	MACS_peak_662	3100	YTHDF2	YTHDF2,GMEB1,OPRD1	1269,69481,-73933
chr1	29111151	29112579	MACS_peak_663	176.18	none	OPRD1,YTHDF2,EPB41	-26788,48414,-101737
chr1	29138100	29139327	MACS_peak_664	171.41	OPRD1	OPRD1,EPB41,YTHDF2	60,-74889,75262
chr1	29210710	29212439	MACS_peak_665	340.62	none	EPB41,OPRD1,YTHDF2	-202872921148123
chr1	29213000	29215063	MACS_peak_666	3100	EPB41	EPB41,OPRD1,YTHDF2	42975378150580
chr1	29240059	29242600	MACS_peak_667	3100	EPB41	EPB41,OPRD1,YTHDF2	242102676177878
chr1	29447667	29452829	MACS_peak_668	3100	TMEM200B	TMEM200B,SRSF4,MECR	17358389107222
chr1	29505491	29509631	MACS_peak_669	3100	SRSF4	SRSF4,MECR,PTPRU	1076,49909,-55466
chr1	29528695	29529803	MACS_peak_670	189.7	MECR	SRSF4,MECR,PTPRU	-20612,28221,-33778
chr1	29555901	29558441	MACS_peak_671	3100	MECR	MECR,PTPRU,SRSF4	299,-5856,-48534
chr1	29562326	29564889	MACS_peak_672	2000.58	PTPRU	PTPRU,MECR,SRSF4	580,-6137,-54970
chr1	29585611	29587232	MACS_peak_673	1165.1	PTPRU	PTPRU,MECR,SRSF4	23394,-28951,-77784
chr1	31189847	31193411	MACS_peak_674	3100	MATN1-AS1,MATN1	MATN1-AS1,MATN1,MIR4420	11480320450
chr1	31213572	31214620	MACS_peak_675	104.26	LAPTM5	MIR4420,LAPTM5,MATN1	-2017,16587,-17664
chr1	31229214	31230484	MACS_peak_676	215.51	LAPTM5	LAPTM5,MIR4420,MATN1	834,-17770,-33417
chr1	31254932	31256131	MACS_peak_677	379.4	none	LAPTM5,LINC01778,MIR4420	-24848,-41967,-43452
chr1	31274380	31275446	MACS_peak_678	251.31	none	LINC01778,LAPTM5,MIR4420	-22585,-44230,-62834
chr1	31281745	31283268	MACS_peak_679	222.05	none	LINC01778,LAPTM5,MIR4420	-14992,-51823,-70427
chr1	31295857	31298369	MACS_peak_680	1907.51	none	LINC01778,LAPTM5,SDC3	-385,-66430,84367
chr1	31360236	31362151	MACS_peak_681	391.56	SDC3	SDC3,SNORD103A,LINC01778	202874743063695
chr1	31379573	31382683	MACS_peak_682	3100	SDC3	SDC3,SNORD103A,SNORD103C	3522749559956
chr1	31535332	31539560	MACS_peak_683	3100	PUM1	PUM1,SNORD103C,SNORD103A	1118,-96362,-115394
chr1	31626842	31629312	MACS_peak_684	3100	none	NKAIN1,PUM1,SNRNP40	84657,-89513,141567
chr1	31635135	31636199	MACS_peak_685	148.67	none	NKAIN1,PUM1,SNRNP40	77067,-97103,133977
chr1	31654069	31655593	MACS_peak_686	357.27	NKAIN1	NKAIN1,SNRNP40,ZCCHC17	57903,114813,-114997
chr1	31711588	31713313	MACS_peak_687	1363.37	NKAIN1	NKAIN1,SNRNP40,ZCCHC17	284,57194,-57378
chr1	31767974	31771373	MACS_peak_688	3100	none	SNRNP40,ZCCHC17,NKAIN1	-29,-155,-56939
chr1	31866899	31868421	MACS_peak_689	869.8	none	SERINC2,FABP3,ZCCHC17	-14751,-21525,97832
chr1	31885334	31887057	MACS_peak_690	2805.14	SERINC2	SERINC2,FABP3,LINC01225	233,-40060,-85643
chr1	32014403	32015621	MACS_peak_691	169.58	none	TINAGL1,LINC01226,LINC01225	-270733097743174
chr1	32082951	32084405	MACS_peak_692	1414.57	HCRTR1	HCRTR1,PEF1,TINAGL1	3782654039933
chr1	32105292	32106489	MACS_peak_693	103.79	PEF1	PEF1,HCRTR1,TINAGL1	43282259062145
chr1	32108802	32111964	MACS_peak_694	3100	PEF1	PEF1,HCRTR1,COL16A1	-1652708359385
chr1	32131677	32133301	MACS_peak_695	264.61	COL16A1	PEF1,COL16A1,HCRTR1	-216513727949189
chr1	32166190	32167210	MACS_peak_696	107.13	COL16A1	COL16A1,PEF1,MIR4254	3068,-55862,57636
chr1	32179587	32182141	MACS_peak_697	2175.91	none	COL16A1,MIR4254,ADGRB2	-110964347248800
chr1	32227785	32230717	MACS_peak_698	3100	ADGRB2	ADGRB2,MIR4254,SPOCD1	413,-4915,52401
chr1	32247446	32248959	MACS_peak_699	152.7	none	ADGRB2,MIR4254,SPOCD1	-18538,-23866,33450
chr1	32253430	32255818	MACS_peak_700	3100	none	ADGRB2,SPOCD1,MIR4254	-24960,27028,-30288
chr1	32263358	32265267	MACS_peak_701	372.13	SPOCD1	SPOCD1,ADGRB2,MIR4254	17340,-34648,-39976
chr1	32279481	32281283	MACS_peak_702	191.4	SPOCD1	SPOCD1,ADGRB2,MIR4254	1270,-50718,-56046
chr1	32392021	32392961	MACS_peak_703	105.19	PTP4A2	PTP4A2,KHDRBS1,SPOCD1	-7232,-86803,-110839
chr1	32395829	32406473	MACS_peak_704	3100	PTP4A2	PTP4A2,KHDRBS1,SPOCD1	2837,-78143,-119499
chr1	32407359	32411689	MACS_peak_705	3100	none	PTP4A2,KHDRBS1,SPOCD1	-5536,-69770,-127872
chr1	32419726	32422644	MACS_peak_706	1249.13	none	PTP4A2,KHDRBS1,TMEM39B	-17197,-58109,-116446
chr1	32478039	32482987	MACS_peak_707	3100	KHDRBS1	KHDRBS1,TMEM39B,MIR5585	1219,-57118,-72036
chr1	32527833	32529209	MACS_peak_708	208.6	none	TMEM39B,MIR5585,KPNA6	-9110,-24028,-45122
chr1	32537058	32540168	MACS_peak_709	3100	TMEM39B	TMEM39B,MIR5585,KPNA6	114,-13936,-35030
chr1	32572568	32575751	MACS_peak_710	3100	KPNA6	KPNA6,MIR5585,TMEM39B	5162161035660
chr1	32603981	32605343	MACS_peak_711	296.47	KPNA6	KPNA6,TXLNA,MIR5585	31019,-40682,52113
chr1	32616348	32617642	MACS_peak_712	231.03	KPNA6	TXLNA,KPNA6,CCDC28B	-28349,43352,-48991
chr1	32644028	32648366	MACS_peak_713	3100	TXLNA	TXLNA,CCDC28B,IQCC	853,-19789,-25038
chr1	32664608	32667487	MACS_peak_714	2112.95	CCDC28B	CCDC28B,IQCC,DCDC2B	61,-5188,-8647
chr1	32670202	32672682	MACS_peak_715	3100	IQCC	IQCC,DCDC2B,CCDC28B	207,-3252,5456
chr1	32681363	32682579	MACS_peak_716	137.11	TMEM234	EIF3I,TMEM234,DCDC2B	-521360017277
chr1	32686053	32689899	MACS_peak_717	3100	EIF3I	TMEM234,EIF3I,DCDC2B	-479213282
chr1	32705396	32707964	MACS_peak_718	3100	MTMR9LP	MTMR9LP,FAM167B,LCK	631,-6137,-10159
chr1	32756132	32759387	MACS_peak_719	3100	HDAC1	HDAC1,LCK,MARCKSL1	521804844081
chr1	32799403	32804821	MACS_peak_720	3100	none	MARCKSL1,FAM229A,TSSK3	-272,25732,-25749
chr1	32816205	32819605	MACS_peak_721	3100	none	FAM229A,TSSK3,MARCKSL1	9939,-9956,-16065
chr1	32826698	32828318	MACS_peak_722	603.26	FAM229A	FAM229A,TSSK3,MARCKSL1	336,-353,-25668
chr1	32858396	32861434	MACS_peak_723	3100	BSDC1	BSDC1,TSSK3,FAM229A	147,32054,-32071
chr1	32929591	32931661	MACS_peak_724	1980.25	none	ZBTB8B,BSDC1,ZBTB8A	-31,-70564,-74119
chr1	32965148	32967286	MACS_peak_725	3100	none	ZBTB8B,ZBTB8A,BSDC1	35560,-38528,-106155
chr1	32985537	32987026	MACS_peak_726	330.47	none	ZBTB8A,ZBTB8B,BSDC1	-18464,55624,-126219
chr1	33003961	33006950	MACS_peak_727	3100	ZBTB8A	ZBTB8A,ZBTB8B,ZBTB8OS	71074798110736
chr1	33076701	33078909	MACS_peak_728	2760.54	none	ZBTB8OS,RBBP4,ZBTB8A	38386,-38943,73060
chr1	33112912	33119401	MACS_peak_729	3100	ZBTB8OS	ZBTB8OS,RBBP4,SYNC	35,-592,52205
chr1	33166773	33169485	MACS_peak_730	3100	SYNC	SYNC,KIAA1522,RBBP4	232,-39382,51171
chr1	33177328	33178668	MACS_peak_731	196.49	none	SYNC,KIAA1522,RBBP4	-9637,-29513,61040
chr1	33182080	33183217	MACS_peak_732	165.35	none	SYNC,KIAA1522,RBBP4	-14287,-24863,65690
chr1	33206392	33209298	MACS_peak_733	3100	KIAA1522	KIAA1522,SYNC,S100PBP	334,-39484,-75197
chr1	33218828	33220977	MACS_peak_734	3100	KIAA1522	KIAA1522,SYNC,S100PBP	-11332,-51541,-63140
chr1	33225292	33226429	MACS_peak_735	131.92	KIAA1522	KIAA1522,S100PBP,SYNC	-5374,-57182,-57499
chr1	33279510	33285462	MACS_peak_736	3100	YARS	S100PBP,YARS,KIAA1522	-556114751252
chr1	33335474	33337483	MACS_peak_737	1511.33	FNDC5	FNDC5,HPCA,TMEM54	-64,-15619,30563
chr1	33351307	33352678	MACS_peak_738	595.74	none	HPCA,FNDC5,TMEM54	-105,-13899,15049
chr1	33357837	33361206	MACS_peak_739	3025.45	HPCA	HPCA,TMEM54,FNDC5	7424,7520,-21428
chr1	33365745	33368175	MACS_peak_740	3100	TMEM54	TMEM54,HPCA,FNDC5	81,14863,-28867
chr1	33425544	33431245	MACS_peak_741	3100	RNF19B	RNF19B,TMEM54,AK2	2020,-61353,74118
chr1	33437925	33439195	MACS_peak_742	1518.79	none	RNF19B,AK2,TMEM54	-8146,63952,-71519
chr1	33446088	33448023	MACS_peak_743	692.19	none	RNF19B,AK2,TMEM54	-16641,55457,-80014
chr1	33453916	33455742	MACS_peak_744	385.98	none	RNF19B,AK2,TMEM54	-24415,47683,-87788
chr1	33457078	33458702	MACS_peak_745	235.02	none	RNF19B,AK2,AZIN2	-27476,44622,-88823
chr1	33500295	33503452	MACS_peak_746	3100	AK2	AK2,AZIN2,RNF19B	639,-44840,-71459
chr1	33515909	33516816	MACS_peak_747	127.01	none	AK2,AZIN2,RNF19B	-13850,-30351,-85948
chr1	33545581	33548743	MACS_peak_748	3100	AZIN2	AZIN2,AK2,TRIM62	433,-44650,94989
chr1	33560083	33561481	MACS_peak_749	204.79	AZIN2	AZIN2,AK2,TRIM62	13004,-58270,81369
chr1	33564185	33566645	MACS_peak_750	1286.69	AZIN2	AZIN2,AK2,TRIM62	17637,-62903,76736
chr1	33583407	33584640	MACS_peak_751	192.18	AZIN2	AZIN2,TRIM62,AK2	36245,58128,-81511
chr1	33585279	33587141	MACS_peak_752	427.41	none	AZIN2,TRIM62,AK2	38432,55941,-83698
chr1	33591025	33595103	MACS_peak_753	3100	none	AZIN2,TRIM62,AK2	45286,49087,-90552
chr1	33595966	33597305	MACS_peak_754	209.13	none	TRIM62,AZIN2,AK2	45516,48857,-94123
chr1	33605576	33607318	MACS_peak_755	143.08	none	TRIM62,AZIN2,AK2	35704,58669,-103935
[truncated: 23,558 more rows]

## Sheet: S1.6 Flag ChIP-seq in Vector
chr	start	end	peak	Peak score	Genebody	Nearest TSS	distance to TSS
[truncated: 69 more rows]

[truncated: 8 more sheets: S1.7 Flag ChIP-seq in WT, S1.8 Flag ChIP-seq in F821A, S1.9 Flag ChIP-seq in D824A, S1.10 ZZZ3 ChIP-seq in shNT, S1.11 ZZZ3 ChIP-seq in shZZZ3, S1.12 ZZZ3 ChIP-seq in KD+WT, S1.13 ZZZ3 ChIP-seq in KD+F821A, S1.14 ZZZ3 ChIP-seq in KD+D824A]
