# Supplementary material for: The ZZ-type zinc finger of ZZZ3 modulates the ATAC complex-mediated histone acetylation and gene activation
Source: Nat Commun. 2018 Sep 14;9:3759. doi: 10.1038/s41467-018-06247-5 (PMC6138639; doi:10.1038/s41467-018-06247-5)
Supplement: Supplementary file 5 — Supplementary Data 2 [file 41467_2018_6247_MOESM5_ESM.xlsx]

## Sheet: S2.1 Down genes of shZZZ3-1
id	annotation	logFC	PValue	FDR	shZZZ3-1_rep1	shZZZ3-1_rep2	shNT-1_rep1	shNT-1_rep2
ENSG00000272293	RP11-91J19.3	-8.969	1.05e-14	3.71e-14	0	0	64	36
ENSG00000130226	DPP6	-8.392	6.36e-09	1.72e-08	0	0	48	19
ENSG00000230939	RP11-314C16.1	-8.185	3.89e-09	1.06e-08	0	0	35	23
ENSG00000232803	RP11-93B14.5	-8.109	1.16e-08	3.08e-08	0	0	24	31
ENSG00000066405	CLDN18	-7.913	4.6e-08	1.19e-07	0	0	25	23
ENSG00000100385	IL2RB	-7.82	5.76e-07	1.39e-06	0	0	31	14
ENSG00000225588	AC096669.1	-7.755	2.51e-07	6.2e-07	0	0	23	20
ENSG00000216360	RP1-182O16.2	-7.687	7.86e-07	1.88e-06	0	0	17	24
ENSG00000248936	RP11-36B15.1	-7.651	2.23e-06	5.17e-06	0	0	14	26
ENSG00000232479	AC010900.2	-7.577	1.79e-06	4.18e-06	0	0	16	22
ENSG00000171786	NHLH1	-7.539	2.13e-06	4.94e-06	0	0	22	15
ENSG00000235748	RP11-32D17.4	-7.375	1.3e-05	2.85e-05	0	0	8	25
ENSG00000185594	SPATA8	-7.375	1.41e-05	3.09e-05	0	0	12	21
ENSG00000166546	BEAN1	-7.331	2.48e-05	5.33e-05	0	0	27	5
ENSG00000260871	CTD-2373J6.1	-7.285	1.19e-05	2.61e-05	0	0	16	15
ENSG00000270009	RP1-127C7.6	-7.238	3.91e-05	8.25e-05	0	0	21	9
ENSG00000226986	RP11-543B16.2	-7.238	2.81e-05	5.99e-05	0	0	19	11
ENSG00000269903	RP11-571M6.18	-7.238	2.69e-05	5.75e-05	0	0	12	18
ENSG00000178690	DYNAP	-7.19	3.91e-05	8.25e-05	0	0	11	18
ENSG00000165390	ANXA8	-7.14	6.31e-05	0.000131	0	0	22	6
ENSG00000227359	AC017074.2	-7.087	5.82e-05	0.000121	0	0	17	10
ENSG00000134061	CD180	-7.033	6.8e-05	0.00014	0	0	14	12
ENSG00000188859	FAM78B	-6.977	8.08e-05	0.000166	0	0	5	20
ENSG00000260118	RP6-201G10.2	-6.977	0.000104	0.000212	0	0	9	16
ENSG00000272975	CTC-297N7.11	-6.919	0.000135	0.000273	0	0	10	14
ENSG00000257613	RP11-320P7.1	-6.919	0.000135	0.000273	0	0	16	8
ENSG00000267194	RP1-193H18.2	-6.919	0.000135	0.000273	0	0	18	6
ENSG00000253837	RP11-177H13.2	-6.858	0.000177	0.000352	0	0	9	14
ENSG00000268336	SIGLEC20P	-6.858	0.000177	0.000352	0	0	13	10
ENSG00000231702	RP11-54O7.10	-6.794	0.000177	0.000352	0	0	0	22
ENSG00000213218	CSH2	-6.728	0.00031	0.000601	0	0	15	6
ENSG00000268842	CTD-2245F17.2	-6.728	0.00031	0.000601	0	0	14	7
ENSG00000256637	RP11-76I14.1	-6.728	0.000415	0.000795	0	0	19	2
ENSG00000229752	RPL7P10	-6.728	0.00031	0.000601	0	0	15	6
ENSG00000174225	ARL13A	-6.658	0.000561	0.00106	0	0	18	2
ENSG00000258952	RP11-1042B17.5	-6.658	0.000561	0.00106	0	0	19	1
ENSG00000254302	RP11-431M3.1	-6.658	0.000415	0.000795	0	0	11	9
ENSG00000231749	ABCA9-AS1	-6.585	0.000561	0.00106	0	0	15	4
ENSG00000268889	CTD-2616J11.14	-6.585	0.000561	0.00106	0	0	8	11
ENSG00000272416	CTD-2081C10.7	-6.426	0.000766	0.00143	0	0	3	14
ENSG00000233347	ERP29P1	-6.426	0.000766	0.00143	0	0	5	12
ENSG00000270917	RP11-27I1.6	-6.426	0.000766	0.00143	0	0	4	13
ENSG00000196844	PATE2	-6.34	0.00106	0.00194	0	0	0	16
ENSG00000170748	RBMXL2	-6.34	0.00106	0.00194	0	0	2	14
ENSG00000263177	RP11-433P17.2	-6.34	0.00106	0.00194	0	0	4	12
ENSG00000249077	RP11-478C1.8	-6.34	0.00147	0.00266	0	0	15	1
ENSG00000254122	PCDHGB7	-6.248	0.00147	0.00266	0	0	3	12
ENSG00000272970	RP11-329B9.4	-6.248	0.00208	0.00369	0	0	12	3
ENSG00000257159	RP11-58A17.3	-6.248	0.00147	0.00266	0	0	3	12
ENSG00000109927	TECTA	-6.2	7e-12	2.18e-11	0	1	56	32
ENSG00000256827	RP11-214K3.5	-6.15	0.00208	0.00369	0	0	2	12
ENSG00000256596	RP11-522N14.2	-6.15	0.00208	0.00369	0	0	3	11
ENSG00000229154	KCNQ5-AS1	-6.044	0.00297	0.00518	0	0	0	13
ENSG00000236375	POU5F1P5	-6.044	0.0043	0.00735	0	0	11	2
ENSG00000271225	RP11-460N11.3	-6.044	0.0043	0.00735	0	0	13	0
ENSG00000261496	RP13-514E23.1	-6.044	0.0043	0.00735	0	0	12	1
ENSG00000182376	RP5-1142A6.8	-6.044	0.0043	0.00735	0	0	13	0
ENSG00000146013	GFRA3	-5.931	0.0043	0.00735	0	0	0	12
ENSG00000224041	IGKV3D-15	-5.931	0.0043	0.00735	0	0	0	12
ENSG00000255322	RP11-22P4.1	-5.931	0.0043	0.00735	0	0	1	11
ENSG00000227992	AC108463.2	-5.767	5.4e-21	2.36e-20	3	0	103	71
ENSG00000187123	LYPD6	-5.764	2.36e-28	1.27e-27	0	4	123	105
ENSG00000267243	AC005307.3	-5.737	9.38e-52	8.54e-51	3	5	237	200
ENSG00000227906	SNAP25-AS1	-5.593	8.62e-15	3.07e-14	1	1	52	54
ENSG00000260585	RP13-192B19.2	-5.575	1.15e-07	2.88e-07	1	0	37	20
ENSG00000158164	TMSB15A	-5.288	3.82e-29	2.1e-28	2	4	125	117
ENSG00000225163	LINC00618	-5.235	3.22e-06	7.38e-06	1	0	17	28
ENSG00000214961	RP11-355K23B.1	-5.163	1.23e-26	6.32e-26	2	4	116	106
ENSG00000233967	RP11-250B2.3	-4.992	1.52e-05	3.31e-05	0	1	24	14
ENSG00000171848	RRM2	-4.956	0	0	836	1026	31083	26713
ENSG00000259749	CTD-2022H16.2	-4.954	1.7e-05	3.68e-05	0	1	16	21
ENSG00000121577	POPDC2	-4.954	1.25e-05	2.75e-05	0	1	18	19
ENSG00000249102	CTD-2066L21.1	-4.915	3.64e-05	7.7e-05	0	1	24	12
ENSG00000145362	ANK2	-4.816	0	0	147	127	4252	3472
ENSG00000238271	IFNWP19	-4.765	3.03e-12	9.6e-12	2	2	76	38
ENSG00000082497	SERTAD4	-4.755	3.29e-115	8.28e-114	41	21	913	766
ENSG00000230499	AC108463.1	-4.673	4.77e-16	1.78e-15	6	2	78	131
ENSG00000154654	NCAM2	-4.662	6.94e-22	3.12e-21	11	2	221	113
ENSG00000270116	AP001429.1	-4.653	0.000264	0.000518	0	1	26	4
ENSG00000226577	MICC	-4.653	0.000116	0.000235	0	1	17	13
ENSG00000112599	GUCA1B	-4.635	6.14e-46	4.98e-45	11	8	242	235
ENSG00000237991	RPL35P1	-4.605	0.000264	0.000518	1	0	10	19
ENSG00000125246	CLYBL	-4.596	1.47e-87	2.49e-86	29	18	581	560
ENSG00000084207	GSTP1	-4.59	0	0	910	1087	25624	22471
ENSG00000178425	NT5DC1	-4.511	0	0	251	322	6972	6096
ENSG00000170498	KISS1	-4.503	0.000524	0.000995	1	0	19	8
ENSG00000196119	OR8A1	-4.468	1.02e-13	3.45e-13	2	4	59	78
ENSG00000216901	AL022393.7	-4.448	0.00043	0.000823	0	1	15	11
ENSG00000226113	RP11-672F9.1	-4.448	0.000415	0.000796	1	0	8	18
ENSG00000261567	RP11-680G10.1	-4.448	0.000524	0.000995	1	0	10	16
ENSG00000233611	AC079135.1	-4.44	1.1e-26	5.63e-26	12	2	176	132
ENSG00000124602	UNC5CL	-4.425	2.83e-11	8.58e-11	2	2	47	43
ENSG00000206561	COLQ	-4.376	1e-10	2.96e-10	2	2	44	43
ENSG00000226329	AC005682.6	-4.373	7.5e-14	2.55e-13	4	3	97	52
ENSG00000134551	PRH2	-4.291	1.17e-08	3.12e-08	0	4	51	31
ENSG00000132394	EEFSEC	-4.289	3.12e-195	1.69e-193	77	87	1749	1460
ENSG00000239791	AC002310.7	-4.281	8.85e-07	2.1e-06	3	0	39	23
ENSG00000144227	NXPH2	-4.278	1.09e-39	7.75e-39	10	11	222	189
ENSG00000164362	TERT	-4.26	2.68e-109	6.24e-108	53	34	895	776
ENSG00000260645	RP11-250B2.5	-4.237	6.17e-08	1.58e-07	0	4	51	28
ENSG00000144278	GALNT13	-4.216	2.16e-218	1.47e-216	102	140	2387	2113
ENSG00000227598	RP1-167A14.2	-4.209	0.00141	0.00256	0	1	13	9
ENSG00000254995	STX16-NPEPL1	-4.192	0.000128	0.000259	1	1	30	10
ENSG00000112530	PACRG	-4.179	3.2e-09	8.78e-09	3	2	64	30
ENSG00000250474	WBP1LP2	-4.178	1.68e-12	5.39e-12	2	4	58	54
ENSG00000272129	RP11-250B2.6	-4.159	4.14e-17	1.6e-16	2	8	87	95
ENSG00000137440	FGFBP1	-4.155	0.000125	0.000253	2	0	7	32
ENSG00000234619	RPL7P11	-4.155	4.55e-05	9.55e-05	1	1	25	14
ENSG00000241418	RP11-512H23.2	-4.143	0.00241	0.00426	1	0	19	2
ENSG00000253773	KB-1047C11.2	-4.073	0.00241	0.00426	0	1	12	8
ENSG00000230555	RP11-517P14.2	-4.071	2.26e-53	2.13e-52	19	29	478	332
ENSG00000134690	CDCA8	-4.041	0	0	669	702	12141	10438
ENSG00000254154	RP4-798P15.3	-4.04	0.000102	0.000207	0	2	16	20
ENSG00000127366	TAS2R5	-4.034	1.06e-08	2.83e-08	5	0	41	44
ENSG00000204780	IGKV1OR9-1	-4	0.000108	0.00022	2	0	18	17
ENSG00000133067	LGR6	-4	0.000106	0.000216	0	2	19	16
ENSG00000177462	OR2T8	-4	0.00319	0.00554	0	1	8	11
ENSG00000201512	SNORA71C	-4	0.00319	0.00554	0	1	12	7
ENSG00000272369	RP11-446N19.1	-3.975	3.68e-12	1.16e-11	4	3	62	51
ENSG00000258445	RP11-307P22.1	-3.973	1e-15	3.68e-15	4	6	77	83
ENSG00000250658	RP11-138B4.1	-3.943	4.17e-45	3.33e-44	20	15	292	249
ENSG00000273477	RP11-196O16.1	-3.94	5.75e-14	1.97e-13	5	4	67	74
ENSG00000219700	PTCHD3P3	-3.923	0.00319	0.00554	1	0	6	12
ENSG00000271141	RP11-171I2.4	-3.923	0.00319	0.00554	1	0	7	11
ENSG00000225193	RPS12P26	-3.923	0.00425	0.00727	1	0	15	3
ENSG00000066044	ELAVL1	-3.922	0	0	1245	1240	20072	17609
ENSG00000232716	AC016831.6	-3.897	3.46e-11	1.05e-10	2	6	54	68
ENSG00000233320	H2BFXP	-3.871	0.000273	0.000534	0	2	18	14
ENSG00000268658	LINC00664	-3.837	2.92e-34	1.83e-33	23	12	243	260
ENSG00000257335	MGAM	-3.835	6.76e-07	1.62e-06	3	2	51	23
ENSG00000198785	GRIN3A	-3.83	2.63e-09	7.25e-09	3	3	48	40
ENSG00000241255	RP1-89D4.1	-3.827	4.15e-28	2.22e-27	8	15	183	146
ENSG00000232210	PHBP15	-3.826	0.000276	0.000539	1	1	16	15
ENSG00000225380	IGKV1OR9-2	-3.82	3.77e-05	7.97e-05	3	0	20	25
ENSG00000075461	CACNG4	-3.819	3.73e-16	1.4e-15	4	8	98	74
ENSG00000149548	CCDC15	-3.819	1.74e-35	1.13e-34	56	20	622	453
ENSG00000262209	PCDHGB3	-3.814	6.9e-25	3.37e-24	17	6	184	142
ENSG00000187510	PLEKHG7	-3.788	3.72e-05	7.87e-05	2	1	18	26
ENSG00000162704	ARPC5	-3.787	0	0	977	951	14574	12050
ENSG00000205208	C4orf46	-3.78	4.51e-289	5.17e-287	341	274	4475	3975
ENSG00000234981	RP11-534L20.4	-3.779	0.000541	0.00102	2	0	18	12
ENSG00000157554	ERG	-3.769	1.8e-27	9.48e-27	11	12	159	157
ENSG00000224886	BEND3P3	-3.76	7.01e-11	2.08e-10	9	1	64	74
ENSG00000225258	AC009478.1	-3.755	0.0057	0.0096	1	0	5	11
ENSG00000204776	IGKV1OR-3	-3.755	5.46e-05	0.000114	3	0	20	23
ENSG00000269923	RP11-214K3.24	-3.755	0.000289	0.000563	0	3	32	11
ENSG00000271880	RP11-96C23.5	-3.755	0.0057	0.0096	1	0	4	12
ENSG00000072571	HMMR	-3.751	0	0	711	796	10920	9375
ENSG00000111186	WNT5B	-3.74	1.59e-222	1.12e-220	168	170	2404	2115
ENSG00000171587	DSCAM	-3.73	0.00099	0.00182	2	0	10	19
ENSG00000119715	ESRRB	-3.73	0.00122	0.00223	0	2	20	9
ENSG00000237693	IRGM	-3.73	0.000692	0.0013	0	2	14	15
ENSG00000261934	PCDHGA9	-3.73	0.000691	0.00129	0	2	14	15
ENSG00000157851	DPYSL5	-3.726	3.4e-76	4.88e-75	46	38	602	512
ENSG00000117399	CDC20	-3.723	0	0	1892	2057	27957	24194
ENSG00000262576	PCDHGA4	-3.693	5.01e-20	2.11e-19	29	6	259	196
ENSG00000270926	RP11-551L14.7	-3.687	6.23e-05	0.000129	2	1	18	23
ENSG00000163009	C2orf48	-3.681	1.2e-08	3.18e-08	0	8	50	55
ENSG00000271795	CTC-251D13.1	-3.68	0.000921	0.0017	2	0	16	12
ENSG00000267093	CTD-2105E13.13	-3.68	0.000899	0.00166	2	0	15	13
ENSG00000086288	NME8	-3.675	4.07e-08	1.05e-07	1	5	42	37
ENSG00000164684	ZNF704	-3.669	9.13e-124	2.49e-122	102	82	1253	1089
ENSG00000186185	KIF18B	-3.644	0	0	956	931	12632	10963
ENSG00000231995	RP11-111F5.2	-3.641	1.39e-13	4.67e-13	6	6	92	60
ENSG00000170540	ARL6IP1	-3.64	0	0	2126	2065	28644	23622
ENSG00000168263	KCNV2	-3.636	9.1e-06	2.02e-05	1	3	30	22
ENSG00000225573	RPL35P5	-3.634	2.41e-10	6.99e-10	4	5	71	43
ENSG00000011426	ANLN	-3.632	0	0	2167	1958	27195	23940
ENSG00000197360	ZNF98	-3.629	2.07e-32	1.24e-31	21	13	219	204
ENSG00000117281	CD160	-3.628	0.00152	0.00273	0	2	18	9
ENSG00000178715	RP11-169K16.8	-3.628	0.00189	0.00337	2	0	24	3
ENSG00000218227	RP11-889L3.1	-3.623	2.07e-65	2.48e-64	57	47	754	530
ENSG00000165675	ENOX2	-3.608	3.6e-149	1.28e-147	110	126	1547	1332
ENSG00000213609	RP11-170M17.2	-3.608	3.11e-05	6.61e-05	4	0	30	21
ENSG00000232486	RP11-18B3.2	-3.595	1.8e-20	7.72e-20	14	7	146	110
ENSG00000131374	TBC1D5	-3.584	0	0	853	832	11005	9208
ENSG00000226798	RP11-289F5.1	-3.574	0.00189	0.00337	2	0	17	9
ENSG00000242078	RP11-738B7.1	-3.574	0.00164	0.00296	0	2	13	13
ENSG00000265242	RP11-649A18.7	-3.573	3.19e-40	2.3e-39	18	36	337	308
ENSG00000240996	RP11-80H5.7	-3.557	8.81e-06	1.96e-05	2	3	23	38
ENSG00000240207	RP11-379F4.4	-3.55	0.00016	0.000321	4	0	34	15
ENSG00000259343	RP11-761I4.3	-3.55	1.87e-05	4.05e-05	3	1	27	22
ENSG00000144681	STAC	-3.548	4.3e-91	7.62e-90	70	62	829	717
ENSG00000153956	CACNA2D1	-3.54	5.26e-191	2.76e-189	310	239	3345	3043
ENSG00000253910	PCDHGB2	-3.501	3.26e-34	2.04e-33	34	16	307	261
ENSG00000157570	TSPAN18	-3.501	5.84e-07	1.41e-06	4	2	41	29
ENSG00000235946	LL0XNC01-240C2.1	-3.49	7.11e-05	0.000147	0	4	25	22
ENSG00000108298	RPL19	-3.487	0	0	7792	8319	96379	84209
ENSG00000154920	EME1	-3.478	1.76e-254	1.56e-252	310	281	3520	3067
ENSG00000166851	PLK1	-3.469	0	0	1836	1636	20874	17575
ENSG00000126787	DLGAP5	-3.46	0	0	593	644	7145	6468
ENSG00000267530	AC006273.5	-3.459	0.00297	0.00518	2	0	13	11
ENSG00000070761	C16orf80	-3.459	0	0	373	404	4622	3922
ENSG00000233672	RNASEH2B-AS1	-3.459	0.00297	0.00518	0	2	9	15
ENSG00000272541	XXbac-BPGBPG55C20.1	-3.459	0.00297	0.00518	2	0	13	11
ENSG00000165637	VDAC2	-3.452	0	0	1702	1856	21374	17554
ENSG00000231007	CDC20P1	-3.443	2.81e-132	8.3e-131	138	183	1934	1558
ENSG00000196132	MYT1	-3.438	2.43e-06	5.62e-06	1	5	36	31
ENSG00000089685	BIRC5	-3.435	0	0	993	1090	12131	10392
ENSG00000175063	UBE2C	-3.43	0	0	1188	1191	13853	11794
ENSG00000112984	KIF20A	-3.429	0	0	1126	1093	12884	11011
ENSG00000165197	FIGF	-3.428	0.00013	0.000263	4	0	26	19
ENSG00000078114	NEBL	-3.421	1.12e-43	8.63e-43	32	26	331	292
ENSG00000182667	NTM	-3.42	7.84e-112	1.88e-110	103	141	1403	1210
ENSG00000163995	ABLIM2	-3.416	1.27e-06	2.99e-06	4	5	31	67
ENSG00000172974	AC007318.5	-3.416	0	0	686	717	8282	6697
ENSG00000240376	RP11-36C20.1	-3.399	0.00297	0.00518	1	1	7	16
ENSG00000234948	RP4-723E3.1	-3.399	0.00297	0.00518	0	2	5	18
ENSG00000156755	IGKV1OR-2	-3.385	1.38e-06	3.24e-06	4	3	47	28
ENSG00000024526	DEPDC1	-3.38	0	0	1506	1419	15941	14503
ENSG00000255753	RP11-22B23.2	-3.371	1.09e-08	2.91e-08	3	6	55	40
ENSG00000131747	TOP2A	-3.363	0	0	2919	2657	30983	26389
ENSG00000184961	AL772307.1	-3.359	9.07e-10	2.55e-09	6	6	81	44
ENSG00000151229	SLC2A13	-3.357	1.68e-273	1.68e-271	396	450	4483	4186
ENSG00000236349	SUCLG2P2	-3.349	1.13e-24	5.49e-24	15	17	189	139
ENSG00000172461	FUT9	-3.347	7.66e-135	2.32e-133	163	143	1715	1401
ENSG00000183856	IQGAP3	-3.342	2.32e-318	3.11e-316	425	416	4579	3952
ENSG00000187060	RP11-187C18.3	-3.336	2.44e-17	9.51e-17	7	16	134	100
ENSG00000259928	RP11-218M11.1	-3.335	0.00478	0.00812	0	2	16	6
ENSG00000256943	RP13-895J2.2	-3.335	0.00478	0.00812	0	2	11	11
ENSG00000111665	CDCA3	-3.333	0	0	1084	1100	11707	10308
ENSG00000119514	GALNT12	-3.331	0.00138	0.0025	3	0	20	12
ENSG00000223608	DSCR4-IT1	-3.325	6.93e-09	1.87e-08	4	6	46	56
ENSG00000178999	AURKB	-3.315	0	0	852	895	9266	8123
ENSG00000168078	PBK	-3.304	1.59e-178	7.34e-177	343	469	4238	3782
ENSG00000228243	RP11-436G20.1	-3.304	2.07e-16	7.81e-16	7	16	134	95
ENSG00000258279	LINC00592	-3.296	2e-08	5.26e-08	5	5	63	37
ENSG00000188042	ARL4C	-3.288	0	0	913	848	8999	8209
ENSG00000216867	AC114776.1	-3.285	0.00194	0.00346	3	0	20	11
ENSG00000219163	HMGB1P20	-3.285	0.00223	0.00395	0	3	23	8
ENSG00000258986	TMEM179	-3.285	0.000842	0.00156	2	1	18	13
ENSG00000163430	FSTL1	-3.279	5.7e-216	3.8e-214	320	379	3727	3061
ENSG00000170049	KCNAB3	-3.278	2.13e-14	7.43e-14	37	9	269	179
ENSG00000085999	RAD54L	-3.271	2.27e-216	1.52e-214	312	376	3554	3091
ENSG00000254946	RP11-531H8.1	-3.268	0.00578	0.00972	1	1	12	9
ENSG00000256984	RP11-551L14.6	-3.268	2.91e-09	7.99e-09	6	7	84	43
ENSG00000215784	FAM72D	-3.263	0	0	942	1072	10428	8912
ENSG00000168306	ACOX2	-3.257	1.55e-29	8.58e-29	31	18	243	227
ENSG00000230002	ALMS1-IT1	-3.256	1.85e-18	7.42e-18	10	14	122	109
ENSG00000154928	EPHB1	-3.255	0.000521	0.000989	4	2	51	8
ENSG00000187720	THSD4	-3.242	8.75e-189	4.51e-187	322	283	3154	2570
ENSG00000156110	ADK	-3.241	2.54e-239	2.01e-237	426	369	4053	3466
ENSG00000075218	GTSE1	-3.232	0	0	780	839	8165	7046
ENSG00000234648	AL162151.3	-3.216	0	0	811	765	7921	6726
ENSG00000227939	RPL3P2	-3.213	4.94e-195	2.67e-193	486	401	4655	3573
ENSG00000091317	CMTM6	-3.209	0	0	1536	1418	14522	12803
ENSG00000258824	CTD-2555O16.2	-3.206	0.000178	0.000354	0	6	36	21
ENSG00000255021	RP11-536I6.2	-3.205	1.27e-10	3.73e-10	4	11	82	58
ENSG00000138660	AP1AR	-3.201	8.09e-274	8.14e-272	458	554	5040	4269
ENSG00000184903	IMMP2L	-3.2	2.2e-72	2.98e-71	78	109	967	753
ENSG00000196550	FAM72A	-3.197	0	0	1040	1056	10349	8877
ENSG00000203691	AC092811.1	-3.19	0.00331	0.00574	3	0	20	9
ENSG00000108984	MAP2K6	-3.19	6.23e-09	1.68e-08	4	7	51	51
ENSG00000164109	MAD2L1	-3.184	0	0	611	662	6091	5479
ENSG00000255441	CTD-2616J11.2	-3.179	5.01e-06	1.13e-05	4	3	30	35
ENSG00000188610	FAM72B	-3.176	0	0	1046	1138	10741	9002
ENSG00000251664	PCDHA12	-3.176	1.35e-22	6.17e-22	18	16	175	134
ENSG00000123374	CDK2	-3.169	0	0	1391	1364	12987	11795
ENSG00000157193	LRP8	-3.163	3.5e-160	1.39e-158	321	419	3435	3193
ENSG00000104267	CA2	-3.161	1.58e-151	5.76e-150	198	215	1942	1753
ENSG00000176890	TYMS	-3.161	0	0	1730	1906	17165	15350
ENSG00000104490	NCALD	-3.159	1.78e-21	7.92e-21	14	23	160	172
ENSG00000082196	C1QTNF3	-3.158	0.000345	0.000667	0	8	54	19
ENSG00000267421	AC005498.3	-3.151	0.000135	0.000273	1	4	21	25
ENSG00000269397	CTB-92J24.2	-3.151	6.77e-24	3.22e-23	28	20	259	169
ENSG00000123485	HJURP	-3.148	0	0	1237	1080	11164	9376
ENSG00000267356	RP11-411B10.3	-3.147	2.33e-08	6.1e-08	3	8	54	45
ENSG00000183775	KCTD16	-3.145	6.25e-133	1.86e-131	189	191	1877	1487
ENSG00000181031	RPH3AL	-3.141	5.43e-40	3.88e-39	41	46	453	316
ENSG00000169330	KIAA1024	-3.139	3.77e-21	1.65e-20	21	13	156	145
ENSG00000121104	FAM117A	-3.137	4.72e-97	9.17e-96	134	113	1153	1022
ENSG00000233836	RP11-255H23.2	-3.137	9.31e-50	8.17e-49	45	46	432	370
ENSG00000260579	RP11-382A20.2	-3.134	1.38e-05	3.02e-05	3	4	40	23
ENSG00000120833	SOCS2	-3.134	4.51e-177	2.06e-175	262	291	2554	2303
ENSG00000129810	SGOL1	-3.129	6.81e-117	1.75e-115	168	178	1538	1491
ENSG00000196584	XRCC2	-3.129	3.92e-200	2.22e-198	385	335	3357	2943
ENSG00000166035	LIPC	-3.108	0.00177	0.00317	0	4	12	24
ENSG00000238243	OR2W3	-3.104	4.01e-32	2.38e-31	25	46	332	280
ENSG00000226191	RP11-438H8.8	-3.101	0.000391	0.000751	4	2	15	38
ENSG00000100316	RPL3	-3.101	0	0	25388	26780	240719	206819
ENSG00000161860	SYCE2	-3.099	4.89e-15	1.75e-14	11	11	107	83
ENSG00000206052	DOK6	-3.093	8.15e-84	1.31e-82	169	122	1305	1180
ENSG00000214417	KRT18P13	-3.087	0.00331	0.00574	3	0	8	19
ENSG00000092200	RPGRIP1	-3.087	7.66e-05	0.000158	6	1	39	22
ENSG00000222012	AC005481.5	-3.084	2.17e-11	6.62e-11	12	10	75	113
ENSG00000259358	RP11-456J20.1	-3.084	1.47e-27	7.75e-27	34	23	238	247
ENSG00000116830	TTF2	-3.08	0	0	718	844	7115	6092
ENSG00000189068	VSTM1	-3.076	3e-38	2.07e-37	36	37	341	276
ENSG00000108960	MMD	-3.075	7.57e-100	1.54e-98	137	146	1334	1052
ENSG00000139737	SLAIN1	-3.071	8.46e-148	2.93e-146	285	240	2358	2055
ENSG00000179242	CDH4	-3.069	3.21e-45	2.57e-44	41	50	402	363
ENSG00000101306	MYLK2	-3.069	1.29e-13	4.33e-13	10	17	99	129
ENSG00000213964	CHCHD4P4	-3.067	0.000793	0.00147	2	2	21	14
ENSG00000187957	DNER	-3.066	7.63e-18	3.02e-17	13	15	128	108
ENSG00000165304	MELK	-3.063	0	0	1011	966	8846	7675
ENSG00000154309	DISP1	-3.06	3.4e-67	4.18e-66	79	72	672	589
ENSG00000177706	FAM20C	-3.051	6.64e-20	2.78e-19	14	19	150	125
ENSG00000251667	RP11-844P9.3	-3.046	0.000281	0.000548	2	4	17	34
ENSG00000256673	RP11-599J14.2	-3.045	2.45e-07	6.04e-07	4	6	44	40
ENSG00000248596	RP11-844P9.2	-3.045	3.42e-09	9.37e-09	4	10	65	52
ENSG00000108947	EFNB3	-3.041	1.25e-47	1.05e-46	101	62	697	646
ENSG00000249920	HNRNPA1P55	-3.041	5.63e-29	3.08e-28	23	32	240	214
ENSG00000166794	PPIB	-3.036	2.23e-278	2.38e-276	762	932	7332	6563
ENSG00000205309	NT5M	-3.027	3.1e-70	4.05e-69	83	107	845	705
ENSG00000270571	RP11-355F16.1	-3.026	0.00295	0.00515	0	4	26	8
ENSG00000172260	NEGR1	-3.016	4.5e-112	1.08e-110	161	157	1375	1199
ENSG00000179855	GIPC3	-3.011	1.72e-31	1.01e-30	43	30	293	297
ENSG00000154133	ROBO4	-3.007	1.85e-08	4.87e-08	5	10	78	44
ENSG00000112695	COX7A2	-3.005	0	0	1203	1347	11098	9377
ENSG00000163072	NOSTRIN	-3.004	2.59e-15	9.4e-15	12	13	108	94
ENSG00000150625	GPM6A	-3.003	6.99e-71	9.19e-70	87	89	771	641
ENSG00000076382	SPAG5	-3.001	0	0	1179	1088	9690	8459
ENSG00000118242	MREG	-3	1.4e-54	1.36e-53	75	106	722	727
ENSG00000135476	ESPL1	-2.997	0	0	1493	1497	12816	11059
ENSG00000238266	LINC00707	-2.993	1.26e-27	6.64e-27	35	25	240	239
ENSG00000260289	CTD-2535I10.1	-2.988	8.64e-05	0.000177	3	3	28	21
ENSG00000148773	MKI67	-2.987	0	0	5021	4703	41244	35826
ENSG00000214207	KRT18P10	-2.983	0.00119	0.00218	3	1	17	16
ENSG00000227456	LINC00310	-2.983	0.00295	0.00515	0	4	13	20
ENSG00000267588	MIR1302-2	-2.983	0.00421	0.00721	2	2	28	5
ENSG00000229278	RP11-483F11.7	-2.977	0.00481	0.00817	2	1	15	10
ENSG00000170396	ZNF804A	-2.977	3.7e-43	2.83e-42	60	44	432	388
ENSG00000076003	MCM6	-2.971	0	0	2003	1990	16986	14326
ENSG00000109339	MAPK10	-2.967	1.74e-13	5.84e-13	19	22	121	201
ENSG00000232573	RPL3P4	-2.96	0	0	743	802	6593	5429
ENSG00000230561	CTC-228N24.1	-2.959	0.00016	0.000321	2	4	21	27
ENSG00000148942	SLC5A12	-2.955	1.22e-36	8.09e-36	42	49	409	298
ENSG00000185305	ARL15	-2.953	1.39e-91	2.48e-90	152	149	1310	1022
ENSG00000107104	KANK1	-2.951	6.16e-21	2.69e-20	22	39	216	257
ENSG00000105974	CAV1	-2.949	0	0	7452	7627	62101	54335
ENSG00000203817	FAM72C	-2.949	6.06e-199	3.41e-197	595	718	5713	4424
ENSG00000088756	ARHGAP28	-2.948	4.22e-23	1.97e-22	32	19	218	177
ENSG00000239332	LINC01119	-2.946	3.88e-05	8.19e-05	5	3	37	26
ENSG00000254608	RP11-56A10.1	-2.939	0.00295	0.00515	1	3	6	26
ENSG00000106278	PTPRZ1	-2.937	1.32e-136	4.1e-135	233	228	1895	1637
ENSG00000183098	GPC6	-2.929	6.89e-81	1.07e-79	141	119	1089	893
ENSG00000233555	RP11-452D2.1	-2.923	5.32e-05	0.000111	4	4	38	24
ENSG00000128849	CGNL1	-2.919	1.27e-101	2.65e-100	157	158	1278	1105
ENSG00000172340	SUCLG2	-2.918	5.6e-294	6.65e-292	593	596	4820	4169
ENSG00000234710	AC060834.3	-2.914	0.000593	0.00112	2	3	23	16
ENSG00000242220	TCP10L	-2.914	0.00221	0.00391	0	5	15	24
ENSG00000269846	RBL1	-2.91	1.27e-07	3.19e-07	5	8	45	54
ENSG00000260917	RP11-57H14.4	-2.907	6.49e-41	4.75e-40	72	49	505	404
ENSG00000184304	PRKD1	-2.906	1.84e-69	2.37e-68	97	113	876	699
ENSG00000231066	NPM1P9	-2.904	6.32e-10	1.79e-09	7	11	81	55
ENSG00000186871	ERCC6L	-2.9	2.19e-270	2.14e-268	786	699	6033	5050
ENSG00000250241	RP11-9G1.3	-2.9	4.52e-05	9.48e-05	4	4	34	27
ENSG00000169607	CKAP2L	-2.899	0	0	1150	1116	9020	7882
ENSG00000250483	PPM1AP1	-2.898	0.000384	0.000739	4	2	18	28
ENSG00000068489	PRR11	-2.894	0	0	1972	1994	15713	13771
ENSG00000187988	RP11-405L18.2	-2.893	0.00184	0.00329	2	2	18	13
ENSG00000234129	RP11-120D5.1	-2.889	7.32e-18	2.89e-17	21	15	149	119
ENSG00000007264	MATK	-2.888	6.33e-26	3.18e-25	26	45	266	261
ENSG00000261712	RP11-358L4.1	-2.885	0.00109	0.002	0	7	34	19
ENSG00000272904	RP11-392E22.11	-2.885	0.000105	0.000214	2	5	31	22
ENSG00000272505	RP11-981G7.6	-2.867	8.74e-14	2.97e-13	12	14	99	92
ENSG00000213931	HBE1	-2.866	0.000434	0.000831	2	4	18	27
ENSG00000213722	DDAH2	-2.863	0	0	1689	1925	13929	12357
ENSG00000101003	GINS1	-2.863	3.7e-251	3.18e-249	547	618	4522	3956
ENSG00000253741	CTD-2292P10.4	-2.858	7.26e-08	1.85e-07	23	4	116	81
ENSG00000158270	COLEC12	-2.852	5.96e-09	1.61e-08	5	12	68	56
ENSG00000185942	NKAIN3	-2.852	7.1e-05	0.000146	2	6	28	31
ENSG00000230736	RP1-149A16.3	-2.846	0.00458	0.0078	2	2	21	9
ENSG00000229676	ZNF492	-2.845	1.17e-80	1.8e-79	124	127	960	845
ENSG00000135451	TROAP	-2.842	0	0	1137	1176	9016	7565
ENSG00000109674	NEIL3	-2.841	4.33e-119	1.14e-117	213	224	1677	1456
ENSG00000232906	RP11-746P2.3	-2.839	0.00115	0.0021	3	2	23	14
ENSG00000154359	LONRF1	-2.837	4.87e-148	1.7e-146	316	317	2488	2037
ENSG00000171889	MIR31HG	-2.837	8.2e-06	1.83e-05	2	10	52	35
ENSG00000213862	CTD-2270N23.1	-2.83	0.000137	0.000276	4	3	24	27
ENSG00000246985	SOCS2-AS1	-2.828	7.22e-23	3.34e-22	34	22	216	183
ENSG00000231611	AP006216.11	-2.827	9.92e-05	0.000202	5	3	29	29
ENSG00000261533	RP11-15N24.4	-2.826	1.19e-11	3.67e-11	20	10	132	82
ENSG00000122861	PLAU	-2.825	0	0	4510	4334	33790	28886
ENSG00000228305	AC016734.2	-2.824	8.88e-67	1.08e-65	135	108	895	827
ENSG00000205628	GS1-179L18.1	-2.824	1.3e-33	8e-33	119	65	699	605
ENSG00000253485	PCDHGA5	-2.822	1.01e-11	3.12e-11	16	9	89	89
ENSG00000122870	BICC1	-2.821	5.49e-72	7.38e-71	253	181	1702	1366
ENSG00000132964	CDK8	-2.82	1.48e-127	4.17e-126	349	416	3048	2354
ENSG00000164451	FAM26D	-2.818	4.72e-14	1.62e-13	15	19	148	93
ENSG00000185760	KCNQ5	-2.817	3.14e-275	3.23e-273	668	671	5154	4285
ENSG00000112378	PERP	-2.805	0	0	1895	1964	14142	12832
ENSG00000171345	KRT19	-2.801	0.000479	0.000912	4	2	25	18
ENSG00000143476	DTL	-2.8	6.11e-282	6.71e-280	778	782	5647	5221
ENSG00000271167	LINC01109	-2.799	0.00318	0.00553	0	5	20	16
ENSG00000269793	AC006115.3	-2.797	3.68e-17	1.42e-16	19	24	141	159
ENSG00000261584	RP11-457M11.5	-2.794	1.26e-08	3.36e-08	6	13	60	73
ENSG00000243678	NME1-NME2	-2.792	8.32e-253	7.29e-251	1582	1936	12742	11617
ENSG00000217325	PRELID1P1	-2.789	1.42e-66	1.74e-65	136	119	996	768
ENSG00000183722	LHFP	-2.788	3.05e-87	5.16e-86	214	294	1859	1652
ENSG00000234737	KRT18P15	-2.783	0.000154	0.000308	3	7	25	45
ENSG00000182185	RAD51B	-2.783	1.42e-56	1.42e-55	105	114	869	640
ENSG00000230170	HNRNPA1P28	-2.777	9.84e-15	3.49e-14	36	14	191	153
ENSG00000149948	HMGA2	-2.768	0	0	17099	16796	124084	106787
ENSG00000149179	C11orf49	-2.766	6.38e-140	2.05e-138	407	352	2732	2433
ENSG00000160293	VAV2	-2.766	9.08e-164	3.7e-162	407	389	2923	2491
ENSG00000164087	POC1A	-2.765	6.86e-226	4.94e-224	534	568	3936	3556
ENSG00000231412	CTC-490G23.2	-2.762	2.35e-07	5.8e-07	15	4	78	52
ENSG00000226944	RP1-120G22.11	-2.762	8.46e-05	0.000173	6	4	27	42
ENSG00000220685	RP11-530A18.1	-2.761	6.53e-17	2.51e-16	22	19	161	118
ENSG00000257698	RP11-620J15.3	-2.753	7.75e-138	2.44e-136	302	307	2172	1935
ENSG00000231345	RP11-564C4.6	-2.749	4.91e-15	1.76e-14	31	16	189	128
ENSG00000115163	CENPA	-2.748	1.12e-238	8.85e-237	579	638	4401	3773
ENSG00000251018	RP11-80G7.1	-2.747	0.00498	0.00845	3	1	13	15
ENSG00000142731	PLK4	-2.744	5.38e-256	4.83e-254	694	660	4869	4205
ENSG00000260010	ZNF720P1	-2.743	0.00125	0.00229	5	2	15	33
ENSG00000189337	KAZN	-2.741	2.69e-20	1.14e-19	24	34	187	202
ENSG00000265415	CTD-2510F5.4	-2.739	2.28e-84	3.69e-83	165	158	1178	980
ENSG00000165480	SKA3	-2.734	3.07e-259	2.82e-257	645	659	4654	4025
ENSG00000156970	BUB1B	-2.733	0	0	1461	1620	10956	9527
ENSG00000163683	SMIM14	-2.731	2.37e-234	1.8e-232	652	619	4423	4016
ENSG00000100867	DHRS2	-2.73	6.96e-61	7.67e-60	134	116	941	719
ENSG00000262904	RP11-144N1.1	-2.726	3.61e-15	1.3e-14	15	22	140	106
ENSG00000085840	ORC1	-2.722	2.62e-170	1.12e-168	485	441	3186	2925
ENSG00000146070	PLA2G7	-2.721	1.52e-06	3.57e-06	3	12	53	47
ENSG00000242440	RP11-501O2.5	-2.717	0.0017	0.00305	3	2	17	17
ENSG00000229246	RP11-521J24.1	-2.717	0.00515	0.00871	0	5	20	14
ENSG00000229267	AC072062.1	-2.716	3.32e-20	1.41e-19	31	25	179	190
ENSG00000177469	PTRF	-2.716	0	0	5102	5122	36138	31025
ENSG00000249992	TMEM158	-2.716	2.2e-237	1.7e-235	818	964	6190	5520
ENSG00000157734	SNX22	-2.71	6.37e-215	4.15e-213	716	831	5259	4866
ENSG00000232611	RP11-1114A5.4	-2.704	1.09e-10	3.21e-10	18	9	88	89
ENSG00000246228	CASC8	-2.7	9.28e-11	2.75e-10	17	9	91	79
ENSG00000270172	RP5-1024G6.8	-2.7	2.82e-33	1.72e-32	82	52	475	397
ENSG00000174371	EXO1	-2.698	2.76e-163	1.12e-161	422	424	2920	2572
ENSG00000167617	CDC42EP5	-2.697	0.00293	0.00512	0	6	19	21
ENSG00000169583	CLIC3	-2.697	0.0013	0.00236	4	2	16	24
ENSG00000011465	DCN	-2.689	3.05e-05	6.5e-05	8	3	38	34
ENSG00000256385	AE000658.27	-2.686	0.000142	0.000285	5	4	33	26
ENSG00000231607	DLEU2	-2.683	3.1e-28	1.66e-27	99	57	577	426
ENSG00000178202	KDELC2	-2.682	0	0	1514	1397	10073	8613
ENSG00000107020	PLGRKT	-2.682	7.98e-90	1.4e-88	182	188	1285	1090
ENSG00000108774	RAB5C	-2.681	4.7e-266	4.51e-264	909	840	6039	5175
ENSG00000119771	KLHL29	-2.664	3.77e-77	5.51e-76	170	204	1317	1055
ENSG00000137558	PI15	-2.663	3.39e-13	1.12e-12	17	16	102	108
ENSG00000130829	DUSP9	-2.661	2.23e-18	8.94e-18	21	37	207	161
ENSG00000174307	PHLDA3	-2.661	0.00177	0.00317	1	5	21	18
ENSG00000065328	MCM10	-2.66	2.77e-219	1.89e-217	578	617	3992	3561
ENSG00000143228	NUF2	-2.658	3.72e-154	1.38e-152	457	551	3371	2992
ENSG00000156509	FBXO43	-2.657	4.59e-97	8.92e-96	270	345	2032	1848
ENSG00000233559	AC016831.7	-2.652	1.4e-38	9.74e-38	68	103	591	485
ENSG00000235823	LINC00263	-2.652	2.13e-105	4.72e-104	748	559	4255	3963
ENSG00000109805	NCAPG	-2.652	0	0	1667	1811	11833	10024
ENSG00000241316	RP11-81N13.1	-2.651	2.22e-13	7.39e-13	26	13	135	111
ENSG00000145949	MYLK4	-2.65	1.81e-07	4.51e-07	10	8	49	65
ENSG00000171101	SIGLEC17P	-2.647	2.39e-25	1.18e-24	38	41	247	249
ENSG00000183032	SLC25A21	-2.646	9.04e-10	2.54e-09	9	18	78	92
ENSG00000171791	BCL2	-2.645	5.5e-42	4.12e-41	71	71	494	395
ENSG00000139173	TMEM117	-2.645	2.06e-95	3.9e-94	216	210	1424	1241
ENSG00000272711	RP11-259N19.1	-2.64	7.94e-79	1.19e-77	218	192	1304	1253
ENSG00000066279	ASPM	-2.637	5.1e-263	4.78e-261	1792	1555	11011	9804
ENSG00000162627	SNX7	-2.634	8.6e-251	7.34e-249	746	791	5055	4489
ENSG00000010292	NCAPD2	-2.628	0	0	6244	6457	42157	36341
ENSG00000173267	SNCG	-2.628	2.82e-10	8.15e-10	10	17	82	86
ENSG00000205659	LIN52	-2.626	5.24e-207	3.16e-205	674	619	4223	3761
ENSG00000154127	UBASH3B	-2.622	1.02e-278	1.1e-276	1092	1020	7029	5970
ENSG00000139734	DIAPH3	-2.62	1.17e-114	2.93e-113	446	369	2705	2307
ENSG00000260423	RP13-735L24.1	-2.619	8.34e-07	1.99e-06	7	14	50	80
ENSG00000243927	MRPS6	-2.615	7.7e-140	2.46e-138	416	431	2687	2502
ENSG00000233560	KRT8P39	-2.614	0.00175	0.00313	7	1	29	21
ENSG00000213412	HNRNPA1P33	-2.611	0.00387	0.00666	9	0	20	36
ENSG00000137807	KIF23	-2.611	0	0	2365	2181	15118	12663
ENSG00000262703	RP11-485G7.6	-2.611	0.000286	0.000557	2	7	28	28
ENSG00000272524	RP11-254F7.4	-2.605	0.000146	0.000293	6	6	26	48
ENSG00000257167	TMPO-AS1	-2.605	3.55e-102	7.48e-101	250	244	1610	1397
ENSG00000111057	KRT18	-2.603	0	0	8254	9292	56798	49817
ENSG00000135917	SLC19A3	-2.603	8.8e-22	3.94e-21	38	29	219	189
ENSG00000167900	TK1	-2.602	0	0	1952	2055	13295	11035
ENSG00000198155	ZNF876P	-2.601	1.11e-10	3.28e-10	11	33	131	137
ENSG00000089505	CMTM1	-2.595	2.78e-32	1.66e-31	55	61	400	302
ENSG00000164749	HNF4G	-2.595	7.7e-44	5.98e-43	86	98	634	479
ENSG00000094804	CDC6	-2.593	5.84e-275	5.96e-273	906	960	6057	5202
ENSG00000166508	MCM7	-2.593	0	0	11578	11562	74933	64670
ENSG00000111906	HDDC2	-2.589	4.2e-273	4.17e-271	1196	1376	8193	7283
ENSG00000237880	AC096669.2	-2.585	0.00248	0.00437	3	3	24	13
ENSG00000265393	CTD-2517M22.17	-2.585	2.44e-06	5.64e-06	10	5	52	39
ENSG00000166840	GLYATL1	-2.585	0.00283	0.00494	5	1	17	20
ENSG00000261024	GS1-279B7.1	-2.585	0.000903	0.00167	4	5	20	35
ENSG00000259699	HMGB1P8	-2.585	2.18e-15	7.91e-15	28	19	160	123
ENSG00000237649	KIFC1	-2.585	0	0	1935	2036	12552	11278
ENSG00000219926	RP11-394A14.2	-2.585	0.000984	0.00181	3	4	18	25
ENSG00000088833	NSFL1C	-2.584	0	0	1290	1276	8186	7196
ENSG00000102384	CENPI	-2.582	5.02e-129	1.43e-127	372	358	2364	2008
ENSG00000122952	ZWINT	-2.578	0	0	1511	1607	9816	8797
ENSG00000174099	MSRB3	-2.575	0	2.58e-307	1267	1408	8602	7342
ENSG00000164879	CA3	-2.573	4.92e-06	1.11e-05	13	7	83	37
ENSG00000169230	PRELID1	-2.569	0	0	2507	2717	16186	14811
ENSG00000213943	KRT18P17	-2.564	1.11e-08	2.97e-08	11	12	62	75
ENSG00000198087	CD2AP	-2.563	0	0	2382	2666	16174	13649
ENSG00000165389	SPTSSA	-2.56	8.88e-276	9.22e-274	979	981	6127	5434
ENSG00000118523	CTGF	-2.558	0	0	3355	3656	22226	19058
ENSG00000184005	ST6GALNAC3	-2.558	2.35e-53	2.21e-52	111	126	776	621
ENSG00000111206	FOXM1	-2.553	0	0	5256	5249	33517	28138
ENSG00000155130	MARCKS	-2.553	0	0	2389	2314	14634	12970
ENSG00000175322	ZNF519	-2.551	4.01e-130	1.15e-128	437	400	2605	2300
ENSG00000144559	TAMM41	-2.55	2.44e-73	3.36e-72	203	261	1424	1294
ENSG00000116922	C1orf109	-2.548	5.63e-209	3.45e-207	746	741	4518	4182
ENSG00000093009	CDC45	-2.546	1.4e-146	4.82e-145	440	434	2789	2315
ENSG00000238021	ARMC4P1	-2.545	2.53e-06	5.84e-06	12	6	67	39
ENSG00000235045	RPL7P8	-2.543	6.07e-08	1.56e-07	14	9	84	51
ENSG00000267226	RP11-126O1.5	-2.541	0.000198	0.000393	8	3	34	31
ENSG00000150045	KLRF1	-2.537	0.005	0.00848	8	2	46	13
ENSG00000112118	MCM3	-2.536	0	0	3086	3055	19265	16348
ENSG00000154079	C6orf57	-2.535	2.59e-51	2.33e-50	167	248	1259	1148
ENSG00000184178	SCFD2	-2.535	5.81e-98	1.14e-96	266	273	1713	1411
ENSG00000169760	NLGN1	-2.528	1.13e-55	1.11e-54	120	141	783	723
ENSG00000214357	NEURL1B	-2.527	4.02e-86	6.7e-85	228	217	1373	1192
ENSG00000196376	SLC35F1	-2.526	1.86e-46	1.53e-45	166	119	854	789
ENSG00000248975	CTD-2251F13.1	-2.525	0.00112	0.00204	5	3	26	21
ENSG00000102385	DRP2	-2.522	2.1e-14	7.35e-14	19	24	129	119
ENSG00000180287	PLD5	-2.519	5e-33	3.03e-32	61	66	370	359
ENSG00000122966	CIT	-2.518	9.19e-256	8.21e-254	1314	1197	7593	6795
ENSG00000266976	AC079466.1	-2.517	9.3e-07	2.21e-06	11	7	47	57
ENSG00000173432	SAA1	-2.517	0.00569	0.00958	7	0	15	26
ENSG00000254221	PCDHGB1	-2.515	8.44e-15	3.01e-14	22	27	135	146
ENSG00000233316	DSCR10	-2.512	0.000356	0.000686	4	6	27	31
ENSG00000184905	TCEAL2	-2.505	0.00494	0.00838	3	3	12	23
ENSG00000165914	TTC7B	-2.505	0	0	1665	1625	10065	8607
ENSG00000154518	ATP5G3	-2.498	0	0	3536	3652	21847	18748
ENSG00000154143	PANX3	-2.498	3.96e-09	1.08e-08	19	12	109	67
ENSG00000137310	TCF19	-2.497	0	0	1473	1529	9151	7795
ENSG00000103202	NME4	-2.495	0	0	4350	4548	26600	23557
ENSG00000152620	NADK2	-2.493	3.64e-96	6.96e-95	365	462	2537	2118
ENSG00000138395	CDK15	-2.491	1.05e-15	3.86e-15	28	22	152	130
ENSG00000187686	KRT18P59	-2.484	0.000148	0.000296	20	2	59	65
ENSG00000233903	Z83851.4	-2.483	7.01e-09	1.89e-08	14	15	71	92
ENSG00000118785	SPP1	-2.482	0	0	2191	2196	13008	11510
ENSG00000145934	TENM2	-2.482	6.8e-22	3.06e-21	44	38	230	229
ENSG00000218422	AC016773.1	-2.481	4.36e-107	9.87e-106	361	428	2322	2085
ENSG00000167283	ATP5L	-2.48	2.71e-251	2.35e-249	2477	2845	15350	14335
ENSG00000242071	RPL7AP6	-2.48	0	0	5325	5046	31869	25972
ENSG00000146094	DOK3	-2.476	6.1e-44	4.75e-43	97	119	615	588
ENSG00000175886	RPL7AP66	-2.475	1.65e-316	2.17e-314	2899	2740	17256	14100
ENSG00000213938	SEPHS1P6	-2.468	5.92e-07	1.43e-06	8	11	50	56
ENSG00000196284	SUPT3H	-2.468	1.48e-78	2.21e-77	213	231	1284	1174
ENSG00000184254	ALDH1A3	-2.464	1.11e-16	4.23e-16	30	57	279	202
ENSG00000100220	RTCB	-2.464	3.41e-251	2.94e-249	1102	1215	6839	5946
ENSG00000184985	SORCS2	-2.461	6.62e-35	4.21e-34	66	76	420	363
ENSG00000242445	RPL7AP11	-2.459	1.24e-225	8.92e-224	1084	1014	6322	5216
ENSG00000129195	FAM64A	-2.458	1.81e-93	3.34e-92	529	416	2774	2421
ENSG00000255234	RP11-727A23.10	-2.458	1.53e-09	4.26e-09	32	31	246	101
ENSG00000197763	TXNRD3	-2.458	4.69e-53	4.38e-52	136	136	838	657
ENSG00000094755	GABRP	-2.456	1.02e-37	6.95e-37	101	98	635	458
ENSG00000227220	RP11-69I8.3	-2.455	9.22e-08	2.33e-07	8	15	63	64
ENSG00000196081	ZNF724P	-2.453	2.51e-60	2.75e-59	153	151	915	751
ENSG00000241741	RPL7AP30	-2.452	4.68e-46	3.81e-45	160	119	818	709
ENSG00000196396	PTPN1	-2.448	0	0	1857	1864	10971	9331
ENSG00000066032	CTNNA2	-2.447	4.69e-08	1.21e-07	31	9	112	107
ENSG00000002079	MYH16	-2.447	7.69e-15	2.74e-14	27	22	145	123
ENSG00000124299	PEPD	-2.447	4.86e-317	6.48e-315	1451	1467	8441	7470
ENSG00000177889	UBE2N	-2.444	0	0	2968	2828	16986	14544
ENSG00000143368	SF3B4	-2.443	0	0	3202	3101	18555	15713
ENSG00000184838	PRR16	-2.442	2.1e-59	2.25e-58	226	259	1284	1353
ENSG00000273237	CTB-119C2.1	-2.44	0.000755	0.00141	6	6	22	44
ENSG00000272121	RP4-555D20.4	-2.44	0.000211	0.000417	8	4	39	27
ENSG00000213694	S1PR3	-2.439	5.71e-08	1.46e-07	14	10	61	70
ENSG00000153814	JAZF1	-2.438	1.58e-64	1.88e-63	199	182	1063	1002
ENSG00000144331	ZNF385B	-2.438	4.28e-20	1.81e-19	37	35	213	178
ENSG00000185070	FLRT2	-2.436	5.72e-41	4.18e-40	130	112	755	555
ENSG00000260896	RP11-314O13.1	-2.436	0.00402	0.0069	8	2	39	16
ENSG00000138792	ENPEP	-2.435	5.44e-25	2.66e-24	74	49	360	306
ENSG00000013810	TACC3	-2.434	0	0	4135	4302	24510	21082
ENSG00000244617	ASPRV1	-2.433	1.44e-16	5.48e-16	32	28	160	165
ENSG00000148303	RPL7A	-2.433	0	0	32571	34455	194725	167313
ENSG00000169403	PTAFR	-2.432	1.13e-11	3.5e-11	21	17	118	88
ENSG00000235531	RP11-383H13.1	-2.432	1.32e-16	5.01e-16	34	27	167	163
ENSG00000143742	SRP9	-2.432	5.96e-319	8.04e-317	5240	5847	32440	27410
ENSG00000164946	FREM1	-2.431	3.39e-20	1.43e-19	52	40	239	258
ENSG00000162148	PPP1R32	-2.43	0.00297	0.00518	7	1	24	20
ENSG00000253642	RP11-317N12.1	-2.428	1.02e-05	2.25e-05	9	7	53	34
ENSG00000260257	RP5-1085F17.3	-2.425	1.26e-11	3.89e-11	25	32	127	180
ENSG00000100053	CRYBB3	-2.421	0.00586	0.00985	2	4	20	13
ENSG00000204963	PCDHA7	-2.421	0.00414	0.00709	3	3	16	17
ENSG00000109472	CPE	-2.419	4.42e-89	7.65e-88	341	416	2097	1951
ENSG00000250061	RP11-541P9.3	-2.419	0.0012	0.00219	2	7	25	24
ENSG00000137801	THBS1	-2.417	8.5e-251	7.28e-249	1302	1243	7435	6157
ENSG00000145386	CCNA2	-2.41	0	0	2226	2207	12505	11048
ENSG00000235831	BHLHE40-AS1	-2.408	0.00497	0.00843	6	1	21	17
ENSG00000107902	LHPP	-2.407	1.5e-41	1.11e-40	132	172	790	823
ENSG00000253304	TMEM200B	-2.407	3.51e-103	7.52e-102	340	333	1913	1657
ENSG00000214402	LCNL1	-2.405	1.92e-06	4.46e-06	18	6	75	53
ENSG00000069482	GAL	-2.402	3.33e-06	7.63e-06	9	16	90	43
ENSG00000270696	RP11-342K6.1	-2.402	7.04e-83	1.12e-81	290	270	1633	1327
ENSG00000130227	XPO7	-2.402	3.23e-233	2.43e-231	2349	2057	12448	10839
ENSG00000196104	SPOCK3	-2.401	1.46e-09	4.08e-09	12	24	93	98
ENSG00000206192	ANKRD20A9P	-2.4	6.04e-11	1.8e-10	18	22	128	84
ENSG00000137713	PPP2R1B	-2.399	5.72e-265	5.47e-263	1306	1353	7682	6344
ENSG00000226383	AC093375.1	-2.398	8.17e-10	2.3e-09	28	17	150	88
ENSG00000269402	AC116407.2	-2.398	7.8e-06	1.74e-05	14	5	57	44
ENSG00000144283	PKP4	-2.398	0	0	2840	2879	16081	14068
ENSG00000272370	RP11-307L14.1	-2.395	0.00416	0.00712	0	16	40	45
ENSG00000187800	PEAR1	-2.393	2.12e-15	7.71e-15	36	72	270	298
ENSG00000112379	KIAA1244	-2.392	1.04e-206	6.26e-205	1335	1185	7021	6204
ENSG00000117650	NEK2	-2.391	4.93e-186	2.47e-184	863	983	5107	4578
ENSG00000164182	NDUFAF2	-2.39	6.87e-145	2.32e-143	541	566	3177	2625
ENSG00000127561	SYNGR3	-2.388	5.98e-198	3.33e-196	840	929	4953	4305
ENSG00000229897	SEPT7P7	-2.383	2.88e-16	1.08e-15	48	31	241	172
ENSG00000165659	DACH1	-2.382	1.77e-33	1.09e-32	177	121	893	661
ENSG00000235776	AC000089.3	-2.38	6.58e-24	3.13e-23	134	249	974	1020
ENSG00000161847	RAVER1	-2.38	3.86e-255	3.44e-253	1296	1287	7056	6394
ENSG00000236872	RP11-291L19.1	-2.378	0.00064	0.0012	4	7	27	31
ENSG00000260398	RP11-594N15.3	-2.377	9.56e-14	3.24e-13	21	31	149	122
ENSG00000204516	MICB	-2.376	0	0	3502	3436	19362	16653
ENSG00000170312	CDK1	-2.373	2.23e-274	2.27e-272	2251	2550	13298	11578
ENSG00000198856	OSTC	-2.373	1.89e-201	1.1e-199	969	1097	5722	4979
ENSG00000251230	RP11-701P16.5	-2.369	0.00476	0.0081	5	2	15	22
ENSG00000115290	GRB14	-2.363	6.4e-16	2.37e-15	27	44	187	179
ENSG00000134152	KATNBL1	-2.363	3.36e-113	8.25e-112	592	513	3130	2557
ENSG00000180581	SRP9P1	-2.363	6.39e-169	2.72e-167	1018	1026	5953	4566
ENSG00000141560	FN3KRP	-2.361	1.22e-124	3.36e-123	539	528	2816	2666
ENSG00000115884	SDC1	-2.36	2.56e-79	3.87e-78	287	351	1737	1538
ENSG00000233966	UBE2SP1	-2.36	2.46e-222	1.73e-220	1038	1083	5954	4936
ENSG00000114346	ECT2	-2.357	0	0	3309	3233	17885	15621
ENSG00000145194	ECE2	-2.356	2.86e-135	8.72e-134	550	530	3016	2514
ENSG00000131187	F12	-2.356	6.05e-63	6.91e-62	180	203	1047	915
ENSG00000246273	SBF2-AS1	-2.354	1.59e-47	1.33e-46	179	140	879	753
ENSG00000266709	RP11-214O1.2	-2.351	8.52e-71	1.12e-69	242	284	1391	1294
ENSG00000108106	UBE2S	-2.348	1.2e-202	7.05e-201	4572	5500	27572	23700
ENSG00000166845	C18orf54	-2.344	1.54e-186	7.77e-185	788	780	4313	3647
ENSG00000147571	CRH	-2.343	3.82e-112	9.22e-111	620	786	3850	3285
ENSG00000138829	FBN2	-2.343	2.43e-200	1.38e-198	854	877	4687	4095
ENSG00000168393	DTYMK	-2.342	7.46e-295	8.91e-293	1603	1701	8943	7808
ENSG00000136238	RAC1	-2.342	0	0	7605	8216	43091	37126
ENSG00000092140	G2E3	-2.341	1.76e-208	1.07e-206	964	937	5172	4459
ENSG00000235884	LINC00941	-2.341	6.14e-107	1.39e-105	504	538	2992	2289
ENSG00000180398	MCFD2	-2.338	0	0	4437	4354	24214	20224
ENSG00000268751	SCGB1B2P	-2.337	9.58e-07	2.27e-06	15	8	56	61
ENSG00000116560	SFPQ	-2.337	1.14e-315	1.49e-313	5650	6230	32341	27666
ENSG00000134057	CCNB1	-2.335	0	0	5466	5884	31153	26126
ENSG00000265992	ESRG	-2.332	1.01e-43	7.81e-43	565	367	2566	2127
ENSG00000136026	CKAP4	-2.33	3.29e-196	1.81e-194	1149	1123	5876	5547
ENSG00000122545	2017-09-07	-2.329	0	0	4647	4478	24750	21101
ENSG00000250917	RP4-785G19.5	-2.329	0.00327	0.00567	6	2	23	18
ENSG00000247877	CTD-2001C12.1	-2.328	0.00142	0.00257	4	6	30	21
ENSG00000152402	GUCY1A2	-2.322	1.91e-47	1.6e-46	239	187	1206	925
ENSG00000185420	SMYD3	-2.317	3.81e-23	1.78e-22	58	58	335	244
ENSG00000110427	KIAA1549L	-2.316	6.3e-123	1.71e-121	1866	1476	9004	7639
ENSG00000071539	TRIP13	-2.316	5.11e-306	6.3e-304	1887	1919	10264	8683
ENSG00000164736	SOX17	-2.315	1.29e-09	3.59e-09	21	53	164	205
ENSG00000139354	GAS2L3	-2.313	3.61e-162	1.46e-160	1219	1060	6195	5134
ENSG00000132334	PTPRE	-2.313	1.19e-07	2.98e-07	10	17	66	69
ENSG00000184220	CMSS1	-2.312	2.64e-129	7.54e-128	710	866	4132	3696
ENSG00000169410	PTPN9	-2.311	4.98e-212	3.17e-210	1278	1182	6548	5664
ENSG00000160113	NR2F6	-2.308	5.63e-233	4.21e-231	1712	1967	9744	8473
ENSG00000169679	BUB1	-2.307	0	0	3013	3003	15846	13920
ENSG00000121152	NCAPH	-2.305	1.54e-185	7.68e-184	824	848	4479	3784
ENSG00000272327	RP11-1002K11.1	-2.305	2.35e-23	1.1e-22	118	71	489	446
ENSG00000259706	HSP90B2P	-2.304	2.08e-08	5.47e-08	14	15	75	69
ENSG00000185736	ADARB2	-2.302	5e-17	1.93e-16	44	42	253	172
ENSG00000116117	PARD3B	-2.302	8.35e-31	4.79e-30	98	87	527	386
ENSG00000183580	FBXL7	-2.299	6.84e-63	7.8e-62	201	201	1050	929
ENSG00000270665	HNRNPA1P67	-2.299	1.11e-62	1.26e-61	195	203	1047	913
ENSG00000155100	OTUD6B	-2.299	1.73e-293	2.02e-291	1672	1717	8891	7788
ENSG00000129173	E2F8	-2.296	6.03e-103	1.29e-101	455	415	2241	2032
ENSG00000272335	RP11-53O19.3	-2.296	1.95e-21	8.63e-21	55	86	397	296
ENSG00000267886	CTD-2291D10.4	-2.295	1.35e-14	4.77e-14	29	33	149	156
ENSG00000135318	NT5E	-2.295	0	0	7719	8014	41714	35515
ENSG00000261786	RP4-555D20.2	-2.293	0.00498	0.00845	4	4	14	26
ENSG00000185008	ROBO2	-2.292	7.84e-23	3.62e-22	56	67	348	255
ENSG00000251281	CTD-2066L21.2	-2.29	0.00465	0.00791	3	4	17	18
ENSG00000215089	KRT18P11	-2.29	2.19e-14	7.64e-14	48	32	234	158
ENSG00000169855	ROBO1	-2.29	1.35e-178	6.24e-177	853	938	4667	4093
ENSG00000215198	RP11-182N22.7	-2.287	0.000352	0.00068	3	12	40	34
ENSG00000248475	RP11-479O16.1	-2.287	1.01e-60	1.11e-59	223	274	1331	1096
ENSG00000148019	CEP78	-2.286	3.68e-187	1.87e-185	1028	961	5157	4544
ENSG00000063978	RNF4	-2.285	0	0	3796	3783	19873	17062
ENSG00000226781	TBCAP1	-2.285	1.68e-06	3.92e-06	17	13	98	49
ENSG00000145743	FBXL17	-2.284	2.1e-108	4.85e-107	511	461	2567	2168
ENSG00000270145	CTD-2267D19.6	-2.281	1.09e-13	3.68e-13	28	27	148	120
ENSG00000173320	STOX2	-2.281	8.27e-07	1.97e-06	37	12	104	135
ENSG00000143494	VASH2	-2.278	1.19e-19	4.95e-19	66	58	364	238
ENSG00000166396	SERPINB7	-2.277	2.63e-43	2.02e-42	128	125	642	585
ENSG00000142875	PRKACB	-2.276	2.42e-88	4.15e-87	477	605	2764	2478
ENSG00000260490	RP11-265N6.3	-2.275	0.00359	0.00621	9	2	25	29
ENSG00000255200	AP003068.18	-2.273	3.12e-14	1.08e-13	46	43	271	160
ENSG00000143314	MRPL24	-2.272	8.14e-166	3.38e-164	763	827	4054	3626
ENSG00000127564	PKMYT1	-2.27	4.04e-149	1.43e-147	824	965	4604	4023
ENSG00000163347	CLDN1	-2.269	0	7.76e-307	3474	3385	18034	15016
ENSG00000251188	RP11-478C6.6	-2.268	2.34e-10	6.78e-10	25	28	110	146
ENSG00000151090	THRB	-2.268	0.000129	0.000261	7	8	44	29
ENSG00000197299	BLM	-2.267	9.16e-106	2.04e-104	608	526	2966	2493
ENSG00000115364	MRPL19	-2.266	1.71e-218	1.16e-216	1311	1256	6531	5819
ENSG00000179104	TMTC2	-2.265	1.23e-109	2.88e-108	453	466	2423	1996
ENSG00000134940	ACRV1	-2.264	0.000377	0.000726	4	10	35	33
ENSG00000160298	C21orf58	-2.263	7.08e-62	7.93e-61	334	270	1522	1377
ENSG00000203706	SERTAD4-AS1	-2.263	1.7e-37	1.15e-36	106	112	581	466
ENSG00000157870	FAM213B	-2.262	1.11e-146	3.81e-145	691	674	3448	3101
ENSG00000184349	EFNA5	-2.26	1.29e-75	1.83e-74	291	304	1575	1276
ENSG00000148484	RSU1	-2.258	8.51e-213	5.46e-211	1224	1298	6597	5465
ENSG00000164062	APEH	-2.257	1.64e-319	2.22e-317	3262	3199	16399	14480
ENSG00000267510	CTC-325H20.4	-2.257	2.76e-07	6.78e-07	14	12	65	60
ENSG00000184825	HIST1H2AH	-2.257	0.00409	0.00701	5	3	23	16
ENSG00000230439	RP11-488P3.1	-2.254	3.44e-07	8.41e-07	13	12	59	61
ENSG00000228998	RP11-697E2.7	-2.253	4.88e-60	5.29e-59	237	240	1152	1122
ENSG00000067715	SYT1	-2.251	6.18e-52	5.64e-51	258	205	1170	1035
ENSG00000167081	PBX3	-2.25	6.29e-316	8.23e-314	3511	3747	18562	15955
ENSG00000213347	MXD3	-2.249	6.1e-204	3.6e-202	1376	1569	7553	6445
ENSG00000235721	AC013268.3	-2.248	0.00285	0.00498	3	8	32	21
ENSG00000224081	LINC01057	-2.247	2.2e-37	1.49e-36	121	161	739	600
ENSG00000197410	DCHS2	-2.246	1.38e-08	3.66e-08	20	14	81	81
ENSG00000266145	RHOT1P1	-2.246	1.08e-13	3.66e-13	39	30	193	135
ENSG00000164265	SCGB3A2	-2.245	4.94e-50	4.35e-49	193	167	895	812
ENSG00000224126	UBE2SP2	-2.243	1.44e-99	2.9e-98	578	580	3121	2360
ENSG00000213149	CNN2P9	-2.24	3.25e-07	7.95e-07	17	11	75	58
ENSG00000121211	MND1	-2.239	1.81e-24	8.75e-24	113	102	622	394
ENSG00000174123	TLR10	-2.238	2.76e-06	6.35e-06	16	8	56	58
ENSG00000213145	CRIP1	-2.236	5.27e-167	2.21e-165	1546	1845	8311	7667
ENSG00000228283	KATNBL1P6	-2.236	5.77e-06	1.3e-05	8	29	103	72
ENSG00000207652	MIR621	-2.236	0.0017	0.00305	4	9	25	37
ENSG00000146670	CDCA5	-2.235	1.24e-311	0	2986	3143	15522	13324
ENSG00000011677	GABRA3	-2.235	7.22e-56	7.15e-55	260	231	1303	1009
ENSG00000139970	RTN1	-2.235	4.55e-44	3.57e-43	257	192	1159	956
ENSG00000180767	CHST13	-2.234	8.99e-05	0.000184	8	8	45	31
ENSG00000176731	C8orf59	-2.232	3.44e-85	5.62e-84	371	430	1982	1781
ENSG00000112699	GMDS	-2.232	3.03e-66	3.67e-65	241	271	1295	1111
ENSG00000137812	CASC5	-2.228	4.75e-185	2.37e-183	2443	2115	11541	9810
ENSG00000198542	ITGBL1	-2.227	5.91e-09	1.6e-08	26	14	101	87
ENSG00000123416	TUBA1B	-2.227	1.5e-321	2.06e-319	25473	24428	126378	107309
ENSG00000260456	C16orf95	-2.225	6.68e-18	2.64e-17	46	52	221	238
ENSG00000213390	ARHGAP19	-2.224	8.19e-188	4.17e-186	976	978	4917	4210
ENSG00000257742	RP11-350F4.2	-2.224	3.29e-57	3.34e-56	375	291	1645	1468
ENSG00000170430	MGMT	-2.223	1.03e-77	1.52e-76	306	340	1597	1420
ENSG00000258088	RP11-114H23.2	-2.221	0.000475	0.000904	5	9	39	27
ENSG00000145040	UCN2	-2.221	0.00362	0.00624	3	8	32	20
ENSG00000100422	CERK	-2.217	7.93e-133	2.35e-131	804	956	4358	3828
ENSG00000119522	DENND1A	-2.216	2.55e-147	8.79e-146	763	768	3926	3186
ENSG00000151320	AKAP6	-2.215	2.76e-29	1.52e-28	94	81	452	361
ENSG00000157456	CCNB2	-2.215	5.53e-276	5.77e-274	2424	2375	12171	10108
ENSG00000090889	KIF4A	-2.213	2.2e-266	2.13e-264	1737	1817	8904	7571
ENSG00000198374	HIST1H2AL	-2.211	2.81e-09	7.72e-09	20	17	93	79
ENSG00000175048	ZDHHC14	-2.21	7.07e-59	7.43e-58	247	261	1190	1161
ENSG00000171724	VAT1L	-2.207	2.44e-32	1.46e-31	96	92	477	392
ENSG00000225353	RP11-292F9.1	-2.206	2.99e-05	6.37e-05	6	14	52	41
ENSG00000233589	RP4-694A7.2	-2.204	8.95e-09	2.4e-08	16	19	83	79
ENSG00000147536	GINS4	-2.203	1.37e-76	1.98e-75	535	446	2519	1999
ENSG00000163808	KIF15	-2.201	1.44e-80	2.21e-79	395	486	2191	1861
ENSG00000142945	KIF2C	-2.197	1.18e-251	1.02e-249	1727	1864	8879	7593
ENSG00000134333	LDHA	-2.197	0	0	14566	15378	73444	63879
ENSG00000131668	BARX1	-2.196	3.67e-06	8.36e-06	12	16	84	45
ENSG00000163661	PTX3	-2.192	1.28e-48	1.09e-47	226	281	1315	1003
ENSG00000142512	SIGLEC10	-2.187	1.92e-06	4.48e-06	10	14	61	49
ENSG00000097021	ACOT7	-2.185	8.97e-287	1.02e-284	3229	3478	16258	14237
ENSG00000102780	DGKH	-2.184	7.23e-94	1.34e-92	897	721	3896	3456
ENSG00000160957	RECQL4	-2.184	4.38e-226	3.16e-224	1380	1407	6756	5909
ENSG00000204262	COL5A2	-2.18	1.72e-09	4.78e-09	20	20	91	91
ENSG00000153976	HS3ST3A1	-2.178	6.75e-97	1.31e-95	464	522	2341	2122
ENSG00000140015	KCNH5	-2.176	1.96e-22	8.94e-22	73	93	360	391
ENSG00000184347	SLIT3	-2.172	2.91e-75	4.11e-74	345	322	1603	1403
ENSG00000220157	HNRNPA1P12	-2.171	1.91e-39	1.35e-38	129	151	688	574
ENSG00000198153	ZNF849P	-2.168	5.5e-07	1.33e-06	14	21	100	58
ENSG00000145244	CORIN	-2.166	0.00125	0.00229	4	11	28	40
ENSG00000253603	CTA-397H3.3	-2.166	0.000262	0.000514	7	8	35	33
ENSG00000165490	C11orf82	-2.164	1.04e-140	3.37e-139	914	868	4427	3560
ENSG00000091844	RGS17	-2.163	2.16e-156	8.27e-155	799	822	3903	3358
ENSG00000253676	TAGLN2P1	-2.16	1.84e-10	5.35e-10	21	35	123	128
ENSG00000258441	LINC00641	-2.159	8.97e-42	6.68e-41	237	182	1016	856
ENSG00000168743	NPNT	-2.159	1.11e-11	3.44e-11	33	30	130	152
ENSG00000251259	AC004069.2	-2.158	1.22e-234	9.3e-233	1590	1611	7794	6496
ENSG00000180773	SLC36A4	-2.156	2.38e-106	5.33e-105	589	554	2674	2421
ENSG00000230965	SNX18P13	-2.153	1.15e-07	2.9e-07	16	16	73	70
ENSG00000256667	KLRAP1	-2.15	1.17e-09	3.26e-09	57	26	173	196
ENSG00000115756	HPCAL1	-2.148	1.34e-164	5.5e-163	1194	1106	5553	4643
ENSG00000234155	RP11-30P6.6	-2.148	3.49e-17	1.35e-16	111	63	430	342
ENSG00000154102	C16orf74	-2.143	1.04e-19	4.35e-19	62	102	390	335
ENSG00000148488	ST8SIA6	-2.14	1.04e-10	3.06e-10	21	36	133	119
ENSG00000133101	CCNA1	-2.139	1.4e-29	7.78e-29	90	94	443	368
ENSG00000074047	GLI2	-2.139	8.5e-06	1.89e-05	23	10	91	55
ENSG00000271452	RP11-342K6.2	-2.136	1.91e-05	4.12e-05	8	13	50	43
ENSG00000146263	MMS22L	-2.133	2.17e-239	1.73e-237	1948	1864	8930	7790
ENSG00000152601	MBNL1	-2.132	8.71e-310	1.1e-307	5266	5437	24978	21937
ENSG00000226381	RP11-119F19.2	-2.132	4.84e-16	1.8e-15	47	45	232	172
ENSG00000010361	FUZ	-2.13	1.04e-45	8.43e-45	180	215	901	829
ENSG00000109685	WHSC1	-2.129	4.22e-293	4.91e-291	9841	9475	44810	39657
ENSG00000183780	SLC35F3	-2.126	1.17e-20	5.06e-20	59	82	316	300
ENSG00000127870	RNF6	-2.123	1.53e-147	5.3e-146	1155	1341	5930	4943
ENSG00000182010	RTKN2	-2.123	8.74e-59	9.15e-58	240	260	1169	1009
ENSG00000214110	LDHAP4	-2.122	9.23e-119	2.42e-117	788	920	3886	3549
ENSG00000122034	GTF3A	-2.121	5.58e-155	2.09e-153	1076	1223	5391	4612
ENSG00000166130	IKBIP	-2.121	1.51e-223	1.07e-221	1553	1628	7423	6417
ENSG00000113368	LMNB1	-2.121	8.37e-265	7.94e-263	3924	4243	18765	16767
ENSG00000237804	HNRNPA1P39	-2.12	1.92e-16	7.26e-16	42	57	239	192
ENSG00000112742	TTK	-2.12	3.67e-226	2.66e-224	1898	1797	8677	7387
ENSG00000187118	CMC1	-2.119	8.99e-63	1.02e-61	314	328	1567	1222
ENSG00000260966	RP11-690D19.3	-2.119	7.76e-09	2.08e-08	28	31	167	90
ENSG00000171241	SHCBP1	-2.118	6.05e-181	2.91e-179	1425	1605	6952	6199
ENSG00000162062	C16orf59	-2.117	1.8e-82	2.83e-81	473	456	2056	1974
ENSG00000091483	FH	-2.117	3.46e-211	2.18e-209	1413	1460	6725	5738
ENSG00000135549	PKIB	-2.117	6.63e-151	2.41e-149	1076	1215	5432	4509
ENSG00000105486	LIG1	-2.115	1.33e-116	3.4e-115	626	642	2914	2579
ENSG00000261061	RP11-303E16.2	-2.114	2.8e-40	2.02e-39	219	273	1048	1083
ENSG00000139910	NOVA1	-2.112	4.04e-40	2.9e-39	145	167	715	634
ENSG00000161267	BDH1	-2.111	2.63e-11	7.97e-11	40	30	182	121
ENSG00000134824	FADS2	-2.111	1.87e-113	4.62e-112	606	609	2807	2443
ENSG00000260975	RP11-142G1.3	-2.11	2.18e-05	4.7e-05	33	25	189	62
ENSG00000138778	CENPE	-2.107	7.27e-215	4.72e-213	1512	1582	7189	6137
ENSG00000130429	ARPC1B	-2.106	7.01e-269	6.85e-267	5892	6387	28037	24812
ENSG00000184009	ACTG1	-2.101	0	0	122404	125985	570790	494482
ENSG00000146918	NCAPG2	-2.099	9.82e-216	6.54e-214	1678	1807	7862	7067
ENSG00000174640	SLCO2A1	-2.099	2.49e-16	9.37e-16	46	47	204	195
ENSG00000171862	PTEN	-2.098	1.57e-193	8.42e-192	1387	1398	6499	5428
ENSG00000117143	UAP1	-2.098	5.7e-315	7.38e-313	7657	7801	35370	30824
ENSG00000140525	FANCI	-2.097	7.37e-180	3.49e-178	1186	1174	5394	4701
ENSG00000260834	RP11-256I9.2	-2.097	1.81e-32	1.09e-31	123	115	566	453
ENSG00000136942	RPL35	-2.095	3.24e-261	3.02e-259	13632	14911	64501	57455
ENSG00000189057	FAM111B	-2.093	2.83e-90	4.98e-89	1102	887	4565	3922
ENSG00000130711	PRDM12	-2.093	2.19e-07	5.41e-07	14	21	76	74
ENSG00000215283	HMGB3P24	-2.092	3.78e-10	1.08e-09	22	40	146	119
ENSG00000182851	GPIHBP1	-2.09	0.00155	0.0028	7	6	29	27
ENSG00000144724	PTPRG	-2.09	1.61e-34	1.02e-33	132	137	582	564
ENSG00000272226	RP11-63G10.3	-2.09	0.00234	0.00414	4	9	30	26
ENSG00000224578	HNRNPA1P48	-2.089	8.78e-294	1.03e-291	8260	8022	37057	32214
ENSG00000235605	RP5-827C21.1	-2.089	9.43e-06	2.09e-05	9	16	58	49
ENSG00000012963	UBR7	-2.088	2.37e-271	2.33e-269	3007	3111	14067	11942
ENSG00000006047	YBX2	-2.088	1.14e-150	4.15e-149	1057	1126	4815	4464
ENSG00000007968	E2F2	-2.087	7.57e-131	2.19e-129	778	831	3589	3249
ENSG00000139645	ANKRD52	-2.086	4.28e-215	2.8e-213	5935	5417	25407	22788
ENSG00000147044	CASK	-2.084	6.82e-90	1.19e-88	469	497	2142	1953
ENSG00000235847	LDHAP7	-2.084	1.9e-27	9.99e-27	91	111	441	416
ENSG00000248592	TMEM110-MUSTN1	-2.084	0.00224	0.00396	9	5	26	34
ENSG00000137693	YAP1	-2.084	6.11e-283	6.77e-281	5077	4943	22720	19750
ENSG00000100206	DMC1	-2.083	4.58e-25	2.25e-24	87	108	414	413
ENSG00000154839	SKA1	-2.083	1.6e-139	5.09e-138	803	841	3737	3231
ENSG00000139675	HNRNPA1L2	-2.081	0	7.89e-307	9050	9224	41091	36233
ENSG00000164742	ADCY1	-2.08	0.000151	0.000302	6	13	44	37
ENSG00000065150	IPO5	-2.08	5.54e-278	5.89e-276	4422	4339	20080	16975
ENSG00000163933	RFT1	-2.08	3.81e-105	8.39e-104	596	653	2799	2484
ENSG00000118193	KIF14	-2.079	2.38e-139	7.56e-138	1243	1107	5291	4636
ENSG00000170915	PAQR8	-2.079	8.32e-60	9e-59	315	329	1384	1337
ENSG00000132570	PCBD2	-2.079	6.37e-40	4.55e-39	194	211	985	727
ENSG00000018236	CNTN1	-2.078	1.63e-46	1.34e-45	327	262	1284	1204
ENSG00000256751	RP11-695J4.2	-2.077	1.89e-14	6.62e-14	40	39	174	160
ENSG00000249784	SCARNA22	-2.077	0.000145	0.000291	23	6	64	59
ENSG00000272979	RP11-647K16.1	-2.075	0.00529	0.00894	7	4	21	26
ENSG00000110880	CORO1C	-2.072	4.48e-288	5.11e-286	5595	5560	24879	22036
ENSG00000153904	DDAH1	-2.07	2.06e-271	2.03e-269	3201	3282	14712	12507
ENSG00000248339	RP11-717H13.1	-2.07	0.000246	0.000483	9	8	36	36
ENSG00000133195	SLC39A11	-2.07	2.12e-46	1.74e-45	208	209	975	777
ENSG00000128872	TMOD2	-2.07	8.46e-33	5.11e-32	130	118	567	475
ENSG00000064666	CNN2	-2.069	1.51e-283	1.69e-281	5525	5525	25206	21165
ENSG00000233846	RP11-307L3.2	-2.068	6.32e-19	2.57e-18	81	61	337	259
ENSG00000111145	ELK3	-2.062	1.03e-290	1.18e-288	6743	6677	29870	26171
ENSG00000213997	PGAM1P7	-2.062	6.57e-06	1.48e-05	13	12	53	52
ENSG00000197713	RPE	-2.06	1.43e-238	1.12e-236	1996	1994	8949	7690
ENSG00000155850	SLC26A2	-2.06	2.17e-131	6.33e-130	2074	1748	8642	7294
ENSG00000204909	SPINK9	-2.06	3.77e-15	1.36e-14	42	60	218	208
ENSG00000225695	HNRNPA1P35	-2.057	7.08e-221	4.96e-219	1788	1847	7962	7163
ENSG00000133027	PEMT	-2.057	2.78e-109	6.48e-108	630	663	2880	2501
ENSG00000182057	Z83851.3	-2.056	1.59e-08	4.21e-08	21	32	134	87
ENSG00000231527	RP11-374M1.2	-2.054	0.00016	0.00032	8	14	59	33
ENSG00000214223	HNRNPA1P10	-2.053	8.96e-299	1.09e-296	8557	8846	38906	33291
ENSG00000106078	COBL	-2.052	8.92e-08	2.26e-07	18	25	108	71
ENSG00000136104	RNASEH2B	-2.052	1.37e-40	9.94e-40	200	201	948	715
ENSG00000172867	KRT2	-2.05	9.73e-13	3.16e-12	42	38	195	137
ENSG00000235376	RPEL1	-2.05	4.22e-08	1.09e-07	46	21	132	146
ENSG00000189001	SBSN	-2.05	4.78e-06	1.08e-05	20	11	73	56
ENSG00000213693	SEC14L1P1	-2.05	4.25e-09	1.16e-08	21	24	102	85
ENSG00000256383	AC020910.2	-2.048	1.11e-30	6.36e-30	123	141	549	543
ENSG00000273394	RP11-255E6.6	-2.048	2.19e-05	4.72e-05	16	9	59	45
ENSG00000122786	CALD1	-2.045	3.72e-174	1.67e-172	1700	1611	7542	6122
ENSG00000188039	NWD1	-2.045	1.1e-16	4.2e-16	55	51	223	215
ENSG00000270189	RP11-258C19.7	-2.043	5.11e-27	2.65e-26	121	123	489	517
ENSG00000214273	AGGF1P1	-2.042	0.00254	0.00447	3	17	52	31
ENSG00000170017	ALCAM	-2.042	2.06e-111	4.94e-110	709	741	3118	2856
ENSG00000099901	RANBP1	-2.042	2.83e-211	1.79e-209	4415	4954	20291	18296
ENSG00000214761	HNRNPA1P15	-2.039	2.19e-46	1.8e-45	217	228	1020	810
ENSG00000226650	KIF4B	-2.038	4.68e-11	1.41e-10	31	29	126	121
ENSG00000170909	OSCAR	-2.038	1.52e-10	4.44e-10	26	33	137	106
ENSG00000073536	NLE1	-2.034	1.54e-131	4.51e-130	821	883	3768	3213
ENSG00000203668	CHML	-2.032	5.39e-76	7.69e-75	1494	1153	5747	5077
ENSG00000230992	FAM201B	-2.032	9.57e-33	5.77e-32	198	194	948	656
ENSG00000198826	ARHGAP11A	-2.031	1.5e-266	1.46e-264	5205	5067	22661	19323
ENSG00000254788	CKLF-CMTM1	-2.031	2.83e-05	6.04e-05	38	12	127	78
ENSG00000215492	HNRNPA1P7	-2.029	8.31e-253	7.29e-251	7243	7881	33309	28411
ENSG00000257674	RP11-76E16.2	-2.029	0.000967	0.00178	12	5	34	36
ENSG00000171766	GATM	-2.028	1.8e-21	8.01e-21	76	94	347	347
ENSG00000171388	APLN	-2.027	6.27e-37	4.2e-36	150	163	669	607
ENSG00000237984	PTENP1	-2.027	6.27e-42	4.69e-41	184	179	780	700
ENSG00000227693	GSTM3P1	-2.026	0.000676	0.00127	12	7	51	27
ENSG00000253537	PCDHGA7	-2.026	0.00106	0.00195	15	4	40	38
ENSG00000229178	AC069513.4	-2.024	3.36e-07	8.22e-07	26	24	83	121
ENSG00000253731	PCDHGA6	-2.021	6.91e-22	3.11e-21	76	81	357	281
ENSG00000213901	SLC23A3	-2.02	3.04e-11	9.21e-11	45	32	183	130
ENSG00000196110	ZNF699	-2.02	1.76e-48	1.5e-47	290	264	1261	987
ENSG00000008277	ADAM22	-2.019	2.85e-139	9.05e-138	1153	1157	5208	4156
ENSG00000186193	SAPCD2	-2.019	3.53e-159	1.39e-157	1316	1460	5944	5310
ENSG00000198435	NRARP	-2.017	1.24e-67	1.53e-66	387	414	1676	1567
ENSG00000204128	C2orf72	-2.016	2.16e-09	5.97e-09	25	28	124	91
ENSG00000229251	HNRNPA1P8	-2.016	1.69e-216	1.13e-214	1816	1917	8122	6976
ENSG00000206228	HNRNPA1P4	-2.015	1.85e-135	5.66e-134	984	938	4210	3557
ENSG00000109265	KIAA1211	-2.009	7.44e-57	7.51e-56	427	359	1726	1438
ENSG00000101057	MYBL2	-2.009	1.59e-248	1.33e-246	4899	4968	20723	18985
ENSG00000132436	FIGNL1	-2.008	8.33e-78	1.23e-76	449	425	1886	1629
ENSG00000135486	HNRNPA1	-2.007	1.45e-283	1.63e-281	48556	51155	213388	187397
ENSG00000174016	FAM46D	-2.006	8.8e-05	0.00018	14	8	44	45
ENSG00000144554	FANCD2	-2.006	2.78e-116	7.07e-115	774	857	3490	3062
ENSG00000164406	LEAP2	-2.005	3.85e-05	8.13e-05	10	19	50	67
ENSG00000104059	FAM189A1	-2.004	2.3e-21	1.02e-20	266	170	1014	736
ENSG00000233184	RP11-421L21.3	-2.004	6.02e-24	2.87e-23	112	88	427	376
ENSG00000183763	TRAIP	-2.004	3.37e-52	3.09e-51	324	312	1442	1110
ENSG00000130193	THEM6	-2.003	6.95e-98	1.36e-96	637	615	2694	2326
ENSG00000173950	XXYLT1	-2.003	9.64e-79	1.44e-77	480	551	2192	1941
ENSG00000105011	ASF1B	-2.002	5.36e-217	3.61e-215	2329	2292	9716	8798
ENSG00000255389	C6orf3	-2.002	2.15e-07	5.33e-07	26	32	93	140
ENSG00000266885	RP11-744K17.2	-2.002	6.9e-13	2.26e-12	35	49	175	162
ENSG00000104889	RNASEH2A	-2	1.5e-146	5.12e-145	1682	1987	7839	6835
ENSG00000189403	HMGB1	-1.999	3.34e-250	2.84e-248	16829	18301	75003	65381
ENSG00000214391	RP11-121L10.3	-1.997	4.54e-243	3.65e-241	6365	6080	26333	23353
ENSG00000110536	PTPMT1	-1.994	1.2e-59	1.3e-58	335	379	1489	1356
ENSG00000239389	PCDHA13	-1.993	6.27e-05	0.00013	20	10	75	45
ENSG00000123009	NME2P1	-1.991	3.61e-05	7.63e-05	15	10	58	42
ENSG00000170525	PFKFB3	-1.99	1.74e-113	4.3e-112	810	770	3355	2920
ENSG00000081154	PCNP	-1.988	5.42e-167	2.27e-165	3372	3943	15605	13418
ENSG00000039560	RAI14	-1.988	9.76e-248	8.15e-246	3887	3775	16310	14095
ENSG00000148700	ADD3	-1.987	1.91e-103	4.1e-102	686	676	2891	2510
ENSG00000245750	RP11-279F6.1	-1.987	0.00221	0.00391	13	4	39	29
ENSG00000228649	AC005682.5	-1.985	5.42e-21	2.37e-20	112	139	597	397
ENSG00000253953	PCDHGB4	-1.985	0.00327	0.00567	6	8	25	31
ENSG00000162599	NFIA	-1.984	3.44e-54	3.3e-53	465	617	2277	2003
ENSG00000162511	LAPTM5	-1.981	1.16e-05	2.56e-05	16	14	71	48
ENSG00000085465	OVGP1	-1.981	1.83e-05	3.97e-05	11	20	57	66
ENSG00000169946	ZFPM2	-1.98	4.16e-40	2.98e-39	188	224	874	752
ENSG00000176244	ACBD7	-1.979	4.71e-20	1.99e-19	94	74	368	295
ENSG00000124120	TTPAL	-1.979	8.41e-174	3.75e-172	1618	1721	7233	5933
ENSG00000171320	ESCO2	-1.976	2.69e-108	6.2e-107	763	762	3277	2723
ENSG00000198901	PRC1	-1.976	5.58e-246	4.59e-244	3710	3935	16120	13959
ENSG00000240184	PCDHGC3	-1.975	4.08e-70	5.32e-69	491	452	2055	1654
ENSG00000220583	RPL35P2	-1.975	2.3e-84	3.71e-83	565	541	2376	1974
ENSG00000119314	PTBP3	-1.973	5.75e-245	4.68e-243	7402	7072	30523	26308
ENSG00000123505	AMD1	-1.972	2.88e-264	2.72e-262	4951	4964	20860	18048
ENSG00000153936	HS2ST1	-1.971	4.43e-201	2.55e-199	1961	2123	8639	7373
ENSG00000031081	ARHGAP31	-1.966	3.82e-85	6.24e-84	555	618	2472	2110
ENSG00000041353	RAB27B	-1.962	1.14e-64	1.35e-63	445	418	1879	1484
ENSG00000139163	ETNK1	-1.961	1.93e-220	1.35e-218	2912	2787	11836	10350
ENSG00000230342	FANCD2P2	-1.961	0.000304	0.000591	6	18	48	46
ENSG00000213201	FABP5P10	-1.96	4.46e-16	1.66e-15	62	53	240	208
ENSG00000167244	IGF2	-1.96	5.9e-175	2.65e-173	10933	9753	43087	37389
ENSG00000267118	CTB-91J4.1	-1.959	0.00576	0.00969	9	5	23	32
ENSG00000112029	FBXO5	-1.957	1.26e-200	7.18e-199	2000	2139	8499	7573
ENSG00000106615	RHEB	-1.957	7.27e-225	5.17e-223	2476	2611	10593	9152
ENSG00000222047	C10orf55	-1.956	2.52e-58	2.63e-57	350	344	1404	1289
ENSG00000006468	ETV1	-1.956	6.5e-99	1.3e-97	1355	1156	5363	4381
ENSG00000166803	KIAA0101	-1.954	1.63e-172	7.19e-171	1585	1647	6565	5960
ENSG00000138658	C4orf21	-1.951	5.68e-20	2.39e-19	366	217	1243	1011
ENSG00000237669	HCG4P3	-1.951	1.11e-09	3.1e-09	27	45	157	122
ENSG00000178691	SUZ12	-1.951	1.98e-158	7.72e-157	1376	1446	5956	4954
ENSG00000072803	FBXW11	-1.948	3.09e-220	2.14e-218	3191	3078	13092	11099
ENSG00000253767	PCDHGA8	-1.948	9.04e-06	2.01e-05	12	20	69	55
ENSG00000126215	XRCC3	-1.945	2.5e-197	1.38e-195	2749	2921	11337	10498
ENSG00000262528	LA16c-349E10.1	-1.943	0.000323	0.000625	9	14	57	32
ENSG00000265579	RP11-713C5.1	-1.942	1.64e-09	4.56e-09	42	31	169	112
ENSG00000100154	TTC28	-1.942	1.08e-94	2.03e-93	1334	1119	5068	4360
ENSG00000166828	SCNN1G	-1.941	7e-05	0.000144	9	26	77	58
ENSG00000166682	TMPRSS5	-1.941	0.00202	0.00359	10	6	35	27
ENSG00000151806	GUF1	-1.94	2.45e-232	1.83e-230	3179	3329	13291	11677
ENSG00000167553	TUBA1C	-1.939	5.75e-245	4.68e-243	53832	51497	216719	187215
ENSG00000003137	CYP26B1	-1.937	0.00426	0.00728	17	4	53	28
ENSG00000123977	DAW1	-1.937	0.000198	0.000393	11	10	39	42
ENSG00000271533	RP3-368A4.6	-1.936	4.54e-13	1.49e-12	44	52	210	158
ENSG00000147403	RPL10	-1.934	1.77e-230	1.3e-228	49399	53941	212759	181991
ENSG00000136908	DPM2	-1.932	1.36e-210	8.46e-209	2092	2111	8615	7421
ENSG00000151725	CENPU	-1.931	4.56e-74	6.33e-73	489	489	1942	1787
ENSG00000250697	CTD-2066L21.3	-1.931	1.92e-05	4.15e-05	15	31	115	61
ENSG00000235257	AC093415.2	-1.93	5.89e-07	1.42e-06	16	29	95	77
ENSG00000104129	DNAJC17	-1.929	9.87e-23	4.54e-22	109	155	525	481
ENSG00000259768	RP5-991G20.1	-1.928	4.27e-09	1.16e-08	24	35	120	105
ENSG00000198843	SELT	-1.925	9.21e-209	5.63e-207	4133	4485	17886	14845
ENSG00000182481	KPNA2	-1.924	1.88e-258	1.71e-256	13756	14037	57369	48088
ENSG00000233631	RP11-457M11.2	-1.924	1.37e-12	4.41e-12	47	78	267	208
ENSG00000214593	RP11-65N13.6	-1.923	1.68e-08	4.43e-08	24	27	106	88
ENSG00000171530	TBCA	-1.923	3.54e-215	2.32e-213	3588	3878	15329	12992
ENSG00000163507	KIAA1524	-1.921	1.04e-119	2.74e-118	1256	1134	4834	4215
ENSG00000154229	PRKCA	-1.919	1.32e-137	4.14e-136	1562	1424	6077	5212
ENSG00000105538	RASIP1	-1.918	6.18e-17	2.37e-16	76	117	409	321
ENSG00000261428	RP11-16P6.1	-1.918	2.01e-10	5.84e-10	37	33	133	132
ENSG00000242375	RP11-498P14.3	-1.918	4.25e-09	1.16e-08	28	38	148	102
ENSG00000236673	RP11-69I8.2	-1.918	1.46e-24	7.09e-24	117	125	454	461
ENSG00000228519	RP11-298C3.2	-1.916	6.29e-72	8.43e-71	489	558	2105	1846
ENSG00000229509	RP11-421E17.4	-1.915	0.000344	0.000665	10	10	44	32
ENSG00000271644	RP3-365I19.2	-1.915	0.000344	0.000664	10	10	44	32
ENSG00000255397	AC022182.2	-1.913	5.89e-11	1.76e-10	42	33	152	131
ENSG00000273014	RP11-225B17.2	-1.913	4.29e-21	1.88e-20	118	93	405	390
ENSG00000123268	ATF1	-1.911	2.96e-127	8.32e-126	1021	1052	4106	3691
ENSG00000144354	CDCA7	-1.911	4.77e-144	1.6e-142	1426	1589	6098	5241
ENSG00000134222	PSRC1	-1.91	4.81e-139	1.52e-137	1211	1183	4866	4133
ENSG00000137038	TMEM261	-1.91	2.94e-172	1.3e-170	1740	1690	6847	6042
ENSG00000114854	TNNC1	-1.91	6.93e-05	0.000143	15	12	45	57
ENSG00000169689	STRA13	-1.906	5.86e-168	2.47e-166	2051	2253	8865	7266
ENSG00000261589	CTC-462L7.1	-1.905	2.96e-14	1.03e-13	53	51	212	178
ENSG00000112144	ICK	-1.904	5.13e-126	1.43e-124	1597	1425	6053	5256
ENSG00000233207	RP11-216M21.7	-1.902	2.74e-07	6.74e-07	23	25	107	73
ENSG00000088451	TGDS	-1.901	2.94e-45	2.36e-44	271	268	1111	902
ENSG00000233913	CTC-575D19.1	-1.9	4.63e-238	3.6e-236	4326	4487	17708	15191
ENSG00000267150	RP11-411B10.2	-1.9	0.00205	0.00364	6	11	33	31
ENSG00000227638	HNRNPA1P14	-1.899	5.94e-05	0.000123	10	18	60	45
ENSG00000214018	RRM2P3	-1.898	1.12e-17	4.39e-17	84	72	328	254
ENSG00000185924	RTN4RL1	-1.898	0.000102	0.000208	10	14	49	41
ENSG00000183048	SLC25A10	-1.898	4.18e-57	4.24e-56	364	366	1487	1234
ENSG00000124678	TCP11	-1.898	1.53e-05	3.33e-05	12	23	66	65
ENSG00000233244	CYP4F59P	-1.896	3.34e-05	7.09e-05	27	11	74	68
ENSG00000225422	RBMS1P1	-1.896	1.99e-21	8.82e-21	112	102	458	339
ENSG00000254332	GS1-44D20.1	-1.895	7.68e-16	2.84e-15	72	69	305	220
ENSG00000271430	RP3-368A4.5	-1.895	4.65e-21	2.03e-20	155	111	510	480
ENSG00000101052	IFT52	-1.894	7.17e-68	8.93e-67	453	513	1924	1668
ENSG00000226396	RPS14P3	-1.894	0.000402	0.000773	7	16	42	44
ENSG00000169683	LRRC45	-1.892	3.96e-38	2.72e-37	321	430	1537	1251
ENSG00000158467	AHCYL2	-1.891	8.04e-125	2.22e-123	999	1000	3991	3423
ENSG00000153707	PTPRD	-1.891	0.000836	0.00155	18	8	64	33
ENSG00000188486	H2AFX	-1.889	1.9e-102	4.05e-101	5092	6347	22107	20268
ENSG00000183840	GPR39	-1.888	4.6e-53	4.3e-52	682	553	2346	2226
ENSG00000131773	KHDRBS3	-1.886	2.12e-26	1.08e-25	160	135	556	535
ENSG00000255455	RP11-890B15.3	-1.885	1.31e-21	5.84e-21	92	95	379	312
ENSG00000134775	FHOD3	-1.882	3.62e-79	5.46e-78	617	618	2364	2188
ENSG00000064393	HIPK2	-1.882	1.94e-119	5.11e-118	4039	3444	15075	12514
ENSG00000036549	ZZZ3	-1.882	1.51e-140	4.88e-139	1373	1352	5493	4551
ENSG00000230408	AC007163.6	-1.877	0.000972	0.00179	13	7	34	40
ENSG00000151150	ANK3	-1.872	9.85e-09	2.63e-08	38	55	146	195
ENSG00000083123	BCKDHB	-1.872	2.79e-97	5.45e-96	774	830	3128	2744
ENSG00000260822	GS1-358P8.4	-1.872	9.29e-25	4.52e-24	109	122	455	391
ENSG00000247796	CTD-2366F13.1	-1.871	8.97e-38	6.13e-37	216	248	885	813
ENSG00000101350	KIF3B	-1.87	3.69e-190	1.92e-188	5484	5086	20612	18023
ENSG00000230797	YY2	-1.87	3.91e-24	1.88e-23	107	110	426	368
ENSG00000116675	DNAJC6	-1.869	9.87e-47	8.17e-46	326	351	1389	1084
ENSG00000224040	HMGN1P4	-1.868	5.23e-12	1.64e-11	48	82	252	223
ENSG00000230650	AC112229.1	-1.867	6.7e-05	0.000138	13	14	46	53
ENSG00000144485	HES6	-1.867	3.68e-45	2.94e-44	446	567	1864	1831
ENSG00000196814	MVB12B	-1.867	4.19e-32	2.49e-31	384	286	1259	1185
ENSG00000205217	FAM106B	-1.865	6.98e-06	1.56e-05	17	18	64	64
ENSG00000122299	ZC3H7A	-1.865	2.72e-146	9.25e-145	1614	1543	6245	5256
ENSG00000233828	AC008394.1	-1.864	1.29e-17	5.07e-17	187	120	568	550
ENSG00000118513	MYB	-1.864	2.77e-17	1.07e-16	69	74	276	245
ENSG00000161888	SPC24	-1.864	6.41e-119	1.68e-117	1074	1159	4283	3848
ENSG00000261780	CTD-2354A18.1	-1.863	1.25e-26	6.4e-26	148	130	530	482
ENSG00000273038	RP11-479G22.8	-1.863	2.34e-11	7.13e-11	38	49	162	155
ENSG00000267216	AC010642.1	-1.861	3.13e-10	9.02e-10	34	38	141	121
ENSG00000257576	RP11-153M3.1	-1.86	4.11e-54	3.93e-53	365	357	1385	1236
ENSG00000109881	CCDC34	-1.858	1.53e-47	1.28e-46	481	415	1637	1612
ENSG00000232882	PHKA1P1	-1.857	4.42e-12	1.39e-11	61	60	267	172
ENSG00000152990	GPR125	-1.856	3.66e-168	1.55e-166	1978	1919	7708	6401
ENSG00000105700	KXD1	-1.856	6.63e-213	4.28e-211	3241	3266	12742	10814
ENSG00000188985	DHFRP1	-1.855	2.55e-106	5.71e-105	2025	1727	7200	6377
ENSG00000187514	PTMA	-1.855	8.08e-188	4.13e-186	13197	14709	53419	47498
ENSG00000241634	RP11-381E24.1	-1.855	1.07e-06	2.53e-06	40	19	109	105
ENSG00000072657	TRHDE	-1.855	1.25e-48	1.07e-47	383	453	1686	1339
ENSG00000251165	F11-AS1	-1.854	3.58e-06	8.18e-06	22	21	96	60
ENSG00000035141	FAM136A	-1.853	6.85e-210	4.23e-208	4650	5006	18543	16338
ENSG00000104369	JPH1	-1.853	3.29e-80	5.03e-79	899	794	3191	2927
ENSG00000115935	WIPF1	-1.851	5.49e-37	3.68e-36	261	228	920	845
ENSG00000119125	GDA	-1.848	1.22e-71	1.63e-70	524	560	2121	1781
ENSG00000147905	ZCCHC7	-1.848	1.33e-101	2.77e-100	895	897	3546	2905
ENSG00000117505	DR1	-1.847	2.28e-220	1.58e-218	3869	3867	14898	12939
ENSG00000259781	RP11-673C5.1	-1.847	1.05e-113	2.59e-112	3955	4578	15495	15209
ENSG00000137819	PAQR5	-1.845	1.62e-60	1.77e-59	1028	815	3528	3093
ENSG00000250072	CTC-529P8.1	-1.843	0.000149	0.000298	18	10	53	48
ENSG00000254982	HMGB1P24	-1.843	1.49e-28	8.06e-28	178	231	816	652
ENSG00000137135	ARHGEF39	-1.842	6.47e-83	1.03e-81	741	695	2741	2406
ENSG00000132967	HMGB1P5	-1.842	8.72e-178	4.01e-176	5634	6154	21944	20313
ENSG00000124097	HMGB1P1	-1.841	2.76e-51	2.48e-50	431	397	1653	1313
ENSG00000258359	PCNPP1	-1.841	0.000373	0.000718	14	16	41	67
ENSG00000261431	RP4-616B8.4	-1.841	5.56e-05	0.000116	18	12	56	52
ENSG00000131153	GINS2	-1.84	8.61e-138	2.71e-136	1439	1513	5790	4778
ENSG00000111445	RFC5	-1.84	1.87e-113	4.61e-112	1309	1463	5148	4777
ENSG00000034063	UHRF1	-1.84	3.52e-215	2.32e-213	4565	4464	17176	15150
ENSG00000157657	ZNF618	-1.84	2.43e-31	1.42e-30	180	171	684	573
ENSG00000172000	ZNF556	-1.838	2.03e-30	1.15e-29	244	199	813	771
ENSG00000160318	CLDND2	-1.837	3.13e-09	8.58e-09	40	36	127	145
ENSG00000178464	CTD-2192J16.15	-1.837	1.25e-219	8.59e-218	4659	4588	17619	15414
ENSG00000225976	RP11-192N10.2	-1.837	5.01e-55	4.88e-54	374	395	1487	1261
ENSG00000154358	OBSCN	-1.836	8.75e-24	4.15e-23	221	167	789	597
ENSG00000223459	FAM115B	-1.835	1.34e-49	1.17e-48	1761	1300	6008	4911
ENSG00000230076	AC016708.2	-1.834	8.08e-111	1.92e-109	1194	1104	4385	3809
ENSG00000072864	NDE1	-1.834	6.59e-123	1.79e-121	1519	1400	5663	4742
ENSG00000153250	RBMS1	-1.833	4.59e-208	2.79e-206	6068	5835	22984	19432
ENSG00000258988	RP11-125H8.1	-1.833	0.00402	0.0069	13	11	64	22
ENSG00000169750	RAC3	-1.832	8.78e-85	1.43e-83	858	925	3235	3112
ENSG00000242474	AC093627.9	-1.831	0.00246	0.00433	8	9	30	31
ENSG00000065618	COL17A1	-1.83	2.58e-16	9.7e-16	85	132	409	363
ENSG00000230982	DSTNP1	-1.83	1.99e-06	4.63e-06	32	23	123	73
ENSG00000214597	TMEM249	-1.83	1.29e-06	3.03e-06	19	25	88	69
ENSG00000253954	HMGN1P38	-1.829	3.21e-23	1.5e-22	141	128	545	411
ENSG00000215559	ANKRD20A11P	-1.828	1.62e-08	4.28e-08	46	33	170	111
ENSG00000256210	AC005255.3	-1.827	3.27e-13	1.08e-12	85	69	255	292
ENSG00000260260	RP11-304L19.5	-1.826	3.96e-42	2.97e-41	363	466	1569	1370
ENSG00000101955	SRPX	-1.826	1.11e-62	1.26e-61	583	528	2049	1891
ENSG00000117586	TNFSF4	-1.826	5.24e-05	0.000109	13	30	69	84
ENSG00000178295	GEN1	-1.825	3.5e-88	5.98e-87	767	755	2933	2460
ENSG00000117395	EBNA1BP2	-1.824	3.91e-238	3.07e-236	8596	8757	32969	28489
ENSG00000113448	PDE4D	-1.824	2.45e-83	3.9e-82	679	710	2627	2293
ENSG00000062822	POLD1	-1.824	8.99e-133	2.67e-131	1419	1505	5672	4681
ENSG00000118922	KLF12	-1.822	3.71e-51	3.34e-50	561	477	2040	1630
ENSG00000230734	RPL10P3	-1.822	1.02e-21	4.55e-21	524	366	1896	1251
ENSG00000196950	SLC39A10	-1.82	1.49e-145	5.07e-144	2011	1862	7436	6244
ENSG00000178695	KCTD12	-1.819	1.89e-42	1.43e-41	319	302	1124	1067
ENSG00000101333	PLCB4	-1.819	1.36e-96	2.61e-95	1012	932	3614	3245
ENSG00000175215	CTDSP2	-1.817	2.85e-182	1.39e-180	9229	8552	33801	28839
ENSG00000228716	DHFR	-1.817	1.38e-225	9.89e-224	7001	7123	26390	23371
ENSG00000131467	PSME3	-1.817	1.26e-219	8.61e-218	4519	4600	17114	15020
ENSG00000167460	TPM4	-1.816	2.62e-180	1.25e-178	9338	10434	37568	32072
ENSG00000198464	ZNF480	-1.816	6.4e-66	7.72e-65	603	548	2192	1860
ENSG00000181544	FANCB	-1.815	8.63e-41	6.29e-40	308	274	1100	949
ENSG00000266602	RP11-476K15.1	-1.815	2.54e-14	8.87e-14	80	106	391	264
ENSG00000234491	HNRNPA1P51	-1.812	3.51e-33	2.14e-32	198	192	745	625
ENSG00000256663	RP11-424C20.2	-1.812	4.46e-95	8.4e-94	914	975	3663	2969
ENSG00000167397	VKORC1	-1.812	2.91e-82	4.58e-81	731	758	2728	2499
ENSG00000142694	EVA1B	-1.809	6.11e-60	6.62e-59	1441	1941	6344	5511
ENSG00000173207	CKS1B	-1.807	2.02e-192	1.08e-190	4443	4834	17443	15017
ENSG00000155974	GRIP1	-1.803	5.92e-25	2.9e-24	137	128	492	433
ENSG00000236901	MIR600HG	-1.803	3.71e-20	1.57e-19	252	181	882	629
ENSG00000257497	RP11-585P4.5	-1.803	8.73e-11	2.59e-10	61	42	199	161
ENSG00000104375	STK3	-1.803	9.51e-113	2.31e-111	1109	1189	4234	3784
ENSG00000228343	RP11-1148L6.5	-1.802	2.15e-19	8.87e-19	97	107	358	354
ENSG00000205560	CPT1B	-1.801	2.48e-08	6.5e-08	37	57	203	125
ENSG00000197308	GATA3-AS1	-1.8	1.18e-09	3.3e-09	40	48	183	124
ENSG00000156140	ADAMTS3	-1.798	1.08e-43	8.33e-43	363	324	1304	1086
ENSG00000237766	GGTA2P	-1.797	0.00348	0.00603	12	8	27	43
ENSG00000005884	ITGA3	-1.796	3.14e-233	2.37e-231	11774	12040	44423	38301
ENSG00000268942	CKS1B	-1.794	8.53e-22	3.82e-21	130	111	456	380
ENSG00000155846	PPARGC1B	-1.794	1.16e-54	1.12e-53	520	622	2187	1773
ENSG00000035928	RFC1	-1.792	1.76e-182	8.59e-181	4436	4190	15838	14026
ENSG00000170340	B3GNT2	-1.791	9.57e-82	1.5e-80	709	743	2675	2349
ENSG00000135776	ABCB10	-1.79	7.64e-59	8.01e-58	499	529	1822	1733
ENSG00000241360	PDXP	-1.79	2.65e-07	6.52e-07	27	33	96	112
ENSG00000230006	ANKRD36BP2	-1.789	7.1e-10	2.01e-09	58	79	298	176
ENSG00000213467	HMGB1P37	-1.789	5.57e-24	2.66e-23	139	127	504	416
ENSG00000198182	ZNF607	-1.789	1.45e-154	5.38e-153	1916	1928	7263	6023
ENSG00000105877	DNAH11	-1.788	0.00372	0.00642	8	13	27	46
ENSG00000163697	APBB2	-1.787	1.29e-180	6.21e-179	3034	2981	11340	9418
ENSG00000082438	COBLL1	-1.786	8.49e-103	1.81e-101	944	956	3529	3026
ENSG00000108021	FAM208B	-1.785	1.8e-100	3.68e-99	4719	3964	16300	13634
ENSG00000185838	GNB1L	-1.784	5.27e-32	3.12e-31	189	211	731	647
ENSG00000232453	RP4-794H19.1	-1.782	7e-11	2.08e-10	43	47	164	146
ENSG00000149084	HSD17B12	-1.781	5.7e-182	2.77e-180	2538	2644	9448	8365
ENSG00000090020	SLC9A1	-1.781	1.48e-89	2.58e-88	1378	1221	4931	4002
ENSG00000123685	BATF3	-1.779	3.84e-23	1.79e-22	225	166	730	612
ENSG00000166971	AKTIP	-1.777	3.57e-38	2.46e-37	358	372	1443	1060
ENSG00000169570	DTWD2	-1.777	1.57e-52	1.45e-51	404	412	1520	1277
ENSG00000146701	MDH2	-1.776	6.81e-205	4.05e-203	10671	11476	40641	35213
ENSG00000144642	RBMS3	-1.775	3.79e-27	1.97e-26	259	222	808	839
ENSG00000100629	CEP128	-1.774	8.35e-48	7.03e-47	639	532	2228	1776
ENSG00000116191	RALGPS2	-1.774	2.53e-26	1.28e-25	237	184	776	664
ENSG00000232956	SNHG15	-1.774	3.73e-101	7.72e-100	1056	1165	4008	3586
ENSG00000159685	CHCHD6	-1.772	6.04e-46	4.9e-45	338	356	1241	1130
ENSG00000138030	KHK	-1.772	9.24e-20	3.86e-19	119	109	442	337
ENSG00000068976	PYGM	-1.771	0.000516	0.00098	12	11	40	39
ENSG00000069974	RAB27A	-1.771	2.59e-51	2.33e-50	483	563	1828	1743
ENSG00000064199	SPA17	-1.77	1.9e-52	1.75e-51	404	446	1553	1347
ENSG00000118557	PMFBP1	-1.768	3.98e-05	8.39e-05	35	18	114	67
ENSG00000119396	RAB14	-1.766	1.48e-193	7.99e-192	4647	4964	17648	15036
ENSG00000211456	SACM1L	-1.766	6.05e-119	1.59e-117	1285	1272	4714	3985
ENSG00000251169	AC005355.2	-1.765	0.000178	0.000355	11	23	66	50
ENSG00000216937	CCDC7	-1.765	1.94e-15	7.07e-15	80	87	280	288
ENSG00000189056	RELN	-1.765	0.000164	0.000327	20	24	54	96
ENSG00000117593	DARS2	-1.763	6.9e-155	2.58e-153	3324	3234	11478	10788
ENSG00000104738	MCM4	-1.76	1.59e-217	1.07e-215	13871	13711	49761	43640
ENSG00000076248	UNG	-1.76	2.9e-198	1.62e-196	4166	4128	14977	13111
ENSG00000117724	CENPF	-1.759	1.24e-158	4.87e-157	4651	4271	16158	14037
ENSG00000136205	TNS3	-1.759	3.75e-52	3.44e-51	445	514	1779	1467
ENSG00000215146	RP11-313J2.1	-1.757	1.36e-55	1.34e-54	426	455	1580	1398
ENSG00000175334	BANF1	-1.756	1.23e-171	5.39e-170	6674	7397	25313	22202
ENSG00000128408	RIBC2	-1.756	8.82e-15	3.14e-14	99	74	305	280
ENSG00000114573	ATP6V1A	-1.755	6.47e-189	3.34e-187	3157	3147	11325	9958
ENSG00000254429	CTD-2562J17.7	-1.755	0.00512	0.00866	9	11	46	22
ENSG00000198420	FAM115A	-1.755	4.46e-84	7.2e-83	4365	3594	14768	12100
ENSG00000147573	TRIM55	-1.755	1.13e-12	3.66e-12	57	78	250	206
ENSG00000188833	ENTPD8	-1.754	2.16e-06	4.99e-06	26	29	83	103
ENSG00000152061	RABGAP1L	-1.754	1.79e-46	1.47e-45	697	562	2233	2015
ENSG00000225345	SNX18P3	-1.754	3.22e-13	1.07e-12	147	115	550	334
ENSG00000186603	HPDL	-1.75	3.11e-83	4.95e-82	869	838	3127	2616
ENSG00000155254	MARVELD1	-1.749	2.09e-137	6.52e-136	1646	1655	5997	5099
ENSG00000269906	RP11-248J18.2	-1.748	1.01e-09	2.84e-09	41	58	163	170
ENSG00000213070	HMGB3P6	-1.746	6.4e-10	1.81e-09	43	46	170	129
ENSG00000255129	RP11-839D17.3	-1.746	0.00103	0.0019	16	8	41	40
ENSG00000077152	UBE2T	-1.746	1.08e-84	1.75e-83	822	860	3058	2585
ENSG00000227212	PFN1P7	-1.745	0.0017	0.00305	15	12	63	28
ENSG00000125734	GPR108	-1.744	2.71e-78	4.03e-77	837	786	2880	2558
ENSG00000104419	NDRG1	-1.744	9.68e-14	3.28e-13	90	77	269	291
ENSG00000166436	TRIM66	-1.742	5.66e-24	2.7e-23	311	225	939	854
ENSG00000264080	CTD-2015H3.1	-1.741	0.00433	0.0074	8	11	40	24
ENSG00000271788	CTD-2201E18.5	-1.74	0.00161	0.0029	15	10	33	51
ENSG00000213707	HMGB1P10	-1.74	5.91e-72	7.93e-71	754	861	2850	2546
ENSG00000137124	ALDH1B1	-1.739	2.99e-149	1.06e-147	2146	2040	7495	6476
ENSG00000146410	MTFR2	-1.739	2.65e-83	4.22e-82	828	845	2939	2647
ENSG00000080298	RFX3	-1.739	6.91e-69	8.78e-68	615	653	2262	1971
ENSG00000169071	ROR2	-1.738	2.57e-09	7.1e-09	36	43	143	121
ENSG00000167513	CDT1	-1.737	9.95e-187	5.03e-185	3664	3843	13471	11546
ENSG00000217648	RP1-95L4.4	-1.736	3.73e-07	9.08e-07	33	29	123	84
ENSG00000075826	SEC31B	-1.735	3.29e-19	1.35e-18	103	129	418	355
ENSG00000146648	EGFR	-1.732	3.71e-103	7.93e-102	1471	1382	5227	4249
ENSG00000068024	HDAC4	-1.732	6e-44	4.68e-43	472	402	1532	1371
ENSG00000244468	RP11-206M11.7	-1.73	7.58e-07	1.81e-06	55	38	199	110
ENSG00000265417	RP11-288C17.1	-1.73	1.01e-09	2.83e-09	120	64	316	295
ENSG00000092853	CLSPN	-1.729	5.66e-85	9.23e-84	1520	1331	5189	4260
ENSG00000144381	HSPD1	-1.729	1.1e-210	6.86e-209	35916	37677	131847	112155
ENSG00000270067	CTC-487M23.5	-1.727	0.00367	0.00633	13	8	29	41
ENSG00000135018	UBQLN1	-1.727	2.89e-215	1.91e-213	12421	12702	44690	38498
ENSG00000131094	C1QL1	-1.723	1.82e-61	2.03e-60	599	562	2051	1782
ENSG00000148459	PDSS1	-1.723	2.3e-28	1.23e-27	213	223	722	718
ENSG00000133114	GPALPP1	-1.722	5.3e-56	5.26e-55	470	478	1651	1477
ENSG00000113360	DROSHA	-1.721	3.87e-153	1.42e-151	2512	2398	8779	7413
ENSG00000111348	ARHGDIB	-1.72	8.46e-09	2.27e-08	77	44	223	176
ENSG00000101911	PRPS2	-1.72	3.53e-165	1.46e-163	2475	2613	8926	7838
ENSG00000172717	FAM71D	-1.716	0.000137	0.000275	23	21	97	48
ENSG00000213574	LDHAP5	-1.716	0.000115	0.000234	35	16	103	65
ENSG00000164494	PDSS2	-1.716	6.89e-94	1.28e-92	1204	1115	4044	3575
ENSG00000022267	FHL1	-1.714	6.26e-197	3.45e-195	7292	7312	26009	21901
ENSG00000236882	C5orf27	-1.713	0.000335	0.000649	12	15	49	40
ENSG00000073111	MCM2	-1.709	1.29e-197	7.16e-196	7058	7048	24479	21638
ENSG00000169519	METTL15	-1.706	1.45e-77	2.14e-76	853	827	2986	2495
ENSG00000145375	SPATA5	-1.706	5.75e-43	4.38e-42	395	390	1426	1135
ENSG00000123473	STIL	-1.706	2.55e-132	7.52e-131	2211	2075	7340	6644
ENSG00000176049	JAKMIP2	-1.705	4.26e-13	1.4e-12	81	109	364	256
ENSG00000214182	PTMAP5	-1.703	1.35e-31	7.89e-31	261	319	985	904
ENSG00000153140	CETN3	-1.701	1.95e-84	3.16e-83	1018	1025	3697	2948
ENSG00000230067	HSPD1P6	-1.701	1.2e-31	7.01e-31	459	620	1986	1523
ENSG00000249996	RP11-359P5.1	-1.701	1.43e-05	3.13e-05	20	22	69	68
ENSG00000130255	RPL36	-1.701	7.68e-97	1.48e-95	13319	16009	49310	46021
ENSG00000184612	RPL7P26	-1.701	6.66e-14	2.27e-13	98	154	458	362
ENSG00000095261	PSMD5	-1.7	1.94e-181	9.37e-180	3629	3630	12628	10962
ENSG00000138758	2017-09-11	-1.698	6.99e-140	2.24e-138	5917	5383	19892	16767
ENSG00000182459	TEX19	-1.697	2.8e-05	5.97e-05	18	34	102	67
ENSG00000088726	TMEM40	-1.697	0.00144	0.0026	14	9	41	34
ENSG00000186153	WWOX	-1.697	3.78e-35	2.42e-34	261	278	948	800
ENSG00000253846	PCDHGA10	-1.696	8.08e-08	2.05e-07	42	31	121	116
ENSG00000240122	FABP5P11	-1.695	4.4e-21	1.93e-20	134	125	443	396
ENSG00000230074	RP11-195F19.9	-1.694	3.24e-17	1.26e-16	104	141	420	373
ENSG00000147604	RPL7	-1.691	2.34e-173	1.04e-171	85465	93578	311567	266516
ENSG00000125835	SNRPB	-1.691	4.29e-198	2.39e-196	7154	7227	24933	21511
ENSG00000198934	MAGEE1	-1.69	3.19e-07	7.82e-07	29	31	106	88
ENSG00000229422	RP11-262H14.5	-1.69	2.03e-21	9e-21	154	134	507	423
ENSG00000267756	RP11-411B10.4	-1.69	2.1e-06	4.87e-06	61	30	142	152
ENSG00000176619	LMNB2	-1.689	2.09e-197	1.16e-195	13080	13710	45872	40519
ENSG00000040275	SPDL1	-1.689	1.15e-175	5.2e-174	4452	4712	16049	13501
ENSG00000163235	TGFA	-1.689	8.79e-46	7.12e-45	485	498	1796	1373
ENSG00000137700	SLC37A4	-1.687	1.96e-91	3.49e-90	1032	1121	3676	3256
ENSG00000178752	FAM132B	-1.685	2.06e-37	1.4e-36	326	384	1209	1074
ENSG00000170775	GPR37	-1.684	3.75e-50	3.31e-49	521	483	1776	1451
ENSG00000124831	LRRFIP1	-1.684	4.71e-155	1.77e-153	2828	2708	9524	8266
ENSG00000127989	MTERF	-1.682	5.65e-68	7.06e-67	767	737	2631	2197
ENSG00000162493	PDPN	-1.68	9.82e-07	2.33e-06	39	32	139	89
ENSG00000140600	SH3GL3	-1.677	2.15e-06	4.99e-06	44	25	114	107
ENSG00000101945	SUV39H1	-1.677	4.24e-76	6.06e-75	868	836	2927	2521
ENSG00000080986	NDC80	-1.676	3.18e-141	1.03e-139	2152	2330	7610	6712
ENSG00000151849	CENPJ	-1.675	5.86e-52	5.35e-51	526	499	1706	1567
ENSG00000196678	ERI2	-1.675	2.05e-32	1.23e-31	499	387	1524	1306
ENSG00000137970	RPL7P9	-1.673	4.48e-181	2.16e-179	39316	42003	141144	118143
ENSG00000117519	CNN3	-1.67	7.87e-187	4e-185	5231	5404	18145	15692
ENSG00000186468	RPS23	-1.669	6.89e-156	2.62e-154	16648	18518	59808	52034
ENSG00000158710	TAGLN2	-1.669	4.61e-188	2.36e-186	8101	7977	27426	23701
ENSG00000250365	CTD-2213F21.2	-1.667	0.0041	0.00703	7	19	36	47
ENSG00000171960	PPIH	-1.667	1.75e-33	1.07e-32	411	528	1519	1463
ENSG00000106268	NUDT1	-1.666	2.11e-109	4.92e-108	1524	1672	5397	4742
ENSG00000249863	RP11-177C12.1	-1.665	4.13e-05	8.68e-05	30	26	116	62
ENSG00000256269	HMBS	-1.664	6.97e-86	1.16e-84	1031	1098	3705	3041
ENSG00000100196	KDELR3	-1.664	4.54e-83	7.22e-82	943	962	3296	2741
ENSG00000240622	RPL7P15	-1.664	8.32e-31	4.78e-30	289	321	1098	836
ENSG00000132297	HHLA1	-1.663	6.09e-48	5.14e-47	450	433	1515	1281
ENSG00000060558	GNA15	-1.662	4.75e-08	1.22e-07	42	40	153	107
ENSG00000124614	RPS10	-1.661	8.24e-94	1.52e-92	1446	1654	5190	4616
ENSG00000244363	RPL7P23	-1.66	3.48e-180	1.66e-178	11210	11779	39662	32994
ENSG00000150938	CRIM1	-1.658	1.56e-121	4.18e-120	6933	6175	22309	19062
ENSG00000013306	SLC25A39	-1.658	1.71e-170	7.37e-169	3376	3506	11659	10067
ENSG00000147679	UTP23	-1.658	1.12e-106	2.52e-105	1755	1624	5701	4960
ENSG00000141499	WRAP53	-1.658	4.91e-121	1.31e-119	1630	1680	5556	4891
ENSG00000067057	PFKP	-1.657	3.47e-159	1.37e-157	2791	2938	9648	8417
ENSG00000087903	RFX2	-1.657	6.16e-45	4.91e-44	409	424	1387	1241
ENSG00000179399	GPC5	-1.656	0.000192	0.00038	16	47	108	91
ENSG00000149503	INCENP	-1.655	1.9e-98	3.76e-97	1663	1533	5288	4780
ENSG00000147394	ZNF185	-1.655	9.73e-15	3.46e-14	115	177	490	430
ENSG00000131473	ACLY	-1.654	1.22e-152	4.47e-151	7895	7382	25499	22588
ENSG00000171208	NETO2	-1.654	8.24e-148	2.86e-146	2705	2674	9254	7671
ENSG00000214485	RPL7P1	-1.654	1.22e-154	4.54e-153	20477	22507	73813	61426
ENSG00000088387	DOCK9	-1.653	6.05e-49	5.21e-48	673	586	2165	1794
ENSG00000184779	RPS17	-1.652	4.17e-79	6.29e-78	33016	40298	117743	112707
ENSG00000162814	SPATA17	-1.65	9.13e-05	0.000187	18	22	58	68
ENSG00000265511	RP11-524F11.1	-1.648	0.0026	0.00457	23	11	71	36
ENSG00000241458	RPL7P19	-1.648	1.19e-92	2.16e-91	3331	3090	11459	8670
ENSG00000215005	HSPD1P7	-1.647	1.33e-07	3.33e-07	224	101	575	443
ENSG00000271833	RP11-356B19.11	-1.647	0.000102	0.000208	27	15	69	63
ENSG00000182774	RPS17L	-1.647	1.32e-74	1.85e-73	31143	38378	111182	106592
ENSG00000237510	AC008268.2	-1.646	1.5e-28	8.09e-28	237	249	775	746
ENSG00000189149	CRYM-AS1	-1.646	0.000367	0.000708	29	14	82	53
ENSG00000272452	RP11-391M1.4	-1.646	6.38e-05	0.000132	24	50	149	83
ENSG00000213430	HSPD1P1	-1.645	3.39e-87	5.73e-86	1300	1334	4599	3640
ENSG00000151006	PRSS53	-1.644	1.34e-14	4.75e-14	98	139	410	331
ENSG00000249755	RP11-466G12.2	-1.643	0.000738	0.00138	14	31	57	84
ENSG00000256143	Z95704.5	-1.643	0.00511	0.00865	11	10	28	38
ENSG00000175220	ARHGAP1	-1.642	4.73e-136	1.46e-134	2443	2340	7876	7055
ENSG00000101935	AMMECR1	-1.641	3.3e-71	4.38e-70	888	842	2892	2504
ENSG00000230069	LRRC37A15P	-1.641	2.36e-07	5.82e-07	38	43	152	101
ENSG00000171435	KSR2	-1.638	3.18e-10	9.17e-10	57	55	195	154
ENSG00000227344	HAUS6P1	-1.635	2.3e-19	9.47e-19	167	158	583	427
ENSG00000196569	LAMA2	-1.635	2.85e-55	2.79e-54	899	773	2787	2406
ENSG00000244004	RP11-1396O13.2	-1.633	6.79e-16	2.52e-15	111	153	424	395
ENSG00000054277	OPN3	-1.632	1.49e-06	3.48e-06	52	45	195	106
ENSG00000249896	RP11-586D19.1	-1.632	0.000861	0.0016	13	13	43	38
ENSG00000231006	RPL7P32	-1.632	2.71e-128	7.66e-127	5415	6138	19498	16311
ENSG00000111196	MAGOHB	-1.631	1.6e-58	1.67e-57	889	1081	3299	2803
ENSG00000137804	NUSAP1	-1.63	2e-163	8.14e-162	3625	3605	12071	10311
ENSG00000132646	PCNA	-1.63	1.44e-155	5.48e-154	4033	4292	13575	12187
ENSG00000175198	PCCA	-1.629	8e-14	2.72e-13	113	152	483	337
ENSG00000224971	SUMO2P3	-1.629	5.23e-07	1.27e-06	115	54	292	231
ENSG00000197785	ATAD3A	-1.628	1.86e-106	4.18e-105	1793	1950	6373	5193
ENSG00000105220	GPI	-1.628	4.46e-188	2.29e-186	17041	16908	56170	48769
ENSG00000050555	LAMC3	-1.626	2.45e-41	1.8e-40	613	517	1908	1581
ENSG00000138180	CEP55	-1.623	1.78e-158	6.96e-157	3559	3706	11833	10538
ENSG00000102890	ELMO3	-1.623	9.97e-10	2.8e-09	56	50	167	160
ENSG00000143452	HORMAD1	-1.623	2.01e-54	1.94e-53	700	641	2246	1884
ENSG00000138193	PLCE1	-1.623	3.28e-58	3.41e-57	669	702	2198	2024
ENSG00000177359	RP11-551L14.1	-1.623	8.12e-13	2.65e-12	80	76	266	215
ENSG00000161558	TMEM143	-1.623	7.58e-27	3.91e-26	310	266	998	777
ENSG00000182685	BRICD5	-1.622	2.93e-11	8.87e-11	66	81	224	229
ENSG00000101447	FAM83D	-1.622	6.06e-159	2.39e-157	3708	3680	12336	10406
ENSG00000185480	PARPBP	-1.622	1.52e-62	1.72e-61	1008	973	3454	2646
ENSG00000081853	PCDHGA2	-1.622	2.61e-08	6.83e-08	38	46	138	121
ENSG00000249790	RP11-20D14.6	-1.622	2.46e-115	6.2e-114	3775	4310	13016	11864
ENSG00000131469	RPL27	-1.622	1.03e-164	4.23e-163	16213	17568	55347	48653
ENSG00000258405	ZNF578	-1.622	9e-05	0.000184	24	22	89	53
ENSG00000125430	HS3ST3B1	-1.621	3.69e-51	3.32e-50	531	572	1778	1616
ENSG00000234961	RP11-124N14.3	-1.621	8.24e-187	4.18e-185	9117	9334	30411	26347
ENSG00000236044	FABP5P2	-1.62	4.54e-32	2.7e-31	274	303	961	813
ENSG00000183684	ALYREF	-1.619	3.73e-118	9.67e-117	2515	2850	8829	7650
ENSG00000251292	RP11-380P13.2	-1.619	5.87e-11	1.75e-10	106	72	306	241
ENSG00000237758	BANF1P3	-1.618	6.22e-26	3.12e-25	204	216	679	611
ENSG00000251350	RP11-328N19.1	-1.618	9.54e-16	3.51e-15	114	126	425	312
ENSG00000265194	RP11-70L8.4	-1.618	1.52e-06	3.56e-06	36	29	115	85
ENSG00000087586	AURKA	-1.617	9.36e-165	3.86e-163	6258	6706	21276	18484
ENSG00000259048	CTD-2058B24.2	-1.616	6.44e-08	1.65e-07	116	184	365	555
ENSG00000173638	SLC19A1	-1.616	3.55e-110	8.37e-109	1594	1668	5291	4709
ENSG00000164114	MAP9	-1.615	8.87e-26	4.44e-25	348	290	1110	845
ENSG00000157259	GATAD1	-1.614	2.52e-154	9.33e-153	2878	2966	9536	8348
ENSG00000231991	ANXA2P2	-1.613	3.95e-101	8.16e-100	1624	1609	5455	4438
ENSG00000233493	TMEM238	-1.611	4e-05	8.42e-05	26	21	84	60
ENSG00000246596	RP11-1277A3.2	-1.609	3.91e-08	1.01e-07	119	69	345	229
ENSG00000164933	SLC25A32	-1.609	1.2e-135	3.65e-134	2366	2542	8045	6925
ENSG00000236750	AC009237.16	-1.607	0.000649	0.00122	22	12	55	49
ENSG00000105928	DFNA5	-1.607	1.9e-43	1.46e-42	490	480	1648	1307
ENSG00000213963	AC074286.1	-1.606	3.51e-16	1.31e-15	124	117	366	368
ENSG00000259994	RP11-305E6.4	-1.605	5.31e-08	1.36e-07	47	38	133	126
ENSG00000156103	MMP16	-1.603	2.77e-91	4.92e-90	2000	1798	6061	5474
ENSG00000153162	BMP6	-1.602	4.43e-43	3.38e-42	528	589	1723	1668
ENSG00000198951	NAGA	-1.602	7.46e-104	1.61e-102	1882	1792	6107	5049
ENSG00000100504	PYGL	-1.602	3.76e-124	1.03e-122	2112	2158	7089	5878
ENSG00000157315	TMED6	-1.602	4.28e-05	9e-05	21	23	73	61
ENSG00000106991	ENG	-1.601	3.83e-51	3.44e-50	663	630	2026	1897
ENSG00000204428	LY6G5C	-1.601	0.000467	0.00089	16	33	62	87
ENSG00000225766	RP11-468E2.9	-1.6	7.41e-06	1.66e-05	55	29	148	107
ENSG00000175600	SUGCT	-1.599	4.58e-22	2.07e-21	164	171	534	481
ENSG00000135842	FAM129A	-1.598	2.86e-89	4.97e-88	1663	1519	5216	4415
ENSG00000263711	RP11-169F17.1	-1.598	1.42e-75	2.02e-74	1154	1075	3694	3056
ENSG00000088325	TPX2	-1.598	9.37e-180	4.43e-178	13443	13322	43397	37601
ENSG00000058091	CDK14	-1.597	6.61e-51	5.91e-50	603	581	1964	1617
ENSG00000149485	FADS1	-1.597	2e-171	8.71e-170	6562	6851	21751	18830
ENSG00000228727	SAPCD1	-1.597	8.19e-06	1.83e-05	33	32	122	75
ENSG00000176390	CRLF3	-1.596	7.58e-64	8.83e-63	853	930	2964	2425
ENSG00000242759	LINC00882	-1.595	8.24e-05	0.000169	51	22	107	114
ENSG00000074416	MGLL	-1.595	7.64e-75	1.07e-73	967	1058	3269	2847
ENSG00000267201	AC005624.2	-1.594	0.00198	0.00352	23	10	56	44
ENSG00000236972	FABP5P1	-1.594	3.2e-32	1.9e-31	306	342	1073	884
ENSG00000179532	DNHD1	-1.592	7.31e-20	3.06e-19	169	214	641	514
ENSG00000178568	ERBB4	-1.592	0.000445	0.00085	19	20	75	43
ENSG00000072422	RHOBTB1	-1.592	6.78e-32	4e-31	306	346	1078	888
ENSG00000205581	HMGN1	-1.591	7.36e-122	1.98e-120	11540	13155	39320	35089
ENSG00000257270	RP11-521B24.5	-1.591	0.000117	0.000238	30	17	70	72
ENSG00000152642	GPD1L	-1.59	5.88e-87	9.91e-86	1275	1221	4038	3476
ENSG00000184307	ZDHHC23	-1.589	2.9e-102	6.13e-101	1616	1590	5253	4391
ENSG00000181467	RAP2B	-1.586	1.8e-100	3.68e-99	1477	1560	4868	4253
ENSG00000188459	WASF4P	-1.586	2.36e-08	6.19e-08	181	97	492	343
ENSG00000134287	ARF3	-1.585	6.57e-155	2.46e-153	11493	10990	36647	30822
ENSG00000011198	ABHD5	-1.584	1.13e-26	5.79e-26	314	264	937	796
ENSG00000051180	RAD51	-1.583	9.87e-78	1.46e-76	1044	1043	3409	2845
ENSG00000039139	DNAH5	-1.582	5.72e-25	2.8e-24	257	229	808	647
ENSG00000106462	EZH2	-1.582	2.83e-105	6.24e-104	1626	1669	5202	4660
ENSG00000212127	TAS2R14	-1.582	3.32e-07	8.13e-07	36	39	125	100
ENSG00000135097	MSI1	-1.581	7.31e-05	0.000151	26	19	71	64
ENSG00000259774	RP11-182J1.13	-1.581	3.3e-05	7e-05	34	21	92	73
ENSG00000185591	SP1	-1.581	1.83e-112	4.44e-111	7198	6431	21848	18934
ENSG00000112851	ERBB2IP	-1.58	4.57e-122	1.23e-120	8431	7755	26518	21863
ENSG00000162494	LRRC38	-1.58	3.31e-10	9.54e-10	82	61	221	207
ENSG00000020426	MNAT1	-1.579	5.05e-48	4.27e-47	800	693	2365	2095
ENSG00000015676	NUDCD3	-1.579	8.33e-138	2.62e-136	3408	3326	11011	9114
ENSG00000226535	RP11-417L14.1	-1.579	0.000856	0.00159	17	16	44	55
ENSG00000021355	SERPINB1	-1.579	4.61e-25	2.26e-24	360	343	1233	868
ENSG00000248309	MEF2C-AS1	-1.578	0.00248	0.00437	11	18	36	51
ENSG00000108518	PFN1	-1.578	4.26e-134	1.28e-132	37954	42465	129896	110268
ENSG00000164611	PTTG1	-1.578	3.27e-121	8.73e-120	3633	4075	12155	10860
ENSG00000146677	AC004453.8	-1.577	0.00235	0.00415	11	14	37	38
ENSG00000188641	DPYD	-1.577	8.8e-61	9.68e-60	802	890	2714	2334
ENSG00000184384	MAML2	-1.577	4.08e-45	3.26e-44	613	552	1896	1579
ENSG00000140718	FTO	-1.575	1.89e-54	1.83e-53	705	725	2359	1903
ENSG00000198805	PNP	-1.575	4.55e-99	9.15e-98	1506	1597	4919	4329
ENSG00000273352	RP11-61L19.3	-1.575	8.72e-07	2.08e-06	34	36	106	103
ENSG00000227525	RPL7P6	-1.574	1.67e-24	8.1e-24	255	228	736	702
ENSG00000169908	TM4SF1	-1.573	2.7e-180	1.29e-178	24370	24847	78635	67761
ENSG00000230453	ANKRD18B	-1.572	1.26e-11	3.88e-11	105	139	337	389
ENSG00000113810	SMC4	-1.571	5.85e-125	1.62e-123	7153	6566	21559	19215
ENSG00000260103	RP11-10O17.1	-1.57	8.21e-18	3.24e-17	131	139	444	358
ENSG00000026025	VIM	-1.57	3.14e-134	9.46e-133	70000	78273	234914	205179
ENSG00000136982	DSCC1	-1.569	2.1e-76	3.02e-75	1169	1288	3810	3480
ENSG00000151576	QTRTD1	-1.567	2.61e-103	5.6e-102	2026	1912	6148	5523
ENSG00000183850	ZNF730	-1.566	2.41e-10	6.98e-10	76	64	209	206
ENSG00000126895	AVPR2	-1.565	1.68e-05	3.65e-05	31	28	81	94
ENSG00000206418	RAB12	-1.565	2.87e-84	4.63e-83	1374	1318	4354	3614
ENSG00000186281	GPAT2	-1.564	1.6e-52	1.48e-51	667	707	2112	1952
ENSG00000249936	RAC1P2	-1.563	3.14e-68	3.95e-67	1062	1024	3410	2752
ENSG00000263843	RP11-649A18.12	-1.563	6.6e-20	2.77e-19	151	167	502	438
ENSG00000243894	RP11-489M13.1	-1.562	2.73e-21	1.2e-20	176	207	596	535
ENSG00000231982	RP11-573D15.1	-1.562	0.00177	0.00316	17	12	47	39
ENSG00000155893	ACPL2	-1.56	9.29e-17	3.55e-16	178	142	486	458
ENSG00000152056	AP1S3	-1.56	3.58e-41	2.63e-40	594	536	1852	1481
ENSG00000260461	RP11-541N10.3	-1.56	1.84e-13	6.16e-13	107	95	301	295
ENSG00000105738	SIPA1L3	-1.56	4.59e-141	1.49e-139	4430	4242	13583	11994
ENSG00000266896	RP1-266L20.9	-1.559	0.00011	0.000223	25	20	64	69
ENSG00000070087	PFN2	-1.557	9.76e-166	4.04e-164	9883	9898	30755	27466
ENSG00000135537	LACE1	-1.555	1.23e-35	7.98e-35	494	551	1536	1536
ENSG00000259673	IQCH-AS1	-1.554	2.69e-21	1.19e-20	174	197	575	515
ENSG00000253716	RP13-582O9.5	-1.553	2.11e-27	1.11e-26	281	336	983	828
ENSG00000152253	SPC25	-1.553	2.23e-72	3.01e-71	1011	1043	3300	2729
ENSG00000204956	PCDHGA1	-1.552	8.8e-07	2.09e-06	37	43	112	123
ENSG00000266980	RP11-552F3.4	-1.552	2.29e-07	5.67e-07	38	56	150	126
ENSG00000242607	RPS3AP34	-1.551	4.38e-20	1.85e-19	170	164	509	470
ENSG00000168454	TXNDC2	-1.551	5.43e-05	0.000113	20	29	77	67
ENSG00000164104	HMGB2	-1.55	1.31e-145	4.46e-144	5912	6396	19280	16763
ENSG00000189091	SF3B3	-1.55	3.66e-159	1.45e-157	8598	8533	27227	22929
ENSG00000168913	ENHO	-1.549	4.32e-38	2.97e-37	408	434	1314	1150
ENSG00000078018	MAP2	-1.549	2.39e-76	3.44e-75	1213	1145	3741	3157
ENSG00000233652	CICP1	-1.548	0.00225	0.00399	21	24	94	38
ENSG00000169105	CHST14	-1.547	2.03e-91	3.62e-90	1430	1527	4614	4026
ENSG00000125962	ARMCX5	-1.546	6.15e-44	4.8e-43	487	496	1524	1346
ENSG00000148200	NR6A1	-1.546	9.62e-24	4.56e-23	313	419	1162	976
ENSG00000101868	POLA1	-1.546	5.57e-84	8.99e-83	1853	1718	5404	5021
ENSG00000234373	SNX18P7	-1.545	6.8e-05	0.00014	33	21	89	69
ENSG00000113583	C5orf15	-1.544	2.66e-139	8.44e-138	3587	3835	11669	9977
ENSG00000110042	DTX4	-1.542	0.000194	0.000384	23	60	117	125
ENSG00000130005	GAMT	-1.542	1.06e-36	7.03e-36	483	581	1695	1404
ENSG00000228071	RPL7P47	-1.542	2.16e-44	1.7e-43	695	672	2248	1734
ENSG00000234964	FABP5P7	-1.541	1.42e-93	2.62e-92	2122	2401	7230	5929
ENSG00000149177	PTPRJ	-1.541	3.82e-45	3.05e-44	1034	869	3049	2488
ENSG00000120802	TMPO	-1.541	3.23e-165	1.33e-163	11641	11501	36011	31312
ENSG00000133119	RFC3	-1.539	4.07e-93	7.46e-92	1760	1943	5846	4913
ENSG00000272511	RP11-180N14.1	-1.539	8.3e-05	0.00017	20	27	73	64
ENSG00000237522	NONOP2	-1.538	0.00402	0.0069	11	14	34	39
ENSG00000260804	RP11-566E18.3	-1.537	1.38e-20	5.94e-20	229	192	644	578
ENSG00000101282	RSPO4	-1.537	9.44e-14	3.2e-13	104	113	357	273
ENSG00000141744	PNMT	-1.536	0.00275	0.00483	10	24	50	49
ENSG00000215871	RP5-837M10.1	-1.536	0.000783	0.00146	19	15	56	43
ENSG00000188312	CENPP	-1.533	1.28e-29	7.1e-29	378	404	1289	975
ENSG00000182718	ANXA2	-1.531	3.79e-158	1.48e-156	13607	13431	42433	35685
ENSG00000254012	RP11-546B8.5	-1.531	1.18e-12	3.81e-12	206	154	621	420
ENSG00000259901	RP5-991G20.4	-1.53	1.04e-35	6.78e-35	529	617	1673	1638
ENSG00000187951	ARHGAP11B	-1.529	1.19e-91	2.14e-90	1845	1732	5604	4716
ENSG00000272405	RP11-284F21.10	-1.529	4.8e-61	5.31e-60	1032	945	3077	2630
ENSG00000136943	CTSV	-1.528	1.18e-28	6.4e-28	334	360	1128	874
ENSG00000185565	LSAMP	-1.528	4.94e-06	1.12e-05	77	39	171	164
ENSG00000067177	PHKA1	-1.528	3.03e-92	5.47e-91	1970	1927	6247	4994
ENSG00000214821	HMGB1P4	-1.527	3.95e-11	1.19e-10	73	82	234	213
ENSG00000152128	TMEM163	-1.527	1.28e-05	2.8e-05	36	26	94	85
ENSG00000169288	MRPL1	-1.526	3.8e-35	2.43e-34	470	570	1623	1372
ENSG00000090920	FCGBP	-1.522	2.94e-50	2.6e-49	3779	3030	10937	8623
ENSG00000242661	RPS3AP43	-1.522	3.28e-20	1.39e-19	209	265	700	662
ENSG00000158125	XDH	-1.522	1.37e-07	3.43e-07	44	45	143	113
ENSG00000164687	FABP5	-1.521	1.78e-101	3.71e-100	6038	6987	19795	17582
ENSG00000144228	SPOPL	-1.521	4.01e-104	8.7e-103	1927	2034	5993	5372
ENSG00000135698	MPHOSPH6	-1.52	2.72e-55	2.66e-54	895	1000	2818	2616
ENSG00000161016	RPL8	-1.518	1.4e-130	4.03e-129	82798	91270	262914	235634
ENSG00000086475	SEPHS1	-1.518	3.14e-132	9.26e-131	2912	2896	8939	7696
ENSG00000150756	FAM173B	-1.517	2.98e-32	1.77e-31	370	425	1210	1065
ENSG00000130475	FCHO1	-1.517	1.63e-67	2.01e-66	1093	1232	3597	3058
ENSG00000262333	HNRNPA1P16	-1.517	6.22e-10	1.76e-09	73	67	225	176
ENSG00000177455	CD19	-1.516	0.00476	0.00809	11	13	38	31
ENSG00000235489	DBF4P1	-1.514	1.21e-18	4.88e-18	172	214	579	524
ENSG00000261663	RP11-304L19.11	-1.514	2.12e-06	4.93e-06	35	44	130	96
ENSG00000138594	TMOD3	-1.514	1.4e-130	4.04e-129	3289	3187	9963	8529
ENSG00000178882	FAM101A	-1.511	3.2e-116	8.11e-115	4281	4774	13662	12139
ENSG00000123739	PLA2G12A	-1.511	5.18e-37	3.47e-36	500	545	1516	1462
ENSG00000255135	RP11-111M22.3	-1.511	4.83e-34	3e-33	395	393	1178	1069
ENSG00000134030	CTIF	-1.51	2.63e-78	3.92e-77	1323	1332	4153	3411
ENSG00000154146	NRGN	-1.51	1.27e-40	9.23e-40	508	484	1514	1312
ENSG00000224114	RP11-343H5.4	-1.51	2.92e-50	2.58e-49	929	863	2851	2254
ENSG00000124214	STAU1	-1.51	5.73e-155	2.15e-153	7780	7768	23808	20464
ENSG00000182871	COL18A1	-1.507	8.09e-86	1.34e-84	1741	1956	5640	4867
ENSG00000138696	BMPR1B	-1.506	7.59e-22	3.41e-21	316	259	905	729
ENSG00000157985	AGAP1	-1.505	1.54e-78	2.3e-77	1286	1276	3955	3315
ENSG00000064309	CDON	-1.505	8.75e-31	5.01e-30	335	338	1012	899
ENSG00000103995	CEP152	-1.504	3.02e-66	3.65e-65	1034	1046	3243	2656
ENSG00000167747	C19orf48	-1.503	6.38e-137	1.98e-135	5018	5033	15612	12883
ENSG00000228594	C1orf233	-1.501	5e-56	4.96e-55	803	830	2500	2121
ENSG00000226432	CTD-2015B23.2	-1.501	0.000466	0.000889	27	70	173	102
ENSG00000156504	FAM122B	-1.501	2.03e-102	4.3e-101	2060	2151	6522	5395
ENSG00000121316	PLBD1	-1.501	1e-143	3.34e-142	5107	5353	15986	13622
ENSG00000112964	GHR	-1.5	2.75e-14	9.58e-14	142	180	446	465
ENSG00000272716	RP11-563N4.1	-1.499	2.5e-07	6.16e-07	61	45	171	129
ENSG00000165168	CYBB	-1.498	0.00088	0.00163	37	22	111	56
ENSG00000176624	MEX3C	-1.497	2.69e-90	4.74e-89	2308	2110	6612	5855
ENSG00000221829	FANCG	-1.496	5.32e-96	1.02e-94	2088	2220	6309	5840
ENSG00000169126	ARMC4	-1.495	2.48e-19	1.02e-18	206	183	601	496
ENSG00000125505	MBOAT7	-1.495	7.88e-126	2.2e-124	2964	3119	9260	7882
ENSG00000070019	GUCY2C	-1.494	2.37e-07	5.84e-07	79	49	190	171
ENSG00000109686	SH3D19	-1.494	5.65e-53	5.27e-52	878	938	2851	2266
ENSG00000102743	SLC25A15	-1.493	1.58e-35	1.02e-34	464	430	1337	1180
ENSG00000175806	MSRA	-1.491	7.25e-48	6.11e-47	698	779	2249	1903
ENSG00000229186	ADAM1A	-1.49	7.02e-12	2.19e-11	87	92	265	238
ENSG00000187037	GPR141	-1.489	0.000727	0.00136	23	46	128	66
ENSG00000182240	BACE2	-1.488	3.82e-05	8.07e-05	30	28	79	84
ENSG00000145012	LPP	-1.487	3.1e-73	4.25e-72	3927	3340	10854	9517
ENSG00000233740	CICP2	-1.486	0.00116	0.00212	24	23	88	44
ENSG00000218690	HIST1H2APS4	-1.486	0.00216	0.00383	13	19	46	44
ENSG00000204442	FAM155A	-1.485	1.68e-24	8.14e-24	260	302	838	735
ENSG00000139618	BRCA2	-1.483	1.12e-48	9.62e-48	941	848	2607	2394
ENSG00000115380	EFEMP1	-1.483	1.02e-10	3.01e-10	78	80	238	204
ENSG00000126778	SIX1	-1.483	5.9e-38	4.04e-37	599	713	1917	1750
ENSG00000248131	CT49	-1.482	3.32e-14	1.15e-13	111	118	344	296
ENSG00000164587	RPS14	-1.482	7.38e-159	2.9e-157	38865	40300	118323	102762
ENSG00000157999	ANKRD61	-1.479	0.00312	0.00543	12	18	50	34
ENSG00000233380	RPS2P48	-1.479	6.58e-05	0.000136	41	41	91	138
ENSG00000075624	ACTB	-1.478	2.18e-160	8.68e-159	127244	130214	382725	334208
ENSG00000268119	CTD-2561J22.5	-1.478	5.42e-32	3.2e-31	415	418	1194	1127
ENSG00000106628	POLD2	-1.476	2.67e-146	9.12e-145	7059	7336	21548	18493
ENSG00000160223	ICOSLG	-1.475	3.47e-48	2.94e-47	745	710	2189	1857
ENSG00000105202	FBL	-1.474	4.71e-145	1.59e-143	12200	12956	37295	32571
ENSG00000182168	UNC5C	-1.474	2.22e-07	5.5e-07	47	49	135	132
ENSG00000046653	GPM6B	-1.473	1.9e-09	5.26e-09	86	99	239	275
ENSG00000065534	MYLK	-1.473	9.68e-32	5.69e-31	419	396	1236	1027
ENSG00000166451	CENPN	-1.472	2.47e-88	4.24e-87	1720	1748	5039	4582
ENSG00000249853	HS3ST5	-1.47	1.98e-06	4.61e-06	37	43	122	100
ENSG00000121966	CXCR4	-1.469	0.000123	0.000248	25	54	120	99
ENSG00000232677	LINC00665	-1.469	5.56e-142	1.83e-140	5551	5605	16669	14213
ENSG00000158234	FAIM	-1.468	1.1e-20	4.77e-20	235	223	706	561
ENSG00000165929	TC2N	-1.468	5.5e-05	0.000115	25	45	99	95
ENSG00000264577	AC010761.8	-1.467	5.66e-06	1.28e-05	68	40	145	154
ENSG00000141380	SS18	-1.467	1.69e-105	3.75e-104	3590	3347	10096	9077
ENSG00000136143	SUCLA2	-1.467	1.56e-69	2.01e-68	1194	1222	3665	3012
ENSG00000122224	LY9	-1.466	0.00265	0.00465	16	15	49	37
ENSG00000140479	PCSK6	-1.466	2.51e-08	6.56e-08	61	75	183	193
ENSG00000213763	ACTBP2	-1.465	1.42e-21	6.32e-21	261	251	799	615
ENSG00000131471	AOC3	-1.465	1.91e-05	4.13e-05	31	33	88	89
ENSG00000101412	E2F1	-1.463	7.69e-85	1.25e-83	2036	1893	5811	5019
ENSG00000147065	MSN	-1.463	3.59e-124	9.84e-123	21667	20411	62920	53056
ENSG00000232783	AC073135.3	-1.461	0.00561	0.00945	21	17	37	68
ENSG00000102317	RBM3	-1.461	2.57e-133	7.72e-132	9588	10362	29313	25613
ENSG00000219642	BMPR1APS1	-1.46	0.000193	0.000382	65	37	185	96
ENSG00000180914	OXTR	-1.459	1.22e-09	3.41e-09	84	128	302	281
ENSG00000114698	PLSCR4	-1.459	2.33e-18	9.32e-18	221	206	666	508
ENSG00000270983	RP11-137J7.3	-1.458	0.00241	0.00425	19	14	52	39
ENSG00000237594	AP000251.3	-1.456	0.000181	0.000361	23	25	72	60
ENSG00000175592	FOSL1	-1.456	4.99e-150	1.8e-148	22166	22164	65610	55980
ENSG00000102007	PLP2	-1.455	4.79e-135	1.46e-133	5095	5341	15406	13196
ENSG00000260855	RP11-439E19.10	-1.454	0.00133	0.00242	39	16	78	73
ENSG00000163513	TGFBR2	-1.454	7.55e-109	1.75e-107	3963	3843	11817	9575
ENSG00000224689	ZNF812	-1.454	0.00278	0.00487	18	14	42	46
ENSG00000269690	AC096677.1	-1.453	3.58e-05	7.58e-05	41	29	110	82
ENSG00000232460	BMPR1APS2	-1.452	1.48e-10	4.32e-10	199	129	496	402
ENSG00000158402	CDC25C	-1.452	1.96e-43	1.51e-42	671	756	2101	1804
ENSG00000152767	FARP1	-1.452	9.6e-68	1.19e-66	1422	1317	4031	3464
ENSG00000186230	ZNF749	-1.451	2.8e-27	1.46e-26	320	330	965	812
ENSG00000130600	H19	-1.45	2.32e-11	7.06e-11	92	99	266	256
ENSG00000074211	PPP2R2C	-1.45	2.01e-42	1.52e-41	579	598	1717	1498
ENSG00000138738	PRDM5	-1.45	3.69e-21	1.62e-20	239	265	702	675
ENSG00000232385	RPS3AP25	-1.45	2.48e-69	3.18e-68	1406	1533	4418	3610
ENSG00000144868	TMEM108	-1.45	0.00016	0.00032	71	31	160	119
ENSG00000174912	METTL15P1	-1.448	2.58e-06	5.94e-06	44	42	136	99
ENSG00000113296	THBS4	-1.448	3.2e-14	1.11e-13	160	139	461	355
ENSG00000142937	RPS8	-1.446	7.2e-98	1.41e-96	29524	33814	91277	81251
ENSG00000118495	PLAGL1	-1.445	1.33e-68	1.69e-67	2007	1780	5520	4788
ENSG00000235903	CPB2-AS1	-1.444	8.41e-06	1.87e-05	33	40	106	93
ENSG00000113578	FGF1	-1.443	1.52e-17	5.96e-17	262	212	715	574
ENSG00000177943	MAMDC4	-1.442	1.5e-17	5.89e-17	178	180	539	434
ENSG00000255408	PCDHA3	-1.442	0.00216	0.00382	16	17	49	41
ENSG00000167775	CD320	-1.441	3.9e-100	7.96e-99	2474	2721	7597	6511
ENSG00000239344	RP11-771F20.1	-1.441	1.44e-14	5.06e-14	198	154	512	444
ENSG00000131470	PSMC3IP	-1.44	4.93e-19	2.01e-18	236	211	670	543
ENSG00000197275	RAD54B	-1.44	7.72e-27	3.98e-26	383	348	1084	900
ENSG00000260617	RP5-1142A6.7	-1.44	6.58e-06	1.48e-05	92	49	214	169
ENSG00000261642	RP11-309H21.3	-1.438	0.00058	0.00109	22	24	56	69
ENSG00000230629	RPS23P8	-1.438	6.29e-135	1.91e-133	5728	5912	17045	14496
ENSG00000141391	SLMO1	-1.438	1.71e-12	5.47e-12	118	120	321	324
ENSG00000053254	FOXN3	-1.435	2.82e-54	2.71e-53	1097	1029	3161	2588
ENSG00000163389	POGLUT1	-1.434	2.72e-45	2.18e-44	738	744	2085	1920
ENSG00000149273	RPS3	-1.434	7.2e-136	2.21e-134	46577	49881	139050	121586
ENSG00000256288	RP11-277P12.10	-1.433	6.89e-07	1.65e-06	52	49	157	116
ENSG00000231205	ZNF826P	-1.433	1.75e-24	8.46e-24	728	569	1965	1538
ENSG00000146676	PURB	-1.432	1.31e-124	3.61e-123	3733	3891	11000	9567
ENSG00000230359	TPI1P2	-1.432	5.26e-05	0.00011	29	55	123	104
ENSG00000196230	TUBB	-1.432	2.24e-150	8.09e-149	80219	81805	233971	203147
ENSG00000159733	ZFYVE28	-1.432	2.57e-38	1.77e-37	625	722	1975	1659
ENSG00000075303	SLC25A40	-1.431	6.48e-61	7.15e-60	1506	1758	4780	4021
ENSG00000175548	ALG10B	-1.43	2.45e-49	2.12e-48	1480	1265	4023	3372
ENSG00000160014	CALM3	-1.43	1.41e-142	4.68e-141	12168	12136	34846	30640
ENSG00000126890	CTAG2	-1.43	9e-46	7.29e-45	1315	1621	4357	3556
ENSG00000116127	ALMS1	-1.428	9.55e-27	4.91e-26	1844	1332	4569	3978
ENSG00000144713	RPL32	-1.428	1.07e-121	2.88e-120	28499	31252	86074	74743
ENSG00000234899	SOX9-AS1	-1.428	2.49e-06	5.75e-06	51	47	157	107
ENSG00000142798	HSPG2	-1.423	7.36e-44	5.72e-43	2404	1925	6267	5338
ENSG00000168411	RFWD3	-1.423	1.25e-113	3.1e-112	8638	8127	24371	20573
ENSG00000259953	RP11-4O1.2	-1.423	2.32e-06	5.36e-06	57	54	183	115
ENSG00000259803	SLC22A31	-1.423	1.88e-14	6.59e-14	131	137	388	331
ENSG00000144468	RHBDD1	-1.421	4.52e-63	5.18e-62	1111	1132	3174	2832
ENSG00000270728	RP4-657E11.10	-1.421	0.000713	0.00133	43	20	96	73
ENSG00000160062	ZBTB8A	-1.421	8.79e-22	3.94e-21	381	314	981	880
ENSG00000197043	ANXA6	-1.419	6.58e-94	1.22e-92	2307	2219	6518	5585
ENSG00000173068	BNC2	-1.419	2.67e-54	2.56e-53	956	936	2727	2333
ENSG00000215274	GAGE10	-1.419	3.17e-17	1.23e-16	16532	26626	65784	49601
ENSG00000170629	DPY19L2P2	-1.418	6.79e-64	7.91e-63	1517	1710	4495	4128
ENSG00000255561	FDXACB1	-1.417	5.76e-17	2.22e-16	235	205	662	513
ENSG00000158292	GPR153	-1.417	5.08e-26	2.56e-25	325	337	962	806
ENSG00000187741	FANCA	-1.416	2.56e-59	2.73e-58	1490	1376	4228	3420
ENSG00000186481	ANKRD20A5P	-1.415	2.13e-39	1.51e-38	865	806	2505	1950
ENSG00000213513	RP13-39P12.2	-1.415	0.0026	0.00457	15	19	49	42
ENSG00000223478	RP11-545E17.3	-1.414	1.35e-16	5.14e-16	208	187	535	518
ENSG00000256546	AC156455.1	-1.413	1.02e-18	4.13e-18	296	241	764	666
ENSG00000262601	CTC-786C10.1	-1.413	1.12e-06	2.64e-06	61	47	142	146
ENSG00000076662	ICAM3	-1.413	3.6e-40	2.59e-39	916	800	2454	2116
ENSG00000161996	WDR90	-1.412	2.26e-44	1.78e-43	881	806	2401	2090
ENSG00000184033	CTAG1B	-1.411	1.2e-74	1.69e-73	9620	11493	30015	26122
ENSG00000138796	HADH	-1.411	1.05e-49	9.21e-49	1098	1299	3390	2985
ENSG00000115232	ITGA4	-1.411	8.62e-78	1.27e-76	1987	1863	5411	4827
ENSG00000180385	EMC3-AS1	-1.41	3.98e-15	1.43e-14	143	153	425	362
ENSG00000120899	PTK2B	-1.41	3.9e-05	8.23e-05	50	50	109	157
ENSG00000180336	C17orf104	-1.409	2.78e-82	4.39e-81	2434	2254	6777	5674
ENSG00000189043	NDUFA4	-1.409	4.72e-115	1.18e-113	4187	4160	12108	10056
ENSG00000115268	RPS15	-1.409	4.91e-132	1.44e-130	35763	38212	105647	90804
ENSG00000170035	UBE2E3	-1.409	4.11e-114	1.03e-112	3996	4283	11863	10127
ENSG00000235651	AC064850.4	-1.408	4.84e-05	0.000101	49	30	108	102
ENSG00000183678	CTAG1A	-1.408	4.68e-74	6.49e-73	9615	11494	30036	25969
ENSG00000270018	RP3-462E2.5	-1.408	0.00139	0.00253	16	37	74	67
ENSG00000136100	VPS36	-1.408	1.6e-82	2.52e-81	1741	1841	5110	4394
ENSG00000186777	ZNF732	-1.407	1.27e-23	5.99e-23	286	308	855	720
ENSG00000198873	GRK5	-1.406	4.92e-17	1.9e-16	213	272	664	622
ENSG00000104237	RP1	-1.406	2.58e-05	5.52e-05	46	32	113	94
ENSG00000151079	KCNA6	-1.405	4.48e-19	1.83e-18	273	262	703	714
ENSG00000006634	DBF4	-1.404	1.13e-108	2.63e-107	3287	3545	9666	8416
ENSG00000099958	DERL3	-1.404	3.68e-08	9.54e-08	73	64	203	160
ENSG00000213468	RP11-453F18__B.1	-1.404	8.63e-05	0.000177	28	35	95	72
ENSG00000172915	NBEA	-1.403	2.81e-34	1.76e-33	563	537	1508	1402
ENSG00000205509	AC138783.11	-1.402	7.3e-08	1.86e-07	78	77	246	164
ENSG00000214132	RP11-420O16.2	-1.402	5.34e-09	1.45e-08	84	79	213	218
ENSG00000137486	ARRB1	-1.4	3.28e-17	1.27e-16	192	188	520	483
ENSG00000163666	HESX1	-1.4	2.35e-05	5.06e-05	34	36	104	81
ENSG00000232346	SC22CB-1E7.1	-1.4	6.25e-26	3.14e-25	414	470	1315	1018
ENSG00000101187	SLCO4A1	-1.4	4.39e-59	4.64e-58	1098	1102	3050	2757
ENSG00000158195	WASF2	-1.4	3.91e-98	7.74e-97	12878	11734	34772	30188
ENSG00000136492	BRIP1	-1.399	9.02e-48	7.59e-47	1196	1052	3165	2764
ENSG00000116679	IVNS1ABP	-1.399	2.78e-108	6.39e-107	3023	3213	8788	7653
ENSG00000249731	RP11-259O2.3	-1.399	5.71e-24	2.72e-23	764	586	1923	1638
ENSG00000112977	DAP	-1.398	1.09e-111	2.62e-110	4812	5227	14241	12224
ENSG00000239407	LL0XNC01-237H1.2	-1.397	0.00236	0.00416	17	22	62	41
ENSG00000152348	ATG10	-1.396	2.81e-35	1.81e-34	706	725	1892	1875
ENSG00000126953	TIMM8A	-1.396	4.44e-30	2.5e-29	566	698	1799	1528
ENSG00000102967	DHODH	-1.395	4.96e-38	3.4e-37	680	777	2012	1820
ENSG00000089280	FUS	-1.394	1.6e-137	5e-136	14291	14396	40181	35232
ENSG00000184906	AC129778.2	-1.393	0.00368	0.00635	15	18	48	39
ENSG00000251593	MSNP1	-1.393	6.98e-10	1.97e-09	99	97	298	217
ENSG00000117592	PRDX6	-1.393	8.02e-131	2.32e-129	8171	8448	23527	20126
ENSG00000216775	RP1-152L7.5	-1.393	1.86e-33	1.14e-32	736	634	1912	1687
ENSG00000267244	CTB-31O20.4	-1.392	4.22e-06	9.59e-06	40	54	129	118
ENSG00000261087	KB-1460A1.5	-1.391	1.6e-05	3.49e-05	40	51	110	129
ENSG00000203883	SOX18	-1.391	1.6e-11	4.91e-11	117	120	308	314
ENSG00000257365	FNTB	-1.39	9.96e-29	5.4e-28	429	420	1160	1065
ENSG00000170191	NANP	-1.39	2.18e-43	1.68e-42	861	904	2372	2255
ENSG00000219747	RP1-292B18.1	-1.39	1.8e-26	9.16e-26	744	710	2241	1570
ENSG00000002822	MAD1L1	-1.389	1.44e-64	1.7e-63	1227	1289	3493	3096
ENSG00000269896	RP4-740C4.6	-1.389	2.25e-17	8.77e-17	222	209	630	499
ENSG00000137154	RPS6	-1.389	5.54e-132	1.63e-130	65156	69068	188032	163579
ENSG00000119711	ALDH6A1	-1.387	1.13e-22	5.17e-22	317	375	984	826
ENSG00000068120	COASY	-1.387	1.16e-109	2.72e-108	4382	4227	12197	10312
ENSG00000197451	HNRNPAB	-1.387	1.82e-69	2.34e-68	9854	11811	29887	26782
ENSG00000247151	CSTF3-AS1	-1.386	1.8e-05	3.9e-05	36	45	104	108
ENSG00000091157	WDR7	-1.386	1.43e-33	8.8e-33	700	613	1851	1580
ENSG00000241494	RP11-796G6.1	-1.385	0.00204	0.00363	19	23	67	43
ENSG00000054392	HHAT	-1.382	1.51e-26	7.71e-26	433	409	1130	1065
ENSG00000171863	RPS7	-1.382	9.56e-98	1.87e-96	50999	57444	149705	132866
ENSG00000163958	ZDHHC19	-1.381	0.000291	0.000567	48	26	109	84
ENSG00000187942	LDLRAD2	-1.38	4.67e-15	1.68e-14	153	162	437	383
ENSG00000132749	MTL5	-1.38	2.39e-20	1.02e-19	300	374	945	810
ENSG00000166181	API5	-1.379	3.59e-99	7.23e-98	4531	4242	12102	10721
ENSG00000107443	CCNJ	-1.379	2.1e-44	1.66e-43	1135	1002	3016	2544
ENSG00000172476	RAB40A	-1.379	2.39e-06	5.53e-06	95	56	205	188
ENSG00000112394	SLC16A10	-1.379	1.78e-22	8.15e-22	361	325	922	862
ENSG00000217783	LDHAL6FP	-1.376	5.05e-08	1.3e-07	106	107	343	210
ENSG00000156858	PRR14	-1.376	4.26e-79	6.42e-78	2103	2330	6154	5350
ENSG00000109133	TMEM33	-1.376	1.49e-114	3.72e-113	5515	5387	15390	12910
ENSG00000173715	C11orf80	-1.375	4.92e-17	1.9e-16	235	214	651	514
ENSG00000145439	CBR4	-1.375	1.86e-27	9.8e-27	438	508	1348	1106
ENSG00000271978	RP11-428J1.4	-1.375	1.89e-12	6.05e-12	190	148	448	429
ENSG00000134250	NOTCH2	-1.374	1.44e-62	1.63e-61	6138	5218	15953	13485
ENSG00000242060	RPS3AP49	-1.374	3.22e-08	8.35e-08	215	126	471	413
ENSG00000218336	TENM3	-1.374	2.44e-50	2.16e-49	971	977	2649	2400
ENSG00000261777	RP11-529K1.2	-1.373	1.56e-08	4.12e-08	84	73	208	199
ENSG00000145425	RPS3A	-1.373	2.49e-95	4.7e-94	33904	38153	101527	85087
ENSG00000233762	AC007969.5	-1.372	2.64e-90	4.65e-89	2417	2408	6854	5636
ENSG00000107317	PTGDS	-1.372	1.5e-05	3.27e-05	36	45	108	102
ENSG00000135299	ANKRD6	-1.371	2e-24	9.68e-24	344	347	981	807
ENSG00000187630	DHRS4L2	-1.371	3.02e-24	1.45e-23	410	366	1094	913
ENSG00000240776	RP11-435F17.1	-1.371	8.45e-06	1.88e-05	64	118	278	193
ENSG00000273004	GS1-279B7.2	-1.37	0.000107	0.000218	30	31	81	77
ENSG00000254336	AC008694.2	-1.369	5.92e-23	2.74e-22	337	323	883	822
ENSG00000272520	CTD-2044J15.2	-1.369	2.89e-19	1.19e-18	297	328	924	691
ENSG00000253103	RP11-946L20.4	-1.369	1.95e-09	5.42e-09	453	714	1892	1122
ENSG00000106799	TGFBR1	-1.368	8.24e-72	1.1e-70	1565	1596	4421	3736
ENSG00000197702	PARVA	-1.367	4.75e-64	5.56e-63	1792	1715	4665	4384
ENSG00000265936	RP11-563H6.1	-1.366	9.95e-11	2.94e-10	155	120	357	352
ENSG00000259010	RP11-973N13.2	-1.366	0.000364	0.000701	35	25	73	82
ENSG00000272931	RP5-943J3.2	-1.366	0.00206	0.00366	23	51	122	69
ENSG00000205683	DPF3	-1.365	2.72e-12	8.63e-12	128	156	407	325
ENSG00000117868	ESYT2	-1.365	2.2e-91	3.91e-90	2767	2640	7569	6354
ENSG00000172456	FGGY	-1.365	9.33e-12	2.89e-11	116	139	362	295
ENSG00000123219	CENPK	-1.364	1.89e-49	1.64e-48	1292	1158	3323	2985
ENSG00000145907	G3BP1	-1.364	4.19e-131	1.22e-129	13570	13606	37459	32483
ENSG00000173212	MAB21L3	-1.364	8.86e-18	3.5e-17	587	437	1339	1297
ENSG00000186660	ZFP91	-1.364	1.01e-106	2.29e-105	5723	5519	15191	13738
ENSG00000127586	CHTF18	-1.362	3.42e-50	3.02e-49	1064	1081	2852	2663
ENSG00000115414	FN1	-1.362	3.23e-64	3.79e-63	2855	2498	7499	6258
ENSG00000072062	PRKACA	-1.362	1.26e-105	2.8e-104	4980	4827	13768	11447
ENSG00000187456	RDM1	-1.362	9.57e-05	0.000195	37	57	149	93
ENSG00000251339	RP11-506N2.1	-1.362	1.51e-05	3.29e-05	202	111	510	295
ENSG00000267069	RP11-64C12.8	-1.362	0.00409	0.00701	25	20	45	71
ENSG00000261098	RP11-819C21.1	-1.362	2.02e-06	4.68e-06	63	103	249	178
ENSG00000118804	FAM47E-STBD1	-1.361	5.72e-07	1.38e-06	65	105	241	196
ENSG00000226840	PAICSP3	-1.361	0.00121	0.00222	21	33	62	77
ENSG00000153531	ADPRHL1	-1.36	9.32e-31	5.34e-30	488	530	1363	1250
ENSG00000212123	PRR22	-1.36	5.1e-12	1.6e-11	148	125	364	337
ENSG00000240509	RPL34P18	-1.36	7.66e-12	2.39e-11	181	147	481	361
ENSG00000157326	DHRS4	-1.359	1.44e-17	5.65e-17	287	239	725	625
ENSG00000213326	RPS7P11	-1.359	6.14e-59	6.46e-58	2221	2612	6439	5959
ENSG00000269246	CTC-246B18.10	-1.358	0.000355	0.000684	33	64	108	141
ENSG00000184465	WDR27	-1.357	6.79e-44	5.29e-43	918	876	2505	2092
ENSG00000213062	AL021068.1	-1.356	4.78e-07	1.16e-06	74	63	204	147
ENSG00000162144	CYB561A3	-1.356	3.19e-59	3.39e-58	1223	1202	3288	2918
ENSG00000144488	ESPNL	-1.356	2.42e-19	9.94e-19	326	314	813	825
ENSG00000089009	RPL6	-1.356	7.6e-91	1.34e-89	73532	83295	212453	189054
ENSG00000234797	RPS3AP6	-1.356	4.16e-113	1.02e-111	13194	13954	38097	31394
ENSG00000165916	PSMC3	-1.355	9.35e-111	2.22e-109	5873	6289	16515	14605
ENSG00000182796	TMEM198B	-1.354	4.51e-18	1.8e-17	240	290	715	640
ENSG00000184792	OSBP2	-1.353	2.9e-28	1.56e-27	500	471	1281	1199
ENSG00000172809	RPL38	-1.353	2.73e-97	5.34e-96	10641	11912	30946	26668
ENSG00000223461	AC004471.9	-1.352	0.00291	0.00508	23	18	48	57
ENSG00000125531	C20orf195	-1.352	3.81e-05	8.06e-05	62	37	132	121
ENSG00000131480	AOC2	-1.35	8.05e-06	1.79e-05	52	93	196	174
ENSG00000163762	TM4SF18	-1.349	2.32e-47	1.94e-46	1057	1020	2758	2534
ENSG00000213757	CTC-451P13.1	-1.348	2.01e-12	6.43e-12	163	143	439	340
ENSG00000167799	NUDT8	-1.348	9.12e-25	4.44e-24	385	377	1009	931
ENSG00000219023	RP3-340B19.2	-1.347	2.74e-07	6.73e-07	210	271	806	418
ENSG00000182004	SNRPE	-1.347	1.12e-60	1.23e-59	1694	1926	4847	4359
ENSG00000163170	BOLA3	-1.346	3.07e-63	3.54e-62	1353	1341	3663	3184
ENSG00000153815	CMIP	-1.346	2.11e-92	3.83e-91	2712	2634	7372	6219
ENSG00000179820	MYADM	-1.346	1.26e-109	2.95e-108	5970	5758	16058	13762
ENSG00000214389	RPS3AP26	-1.346	3.46e-92	6.22e-91	6750	7585	19472	16966
ENSG00000163528	CHCHD4	-1.345	2.29e-60	2.5e-59	1313	1301	3615	3024
ENSG00000197302	ZNF720	-1.345	6.01e-44	4.69e-43	893	869	2424	2052
ENSG00000164086	DUSP7	-1.344	1.35e-76	1.96e-75	2046	1986	5544	4694
ENSG00000173542	MOB1B	-1.344	2.86e-79	4.33e-78	2566	2384	6791	5774
ENSG00000229953	RP11-284F21.7	-1.344	7.85e-10	2.21e-09	108	114	326	238
ENSG00000214826	DDX12P	-1.343	2.59e-55	2.53e-54	1760	1637	4426	4192
ENSG00000147874	HAUS6	-1.343	2.1e-100	4.28e-99	3755	3677	10278	8574
ENSG00000006451	RALA	-1.343	5.79e-68	7.24e-67	2347	2719	6833	6015
ENSG00000243199	RP11-408P14.1	-1.343	1.08e-86	1.81e-85	2516	2563	6709	6172
ENSG00000184640	2017-09-09	-1.342	5.11e-104	1.11e-102	4960	4941	13113	11985
ENSG00000134709	HOOK1	-1.342	2.07e-35	1.33e-34	939	838	2497	2007
ENSG00000026036	RTEL1-TNFRSF6B	-1.342	1.78e-27	9.37e-27	460	437	1190	1084
ENSG00000253507	CTD-2501M5.1	-1.341	0.000656	0.00123	22	28	69	58
ENSG00000110660	SLC35F2	-1.341	4.79e-102	1.01e-100	5147	4899	13680	11773
ENSG00000013016	EHD3	-1.34	3.72e-46	3.03e-45	1135	1052	3032	2504
ENSG00000232093	RP11-307C12.11	-1.34	0.000266	0.000521	39	32	111	69
ENSG00000136810	TXN	-1.34	2.22e-102	4.7e-101	3499	3675	9852	8305
ENSG00000058668	ATP2B4	-1.339	7.2e-51	6.44e-50	2191	1896	5403	4939
ENSG00000204682	CASC10	-1.339	2.69e-24	1.3e-23	586	625	1488	1575
ENSG00000147010	SH3KBP1	-1.339	2.6e-115	6.56e-114	5092	5193	13948	12074
ENSG00000165271	NOL6	-1.338	5.51e-94	1.02e-92	3368	3214	8988	7647
ENSG00000166667	SPDYE6	-1.338	9.31e-13	3.03e-12	182	158	431	429
ENSG00000108666	C17orf75	-1.337	5.59e-14	1.92e-13	339	270	894	645
ENSG00000233608	TWIST2	-1.336	3.77e-10	1.08e-09	168	260	557	524
ENSG00000074842	C19orf10	-1.335	5.7e-44	4.45e-43	1569	1916	4611	4181
ENSG00000144395	CCDC150	-1.335	5.1e-14	1.75e-13	162	182	480	388
ENSG00000196924	FLNA	-1.335	2.57e-112	6.22e-111	31336	30003	82250	72539
ENSG00000164588	HCN1	-1.335	0.00484	0.00822	37	16	78	56
ENSG00000172167	MTBP	-1.335	2.19e-43	1.68e-42	1018	976	2600	2429
ENSG00000213967	ZNF726	-1.335	4.05e-16	1.52e-15	233	224	650	503
ENSG00000147274	RBMX	-1.334	3.57e-126	1e-124	14887	15094	40470	35095
ENSG00000204856	FAM216A	-1.333	4.81e-60	5.23e-59	1384	1502	3865	3404
ENSG00000242114	MTFP1	-1.333	6.25e-21	2.73e-20	322	299	849	716
ENSG00000247077	PGAM5	-1.333	4.32e-104	9.37e-103	4387	4666	12111	10698
ENSG00000152422	XRCC4	-1.333	2.03e-46	1.67e-45	940	956	2581	2197
ENSG00000158427	TMSB15B	-1.332	1.03e-14	3.64e-14	201	179	523	434
ENSG00000231234	SKP1P1	-1.331	1.23e-10	3.62e-10	108	120	317	257
ENSG00000165474	GJB2	-1.33	0.000399	0.000767	30	57	130	89
ENSG00000213939	RP11-314A20.1	-1.33	0.000863	0.0016	27	25	75	56
ENSG00000182220	ATP6AP2	-1.329	2.29e-80	3.51e-79	3052	3441	8767	7549
ENSG00000120324	PCDHB10	-1.329	8.62e-11	2.55e-10	163	238	561	447
ENSG00000145725	PPIP5K2	-1.329	3.76e-60	4.09e-59	3734	3219	9232	8242
ENSG00000136122	BORA	-1.328	3.91e-32	2.33e-31	589	567	1584	1318
ENSG00000145685	LHFPL2	-1.328	1.51e-67	1.87e-66	1583	1593	4242	3732
ENSG00000236539	HNRNPA1P54	-1.327	4.2e-62	4.72e-61	1370	1376	3685	3203
ENSG00000251129	RP11-734I18.1	-1.327	4.62e-16	1.72e-15	289	239	686	639
ENSG00000124334	IL9R	-1.325	0.00283	0.00494	18	21	52	46
ENSG00000132356	PRKAA1	-1.325	1.87e-110	4.42e-109	8448	8175	22417	19239
ENSG00000268798	AC027307.3	-1.323	1.69e-05	3.67e-05	42	43	116	97
ENSG00000243701	LINC00883	-1.323	1.84e-21	8.17e-21	320	362	922	785
ENSG00000172731	LRRC20	-1.323	8.29e-99	1.66e-97	3006	3026	8094	6994
ENSG00000170962	PDGFD	-1.323	6.3e-15	2.25e-14	178	190	485	436
ENSG00000138326	RPS24	-1.323	4.57e-64	5.35e-63	14634	17531	42841	37635
ENSG00000145982	FARS2	-1.322	7.98e-34	4.94e-33	589	629	1614	1431
ENSG00000104147	OIP5	-1.322	9.87e-40	7.02e-39	773	832	2142	1872
ENSG00000156515	HK1	-1.321	1.23e-76	1.79e-75	2047	2032	5495	4694
ENSG00000186260	MKL2	-1.321	3.8e-26	1.92e-25	877	709	2094	1870
ENSG00000259096	FAM35CP	-1.32	0.00085	0.00158	54	28	93	112
ENSG00000272767	JMJD1C-AS1	-1.32	7.12e-05	0.000147	36	38	93	92
ENSG00000100297	MCM5	-1.32	3.77e-108	8.66e-107	4652	4774	12496	11045
ENSG00000126878	AIF1L	-1.319	7.39e-51	6.6e-50	1247	1167	3243	2781
ENSG00000234558	API5P1	-1.319	4.36e-07	1.06e-06	71	64	170	167
ENSG00000185345	PARK2	-1.319	0.000557	0.00105	34	26	87	63
ENSG00000176208	ATAD5	-1.316	1.35e-27	7.11e-27	781	660	1870	1719
ENSG00000120254	MTHFD1L	-1.316	2.94e-80	4.5e-79	2489	2744	6970	6058
ENSG00000233328	PFN1P1	-1.315	2.14e-22	9.75e-22	477	407	1163	1037
ENSG00000241352	RP11-392P7.1	-1.315	7.86e-07	1.88e-06	84	135	263	282
ENSG00000126698	DNAJC8	-1.314	1.96e-96	3.76e-95	3066	3070	8249	7006
ENSG00000249614	RP11-703G6.1	-1.314	2.48e-31	1.44e-30	1128	932	2723	2399
ENSG00000136824	SMC2	-1.314	3.97e-103	8.48e-102	4882	4869	13228	11024
ENSG00000100726	TELO2	-1.314	1.89e-57	1.94e-56	1289	1285	3466	2934
ENSG00000112996	MRPS30	-1.313	6.08e-44	4.74e-43	2893	3609	8333	7823
ENSG00000112182	BACH2	-1.312	6.47e-14	2.21e-13	253	222	679	501
ENSG00000269979	RP11-498E2.7	-1.312	2.56e-05	5.48e-05	78	50	150	168
ENSG00000158089	GALNT14	-1.311	3.25e-20	1.38e-19	353	366	1011	773
ENSG00000261534	RP11-244O19.1	-1.309	0.00046	0.000877	30	28	73	71
ENSG00000181315	ZNF322	-1.309	5.57e-63	6.36e-62	2244	2138	6050	4810
ENSG00000165511	C10orf25	-1.308	0.000104	0.000211	70	43	167	113
ENSG00000178429	RPS3AP5	-1.308	2.87e-73	3.95e-72	4000	4600	11526	9770
ENSG00000109814	UGDH	-1.308	1.28e-78	1.91e-77	2828	2893	7879	6288
ENSG00000161800	RACGAP1	-1.306	3.41e-108	7.83e-107	6141	6194	16574	13917
ENSG00000233270	SNRPEP4	-1.306	4.64e-11	1.39e-10	125	133	357	281
ENSG00000127589	TUBBP1	-1.305	8.26e-86	1.37e-84	3880	3667	10173	8474
ENSG00000235238	SUMO2P1	-1.304	1.57e-27	8.3e-27	678	592	1723	1413
ENSG00000230409	TCEA1P2	-1.304	1.31e-49	1.15e-48	1586	1501	4264	3361
ENSG00000225721	RP11-269F19.2	-1.303	0.00524	0.00885	25	15	55	44
ENSG00000244405	ETV5	-1.302	1.24e-101	2.59e-100	5432	5340	14477	12089
ENSG00000227008	RP3-417G15.1	-1.302	7.8e-34	4.83e-33	1263	1604	3799	3269
ENSG00000135502	SLC26A10	-1.302	7.45e-05	0.000153	36	45	99	101
ENSG00000172339	ALG14	-1.301	2.44e-25	1.2e-24	489	570	1355	1255
ENSG00000133216	EPHB2	-1.301	6.53e-14	2.23e-13	256	355	803	703
ENSG00000133816	MICAL2	-1.301	2.87e-68	3.62e-67	2393	2228	6193	5193
ENSG00000234449	RP11-706O15.3	-1.301	1.83e-44	1.45e-43	1513	1817	4371	3833
ENSG00000272525	RP11-79P5.9	-1.301	2.38e-10	6.9e-10	121	113	318	259
ENSG00000182899	RPL35A	-1.301	4.55e-95	8.58e-94	15018	16618	41673	36289
ENSG00000237004	ZNRF2P1	-1.301	0.000107	0.000217	41	64	118	141
ENSG00000089159	PXN	-1.3	1.37e-78	2.05e-77	20949	18876	52252	45801
ENSG00000204272	RP11-622K12.1	-1.3	5.63e-28	3e-27	772	941	2347	1870
ENSG00000267041	ZNF850	-1.3	2.5e-45	2.01e-44	1887	1656	4832	3895
ENSG00000168268	NT5DC2	-1.299	1.34e-101	2.8e-100	4680	4588	12182	10627
ENSG00000254244	PAICSP4	-1.299	5.83e-11	1.74e-10	204	204	605	399
ENSG00000109475	RPL34	-1.299	9.35e-74	1.29e-72	10921	12668	31258	26802
ENSG00000167632	TRAPPC9	-1.299	1.27e-38	8.86e-38	817	800	2106	1874
ENSG00000100916	BRMS1L	-1.298	1.6e-30	9.12e-30	632	603	1571	1467
ENSG00000174032	SLC25A30	-1.298	1.11e-30	6.32e-30	854	770	2235	1758
ENSG00000106003	LFNG	-1.296	2.13e-06	4.93e-06	63	88	214	157
ENSG00000203772	SPRN	-1.296	2.22e-15	8.04e-15	235	296	708	596
ENSG00000160229	ZNF66	-1.296	1.74e-08	4.59e-08	122	95	298	235
ENSG00000182389	CACNB4	-1.295	2.33e-27	1.22e-26	513	561	1362	1274
ENSG00000160049	DFFA	-1.295	2.54e-110	6e-109	7935	7838	20734	17959
ENSG00000143147	GPR161	-1.295	1.79e-38	1.24e-37	813	797	2105	1845
ENSG00000233247	GS1-257G1.1	-1.295	7.62e-26	3.82e-25	598	543	1565	1235
ENSG00000263146	RP11-849I19.1	-1.295	3.17e-15	1.15e-14	282	347	883	661
ENSG00000224094	RPS24P8	-1.295	4.48e-33	2.72e-32	1278	1629	3833	3298
ENSG00000248015	AC005329.7	-1.294	0.00564	0.00951	17	20	52	39
ENSG00000144036	EXOC6B	-1.294	1.6e-45	1.29e-44	1114	1062	2875	2460
ENSG00000205662	RP11-706O15.7	-1.294	7.03e-29	3.83e-28	559	613	1489	1385
ENSG00000162244	RPL29	-1.294	1.36e-103	2.92e-102	44341	47507	122922	102352
ENSG00000236058	RP11-215A21.2	-1.293	1.5e-23	7.06e-23	710	869	2208	1661
ENSG00000004776	HSPB6	-1.292	0.00157	0.00283	30	25	81	54
ENSG00000227354	RBM26-AS1	-1.292	1.76e-06	4.11e-06	65	57	154	145
ENSG00000186767	SPIN4	-1.292	8.77e-64	1.02e-62	2021	1933	5313	4370
ENSG00000008394	MGST1	-1.291	2.12e-36	1.4e-35	865	993	2423	2125
ENSG00000166342	NETO1	-1.291	8.74e-21	3.79e-20	325	355	876	788
ENSG00000128694	OSGEPL1	-1.291	3.93e-20	1.66e-19	302	317	818	697
ENSG00000214784	AC010468.1	-1.29	4.45e-57	4.51e-56	3013	3586	8493	7644
ENSG00000259380	RP11-346D14.1	-1.29	5.03e-70	6.55e-69	5016	4478	12338	10872
ENSG00000188612	SUMO2	-1.29	8.19e-116	2.07e-114	11916	12293	31630	27577
ENSG00000078687	TNRC6C	-1.289	1.02e-23	4.82e-23	596	516	1507	1210
ENSG00000234235	BOK-AS1	-1.288	6.62e-06	1.49e-05	83	61	166	186
ENSG00000176124	DLEU1	-1.288	3.65e-31	2.11e-30	586	642	1608	1391
ENSG00000079150	FKBP7	-1.288	1.06e-07	2.66e-07	225	137	460	424
ENSG00000126457	PRMT1	-1.288	4.29e-108	9.83e-107	7956	8219	20897	18608
ENSG00000134779	TPGS2	-1.287	4.13e-84	6.67e-83	2749	2802	7423	6123
ENSG00000109917	ZNF259	-1.287	1.4e-62	1.58e-61	1639	1704	4439	3718
ENSG00000230383	AC009245.3	-1.286	8.2e-59	8.59e-58	3762	4491	10687	9443
ENSG00000184445	KNTC1	-1.286	3.07e-58	3.19e-57	1588	1529	4019	3584
ENSG00000145715	RASA1	-1.286	1.47e-81	2.3e-80	2457	2559	6498	5730
ENSG00000103196	CRISPLD2	-1.285	0.00125	0.00228	28	24	66	61
ENSG00000171723	GPHN	-1.285	7.37e-40	5.26e-39	901	879	2306	2033
ENSG00000135362	PRR5L	-1.285	2.31e-08	6.06e-08	107	98	244	256
ENSG00000142920	ADC	-1.284	2.12e-17	8.28e-17	410	356	1061	804
ENSG00000169084	DHRSX	-1.284	2.55e-23	1.19e-22	396	395	1045	881
ENSG00000125637	PSD4	-1.284	1.65e-06	3.86e-06	69	66	160	169
ENSG00000130147	SH3BP4	-1.283	2.33e-48	1.98e-47	2778	2367	6838	5685
ENSG00000103528	SYT17	-1.283	9.66e-09	2.58e-08	104	124	320	235
ENSG00000135324	MRAP2	-1.28	4.37e-08	1.13e-07	83	94	240	190
ENSG00000254254	RP11-17A4.2	-1.28	4.09e-05	8.62e-05	41	54	116	115
ENSG00000113558	SKP1	-1.28	9.71e-99	1.94e-97	7410	7848	20220	16823
ENSG00000161618	ALDH16A1	-1.279	8.75e-36	5.69e-35	874	1004	2435	2124
ENSG00000130299	GTPBP3	-1.279	2.92e-71	3.87e-70	2132	2123	5612	4716
ENSG00000141576	RNF157	-1.279	2.82e-40	2.04e-39	1116	1021	2760	2426
ENSG00000226026	RP11-57H12.3	-1.279	0.00575	0.00968	20	59	92	100
ENSG00000235552	RPL6P27	-1.279	1.15e-100	2.37e-99	15483	16614	41070	36821
ENSG00000113658	SMAD5	-1.279	1.99e-71	2.65e-70	3048	2871	7932	6435
ENSG00000143816	WNT9A	-1.279	1.88e-23	8.84e-23	481	445	1245	1003
ENSG00000268087	CTC-429P9.2	-1.278	0.00438	0.00747	27	17	59	48
ENSG00000010318	PHF7	-1.277	1.01e-20	4.35e-20	335	360	916	768
ENSG00000237753	AC079922.3	-1.276	4.78e-14	1.64e-13	236	206	591	480
ENSG00000167874	TMEM88	-1.276	3.73e-50	3.3e-49	1284	1255	3371	2779
ENSG00000245614	DDX11-AS1	-1.275	2.79e-12	8.87e-12	171	188	433	436
ENSG00000163923	RPL39L	-1.275	3.2e-41	2.35e-40	1816	2223	5119	4655
ENSG00000225200	AB019441.29	-1.274	2.46e-19	1.01e-18	323	357	909	736
ENSG00000111231	GPN3	-1.274	1.47e-48	1.26e-47	1170	1224	3036	2754
ENSG00000236816	ANKRD20A7P	-1.272	0.000581	0.0011	30	32	73	77
ENSG00000154217	PITPNC1	-1.272	1.3e-68	1.65e-67	2133	2058	5424	4699
ENSG00000145287	PLAC8	-1.272	3.33e-36	2.19e-35	1211	1452	3559	2871
ENSG00000197712	FAM114A1	-1.271	5.15e-71	6.79e-70	2079	2170	5449	4807
ENSG00000119969	HELLS	-1.271	4.6e-61	5.1e-60	1932	1844	4978	4138
ENSG00000134955	SLC37A2	-1.271	0.00148	0.00267	31	24	65	68
ENSG00000164251	F2RL1	-1.27	1.02e-113	2.53e-112	17922	18385	46879	40651
ENSG00000102763	VWA8	-1.27	1.09e-29	6.09e-29	724	655	1805	1520
ENSG00000082898	XPO1	-1.27	7.67e-94	1.42e-92	17636	16602	44440	38135
ENSG00000002834	LASP1	-1.269	1.68e-110	3.97e-109	10535	10815	27427	24009
ENSG00000160233	LRRC3	-1.269	4.28e-19	1.75e-18	312	314	830	679
ENSG00000217716	RPS10P3	-1.269	1.37e-74	1.92e-73	3698	3489	9558	7766
ENSG00000272870	RP11-798M19.6	-1.268	9.25e-06	2.05e-05	59	63	174	120
ENSG00000188801	ZNF322P1	-1.268	6.37e-50	5.6e-49	1672	1530	4200	3511
ENSG00000047648	ARHGAP6	-1.267	5.72e-05	0.000119	40	43	106	94
ENSG00000256238	RP11-473N11.2	-1.267	4.58e-12	1.44e-11	307	228	665	623
ENSG00000164880	INTS1	-1.266	1.8e-104	3.92e-103	7452	7365	19034	16607
ENSG00000125691	RPL23	-1.266	5.06e-94	9.41e-93	34320	37526	93625	79199
ENSG00000197756	RPL37A	-1.266	9.93e-87	1.67e-85	46429	51752	125655	110482
ENSG00000161243	FBXO27	-1.265	3.44e-78	5.12e-77	3677	4097	9963	8717
ENSG00000166788	SAAL1	-1.265	2.67e-26	1.35e-25	506	518	1278	1183
ENSG00000118655	DCLRE1B	-1.264	2.2e-53	2.07e-52	1282	1307	3330	2890
ENSG00000176749	CDK5R1	-1.263	8.6e-11	2.55e-10	323	248	652	719
ENSG00000176871	WSB2	-1.263	1.72e-102	3.66e-101	7241	7111	18436	16015
ENSG00000198056	PRIM1	-1.262	4.57e-38	3.14e-37	990	1125	2744	2330
ENSG00000169826	CSGALNACT2	-1.261	3.78e-43	2.89e-42	1158	1121	2843	2621
ENSG00000174547	MRPL11	-1.261	1.17e-43	9.06e-43	1613	1842	4237	4042
ENSG00000135617	PRADC1	-1.261	4e-33	2.43e-32	763	834	2102	1726
ENSG00000116649	SRM	-1.261	3.31e-94	6.19e-93	5741	6098	15440	12935
ENSG00000186918	ZNF395	-1.26	5.3e-30	2.98e-29	746	680	1796	1619
ENSG00000238251	RP11-172F4.2	-1.259	1.47e-11	4.53e-11	171	187	492	365
ENSG00000235454	RP11-678B3.2	-1.259	1.68e-17	6.57e-17	302	282	765	633
ENSG00000157510	AFAP1L1	-1.258	1.11e-13	3.76e-13	199	194	487	453
ENSG00000213976	CTD-2561J22.2	-1.258	0.000856	0.00159	27	31	74	65
ENSG00000197614	MFAP5	-1.258	0.000176	0.000352	56	48	107	142
ENSG00000110104	CCDC86	-1.257	4.53e-97	8.8e-96	4974	4922	12707	10940
ENSG00000141140	MYO19	-1.256	6.99e-68	8.72e-67	2179	2116	5522	4739
ENSG00000137474	MYO7A	-1.256	1.3e-05	2.85e-05	71	57	145	161
ENSG00000256579	AC135776.1	-1.255	8.49e-05	0.000174	49	64	166	104
ENSG00000071626	DAZAP1	-1.255	5.78e-70	7.52e-69	7345	8371	19609	17896
ENSG00000253552	HOXA-AS2	-1.255	0.000102	0.000208	41	41	98	98
ENSG00000138346	DNA2	-1.254	2.32e-38	1.61e-37	1083	1018	2753	2257
ENSG00000215021	PHB2	-1.254	1.95e-96	3.75e-95	19365	20962	51168	44998
ENSG00000234327	AC012146.7	-1.253	8.21e-17	3.14e-16	279	262	684	606
ENSG00000272367	CTC-428H11.2	-1.253	9.52e-09	2.55e-08	102	109	281	222
ENSG00000259485	CTD-2147F2.1	-1.252	0.000932	0.00172	44	26	89	78
ENSG00000226084	RP4-706A16.3	-1.252	2.64e-98	5.22e-97	5225	5416	13513	11836
ENSG00000205078	SYCE1L	-1.252	2.56e-05	5.49e-05	59	103	215	171
ENSG00000117411	B4GALT2	-1.251	1.16e-86	1.94e-85	3238	3356	8515	7184
ENSG00000257074	RPL29P33	-1.25	2.11e-46	1.73e-45	1429	1393	3737	2976
ENSG00000164023	SGMS2	-1.25	5.18e-56	5.14e-55	1888	1760	4645	4034
ENSG00000114923	SLC4A3	-1.25	1.71e-08	4.5e-08	102	122	301	232
ENSG00000225026	AC091492.2	-1.249	0.000688	0.00129	27	36	81	69
ENSG00000261597	RP11-353B9.1	-1.249	0.000593	0.00112	30	33	82	68
ENSG00000179041	RRS1	-1.249	8.22e-61	9.05e-60	8808	10035	22916	21878
ENSG00000197381	ADARB1	-1.248	2.94e-52	2.71e-51	1317	1375	3443	2949
ENSG00000111664	GNB3	-1.248	6.21e-06	1.4e-05	144	87	269	280
ENSG00000225791	TRAM2-AS1	-1.248	3.21e-22	1.45e-21	447	426	1073	1001
ENSG00000239911	PRKAG2-AS1	-1.247	0.00114	0.00208	39	30	101	63
ENSG00000184305	CCSER1	-1.246	0.00304	0.00529	21	24	56	51
ENSG00000178053	MLF1	-1.246	8.84e-33	5.33e-32	1306	1627	3784	3174
ENSG00000102471	NDFIP2	-1.246	1.47e-42	1.11e-41	1532	1803	4303	3605
ENSG00000234160	RP11-613M10.6	-1.246	1.92e-08	5.07e-08	118	104	299	228
ENSG00000157653	C9orf43	-1.244	0.00014	0.000281	62	46	115	141
ENSG00000180096	2017-09-01	-1.243	0.000179	0.000356	38	43	93	99
ENSG00000113719	ERGIC1	-1.243	1.89e-98	3.76e-97	6308	6328	16196	13711
ENSG00000198755	RPL10A	-1.243	1.52e-104	3.32e-103	31046	32567	79812	70766
ENSG00000187735	TCEA1	-1.243	1.62e-107	3.67e-106	19036	19455	49211	41889
ENSG00000162174	ASRGL1	-1.242	5.42e-30	3.04e-29	619	645	1575	1416
ENSG00000183137	CEP57L1	-1.242	1.59e-39	1.12e-38	990	1068	2563	2305
ENSG00000255737	AGAP2-AS1	-1.241	1.67e-19	6.91e-19	410	501	1139	1014
ENSG00000254245	PCDHGA3	-1.241	1.14e-37	7.76e-37	967	1076	2601	2227
ENSG00000120438	TCP1	-1.241	2.05e-97	4e-96	26892	28907	70168	61763
ENSG00000267147	CTC-548K16.1	-1.24	7.05e-19	2.86e-18	442	387	1080	879
ENSG00000177570	SAMD12	-1.24	1.79e-26	9.12e-26	605	657	1524	1457
ENSG00000257718	RP11-396F22.1	-1.238	5.57e-13	1.83e-12	180	192	468	410
ENSG00000179967	PPP1R14BP3	-1.237	2e-11	6.12e-11	328	316	923	595
ENSG00000146143	PRIM2	-1.237	8.68e-27	4.47e-26	857	983	2463	1875
ENSG00000146373	RNF217	-1.237	5.72e-54	5.45e-53	1702	1837	4357	3985
ENSG00000120896	SORBS3	-1.237	4.15e-71	5.49e-70	4169	4621	10795	9923
ENSG00000164932	CTHRC1	-1.236	4.04e-14	1.39e-13	213	244	581	496
ENSG00000213280	RP11-212P7.1	-1.236	1.59e-25	7.87e-25	1291	1412	3767	2601
ENSG00000134574	DDB2	-1.235	4.65e-40	3.33e-39	1019	1071	2582	2337
ENSG00000143575	HAX1	-1.235	1.18e-80	1.82e-79	3593	3907	9410	8246
ENSG00000257199	RP11-669B18.1	-1.235	0.00023	0.000454	37	61	130	101
ENSG00000224858	RPL29P11	-1.235	6.19e-72	8.3e-71	3795	3667	9750	7818
ENSG00000114491	UMPS	-1.235	8.19e-75	1.15e-73	2937	3024	7291	6738
ENSG00000162063	CCNF	-1.234	9.94e-77	1.44e-75	2728	2653	6784	5869
ENSG00000163918	RFC4	-1.234	3.93e-58	4.08e-57	2053	2289	5440	4776
ENSG00000157613	CREB3L1	-1.233	2.2e-24	1.06e-23	626	555	1463	1313
[truncated: 2,130 more rows]

## Sheet: S2.2 Up genes of shZZZ3-1
id	annotation	logFC	PValue	FDR	shZZZ3-1_rep1	shZZZ3-1_rep2	shNT-1_rep1	shNT-1_rep2
ENSG00000079393	DUSP13	10.334	3.91e-41	2.87e-40	132	126	0	0
ENSG00000261574	RP1-168P16.2	10.162	7.21e-37	4.82e-36	117	112	0	0
ENSG00000132872	SYT4	9.75	3.52e-28	1.89e-27	89	83	0	0
ENSG00000136514	RTP4	9.347	5.5e-22	2.48e-21	64	66	0	0
ENSG00000135346	CGA	9.025	1.65e-17	6.47e-17	47	57	0	0
ENSG00000130487	KLHDC7B	8.997	1.38e-16	5.25e-16	43	59	0	0
ENSG00000183486	MX2	8.954	8.47e-12	2.63e-11	73	26	0	0
ENSG00000111335	OAS2	8.919	0	0	3822	3533	9	6
ENSG00000134326	CMPK2	8.7	1.59e-13	5.33e-13	47	36	0	0
ENSG00000197309	OR10D3	8.629	4.11e-10	1.18e-09	57	22	0	0
ENSG00000134321	RSAD2	8.611	4.32e-13	1.42e-12	38	40	0	0
ENSG00000089127	OAS1	8.555	0	0	1938	1897	3	7
ENSG00000188394	GPR21	8.392	3.51e-11	1.06e-10	35	32	0	0
ENSG00000258572	RP11-1070N10.3	8.326	1.09e-10	3.2e-10	31	33	0	0
ENSG00000217159	LARP1P1	8.281	2.13e-10	6.19e-10	32	30	0	0
ENSG00000205869	KRTAP5-1	8.134	1.43e-09	4e-09	26	30	0	0
ENSG00000125788	DEFB126	8.082	7.93e-09	2.13e-08	33	21	0	0
ENSG00000135744	AGT	8.055	3.24e-09	8.88e-09	26	27	0	0
ENSG00000251682	RP11-631M6.3	8	6.44e-09	1.74e-08	24	27	0	0
ENSG00000124256	ZBP1	8	9.64e-09	2.58e-08	29	22	0	0
ENSG00000110347	MMP12	7.883	2.69e-08	7.02e-08	21	26	0	0
ENSG00000137959	IFI44L	7.845	0	0	2422	2452	10	11
ENSG00000243141	RP11-757G14.1	7.755	9.18e-08	2.32e-07	23	20	0	0
ENSG00000151834	GABRA2	7.687	1.83e-07	4.54e-07	22	19	0	0
ENSG00000236091	RP3-473B4.3	7.577	4.03e-06	9.17e-06	10	28	0	0
ENSG00000250651	PABPC1P7	7.539	4.85e-06	1.1e-05	9	28	0	0
ENSG00000235397	EPN2-AS1	7.459	1.98e-06	4.59e-06	20	15	0	0
ENSG00000270911	RP11-272L13.4	7.459	7.12e-06	1.59e-05	26	9	0	0
ENSG00000258177	RP11-394J1.2	7.418	2.29e-06	5.31e-06	17	17	0	0
ENSG00000149968	MMP3	7.418	2.3e-06	5.31e-06	17	17	0	0
ENSG00000243697	RP11-463O9.1	7.418	2.3e-06	5.32e-06	17	17	0	0
ENSG00000239503	MARK2P8	7.331	7.7e-06	1.72e-05	20	12	0	0
ENSG00000267346	EIF5AP3	7.331	9.33e-06	2.07e-05	11	21	0	0
ENSG00000204161	C10orf128	7.331	1.24e-05	2.73e-05	10	22	0	0
ENSG00000260926	RP11-380D11.2	7.331	1.3e-05	2.85e-05	8	24	0	0
ENSG00000250934	RP11-71E19.1	7.285	6.5e-06	1.46e-05	15	16	0	0
ENSG00000226284	ARPC3P1	7.285	6.9e-06	1.55e-05	14	17	0	0
ENSG00000140287	HDC	7.238	1.05e-05	2.33e-05	17	13	0	0
ENSG00000236114	RP11-517P14.7	7.238	1.19e-05	2.62e-05	12	18	0	0
ENSG00000150540	HNMT	7.238	1.47e-05	3.2e-05	11	19	0	0
ENSG00000154415	PPP1R3A	7.19	2.36e-05	5.08e-05	10	19	0	0
ENSG00000204010	IFIT1B	7.19	2.48e-05	5.33e-05	23	6	0	0
ENSG00000135248	FAM71F1	7.19	2.48e-05	5.33e-05	20	9	0	0
ENSG00000157856	DRC1	7.19	2.48e-05	5.33e-05	8	21	0	0
ENSG00000237425	RPSAP2	7.19	2.48e-05	5.33e-05	7	22	0	0
ENSG00000171855	IFNB1	7.14	3.11e-05	6.61e-05	25	3	0	0
ENSG00000233061	TTLL7-IT1	7.087	2.62e-05	5.61e-05	13	14	0	0
ENSG00000258591	RP11-545M17.3	7.087	3.14e-05	6.69e-05	11	16	0	0
ENSG00000008196	TFAP2B	7.087	3.91e-05	8.25e-05	21	6	0	0
ENSG00000163380	LMOD3	7.087	3.91e-05	8.25e-05	19	8	0	0
ENSG00000243902	RP1-63G5.5	7.087	3.91e-05	8.25e-05	8	19	0	0
ENSG00000267091	CTBP2P7	7.087	3.91e-05	8.25e-05	8	19	0	0
ENSG00000272088	RP11-168F9.2	7.033	3.66e-05	7.75e-05	13	13	0	0
ENSG00000132139	GAS2L2	7.033	4.14e-05	8.7e-05	11	15	0	0
ENSG00000197110	IFNL3	7.033	4.23e-05	8.9e-05	15	11	0	0
ENSG00000230266	XXYLT1-AS2	7.033	4.81e-05	0.000101	10	16	0	0
ENSG00000181541	MAB21L2	7.033	4.95e-05	0.000104	7	19	0	0
ENSG00000259615	RP11-429B14.3	6.977	5.26e-05	0.00011	12	13	0	0
ENSG00000230601	RP11-402G3.3	6.977	6.31e-05	0.000131	17	8	0	0
ENSG00000236083	OR13E1P	6.977	6.31e-05	0.000131	17	8	0	0
ENSG00000185053	SGCZ	6.977	6.31e-05	0.000131	10	15	0	0
ENSG00000186417	GLDN	6.977	6.31e-05	0.000131	8	17	0	0
ENSG00000168334	XIRP1	6.919	8.08e-05	0.000166	16	8	0	0
ENSG00000230536	RP11-379C10.4	6.919	8.08e-05	0.000166	14	10	0	0
ENSG00000213137	ARF1P2	6.919	8.08e-05	0.000166	9	15	0	0
ENSG00000128284	APOL3	6.892	6.05e-117	1.56e-115	466	508	8	0
ENSG00000229924	FAM90A26	6.858	0.000104	0.000212	9	14	0	0
ENSG00000203446	AC004988.1	6.824	8.46e-79	1.27e-77	298	291	3	2
ENSG00000145863	GABRA6	6.794	0.000135	0.000273	18	4	0	0
ENSG00000168925	CTRB1	6.794	0.000135	0.000273	16	6	0	0
ENSG00000163915	C3orf65	6.794	0.000135	0.000273	8	14	0	0
ENSG00000227817	ARHGAP42P1	6.794	0.000135	0.000273	8	14	0	0
ENSG00000185745	IFIT1	6.748	0	0	77929	81967	768	719
ENSG00000175093	SPSB4	6.728	0.000177	0.000352	19	2	0	0
ENSG00000134160	TRPM1	6.728	0.000177	0.000352	17	4	0	0
ENSG00000268108	CTB-60B18.12	6.728	0.000177	0.000352	14	7	0	0
ENSG00000137875	BCL2L10	6.728	0.000177	0.000352	9	12	0	0
ENSG00000198523	PLN	6.728	0.000177	0.000352	7	14	0	0
ENSG00000251576	RP11-536I6.1	6.728	0.000177	0.000352	3	18	0	0
ENSG00000225638	PABPC1P12	6.728	0.000177	0.000352	0	21	0	0
ENSG00000260307	PABPC1P13	6.728	0.000177	0.000352	0	21	0	0
ENSG00000132530	XAF1	6.68	2.15e-171	9.35e-170	915	849	2	15
ENSG00000238283	TBC1D3P1	6.658	0.000233	0.000459	20	0	0	0
ENSG00000180284	RP5-1055C14.6	6.658	0.000233	0.000459	18	2	0	0
ENSG00000259969	RP11-999E24.3	6.658	0.000233	0.000459	16	4	0	0
ENSG00000145309	CABS1	6.658	0.000233	0.000459	15	5	0	0
ENSG00000261692	RP1-168P16.1	6.658	0.000233	0.000459	15	5	0	0
ENSG00000131910	NR0B2	6.658	0.000233	0.000459	14	6	0	0
ENSG00000259548	RP11-38G5.2	6.658	0.000233	0.000459	12	8	0	0
ENSG00000230001	RP11-70J12.1	6.658	0.000233	0.000459	6	14	0	0
ENSG00000180549	FUT7	6.658	0.000233	0.000459	5	15	0	0
ENSG00000236483	CTD-3105H18.8	6.658	0.000233	0.000459	2	18	0	0
ENSG00000236938	AC003092.2	6.585	0.00031	0.000601	16	3	0	0
ENSG00000151704	KCNJ1	6.585	0.00031	0.000601	13	6	0	0
ENSG00000187922	LCN10	6.585	0.00031	0.000601	12	7	0	0
ENSG00000255565	RP11-6B19.1	6.585	0.00031	0.000601	11	8	0	0
ENSG00000132911	NMUR2	6.585	0.00031	0.000601	8	11	0	0
ENSG00000140675	SLC5A2	6.585	0.00031	0.000601	8	11	0	0
ENSG00000179639	FCER1A	6.585	0.00031	0.000601	8	11	0	0
ENSG00000237416	RP11-465K1.2	6.585	0.00031	0.000601	8	11	0	0
ENSG00000258172	RP11-1105G2.4	6.508	0.000415	0.000795	18	0	0	0
ENSG00000111537	IFNG	6.508	0.000415	0.000795	15	3	0	0
ENSG00000261664	RP11-275F13.1	6.508	0.000415	0.000795	14	4	0	0
ENSG00000269826	RP11-158I3.3	6.508	0.000415	0.000795	13	5	0	0
ENSG00000250258	CTC-431G16.2	6.508	0.000415	0.000795	12	6	0	0
ENSG00000257376	RP11-328C8.2	6.508	0.000415	0.000795	11	7	0	0
ENSG00000268509	AC026202.1	6.508	0.000415	0.000795	7	11	0	0
ENSG00000259545	RP11-325E5.4	6.508	0.000415	0.000795	2	16	0	0
ENSG00000157601	MX1	6.458	0	0	2075	2161	29	19
ENSG00000135914	HTR2B	6.44	5.73e-14	1.97e-13	66	38	0	1
ENSG00000229266	POM121L8P	6.426	0.000561	0.00106	17	0	0	0
ENSG00000140505	CYP1A2	6.426	0.000561	0.00106	14	3	0	0
ENSG00000256884	RP11-64B16.3	6.426	0.000561	0.00106	11	6	0	0
ENSG00000175868	CALCB	6.426	0.000561	0.00106	6	11	0	0
ENSG00000234998	RP11-439A17.10	6.426	0.000561	0.00106	6	11	0	0
ENSG00000259508	RP11-661D19.3	6.426	0.000561	0.00106	5	12	0	0
ENSG00000146411	SLC2A12	6.426	0.000561	0.00106	4	13	0	0
ENSG00000256262	USP30-AS1	6.384	2.13e-15	7.72e-15	44	56	1	0
ENSG00000265867	MIR4516	6.34	0.000766	0.00143	16	0	0	0
ENSG00000226819	MEIS1-AS3	6.34	0.000766	0.00143	12	4	0	0
ENSG00000258102	RP11-809C9.2	6.34	0.000766	0.00143	12	4	0	0
ENSG00000223584	TVP23CP1	6.34	0.000766	0.00143	11	5	0	0
ENSG00000259551	RP11-182J1.10	6.34	0.000766	0.00143	11	5	0	0
ENSG00000233668	RP11-571F15.3	6.34	0.000766	0.00143	4	12	0	0
ENSG00000242767	ZBTB20-AS4	6.34	0.000766	0.00143	4	12	0	0
ENSG00000258875	CTD-2547L24.3	6.34	0.000766	0.00143	4	12	0	0
ENSG00000237853	RP5-833A20.1	6.34	0.000766	0.00143	3	13	0	0
ENSG00000260810	CTD-2547L24.4	6.34	0.000766	0.00143	3	13	0	0
ENSG00000135114	OASL	6.339	0	0	4854	4960	77	44
ENSG00000149435	GGTLC1	6.248	0.00106	0.00194	15	0	0	0
ENSG00000177452	RP4-597J3.1	6.248	0.00106	0.00194	13	2	0	0
ENSG00000136297	MMD2	6.248	0.00106	0.00194	12	3	0	0
ENSG00000270445	RP11-972P1.8	6.248	0.00106	0.00194	12	3	0	0
ENSG00000070031	SCT	6.248	0.00106	0.00194	4	11	0	0
ENSG00000176971	FIBIN	6.248	0.00147	0.00266	2	13	0	0
ENSG00000258837	CTD-2566J3.1	6.248	0.00147	0.00266	2	13	0	0
ENSG00000202538	RNU4-2	6.248	0.00147	0.00266	1	14	0	0
ENSG00000228755	PABPC1P8	6.248	0.00147	0.00266	0	15	0	0
ENSG00000225886	RP11-288L9.4	6.222	3.29e-23	1.54e-22	92	72	1	1
ENSG00000169245	CXCL10	6.177	6.41e-23	2.97e-22	86	73	0	2
ENSG00000137965	IFI44	6.159	0	0	2366	2577	42	27
ENSG00000263477	RP11-338L22.2	6.15	0.00147	0.00266	14	0	0	0
ENSG00000264981	RP11-434D2.10	6.15	0.00147	0.00266	14	0	0	0
ENSG00000228259	AC136604.1	6.15	0.00147	0.00266	12	2	0	0
ENSG00000134042	MRO	6.15	0.00147	0.00266	11	3	0	0
ENSG00000251520	RP11-46A10.6	6.15	0.00147	0.00266	11	3	0	0
ENSG00000244621	RPS17P11	6.15	0.00208	0.00369	2	12	0	0
ENSG00000250031	RP11-114M5.1	6.15	0.00208	0.00369	2	12	0	0
ENSG00000117600	LPPR4	6.127	2.7e-58	2.81e-57	214	219	2	4
ENSG00000197870	PRB3	6.098	1.05e-12	3.4e-12	40	42	0	1
ENSG00000119917	IFIT3	6.06	0	0	50400	53563	847	711
ENSG00000188993	LRRC66	6.044	0.00208	0.00369	13	0	0	0
ENSG00000224899	RP11-3B12.5	6.044	0.00208	0.00369	12	1	0	0
ENSG00000183169	POM121L1P	6.044	0.00208	0.00369	11	2	0	0
ENSG00000179088	C12orf42	6.044	0.00297	0.00518	2	11	0	0
ENSG00000119922	IFIT2	6.031	0	0	41387	41993	609	666
ENSG00000254980	RP11-794P6.6	6.026	8.38e-12	2.61e-11	36	42	0	1
ENSG00000169067	ACTBL2	5.942	4.44e-51	3.98e-50	182	199	2	4
ENSG00000180219	FAM71C	5.931	8.5e-11	2.52e-10	33	40	0	1
ENSG00000155754	ALS2CR11	5.931	0.0043	0.00735	12	0	0	0
ENSG00000156222	SLC28A1	5.931	0.0043	0.00735	12	0	0	0
ENSG00000259182	RP11-424I19.2	5.931	0.0043	0.00735	12	0	0	0
ENSG00000168746	C20orf62	5.931	0.0043	0.00735	0	12	0	0
ENSG00000171658	RP11-443P15.2	5.931	0.0043	0.00735	0	12	0	0
ENSG00000173239	LIPM	5.931	0.0043	0.00735	0	12	0	0
ENSG00000202354	RNY3	5.931	0.0043	0.00735	0	12	0	0
ENSG00000207142	Y_RNA	5.931	0.0043	0.00735	0	12	0	0
ENSG00000242795	RP11-3K16.2	5.911	7.86e-11	2.33e-10	36	36	1	0
ENSG00000170419	VSTM2A	5.85	3.15e-10	9.07e-10	38	31	0	1
ENSG00000168928	CTRB2	5.685	6.09e-18	2.41e-17	57	56	2	0
ENSG00000177409	SAMD9L	5.5	0	0	3363	3118	69	74
ENSG00000100987	VSX1	5.495	1.39e-12	4.48e-12	62	37	2	0
ENSG00000158865	SLC5A11	5.47	3.65e-08	9.45e-08	25	28	0	1
ENSG00000153294	GPR115	5.45	3.64e-14	1.26e-13	47	49	0	2
ENSG00000259294	CTA-339C12.1	5.443	6.07e-08	1.56e-07	23	29	0	1
ENSG00000185885	IFITM1	5.429	0	0	2745	2736	61	66
ENSG00000272627	RP11-354E23.5	5.387	1.93e-07	4.78e-07	30	20	1	0
ENSG00000137843	PAK6	5.373	5.62e-110	1.32e-108	511	492	14	10
ENSG00000272448	LLNLR-299G3.1	5.267	1.53e-06	3.58e-06	15	31	1	0
ENSG00000102313	ITIH6	5.223	4.06e-16	1.52e-15	136	58	2	3
ENSG00000196684	HSH2D	5.206	2.56e-10	7.41e-10	50	31	0	2
ENSG00000151812	SLC35F4	5.152	6.88e-11	2.05e-10	36	42	2	0
ENSG00000231536	AC123886.2	5.117	4.21e-22	1.9e-21	85	130	0	6
ENSG00000079257	LXN	5.095	4.45e-29	2.44e-28	117	163	1	7
ENSG00000260011	RP13-20L14.1	5.066	1.63e-05	3.55e-05	11	29	0	1
ENSG00000110446	SLC15A3	5.052	1.77e-56	1.78e-55	240	264	5	10
ENSG00000224232	AC110299.5	5.03	9.31e-06	2.07e-05	26	13	0	1
ENSG00000159409	CELF3	5.025	2.35e-14	8.22e-14	60	44	3	0
ENSG00000244242	IFITM10	4.973	8.42e-150	3.02e-148	841	955	36	21
ENSG00000168126	OR2W6P	4.97	1.69e-52	1.56e-51	232	213	8	6
ENSG00000142959	BEST4	4.954	6.83e-06	1.53e-05	17	20	1	0
ENSG00000121858	TNFSF10	4.909	5.53e-21	2.42e-20	72	84	4	1
ENSG00000227248	FAM155A-IT1	4.844	9.03e-09	2.42e-08	34	29	1	1
ENSG00000205038	PKHD1L1	4.844	1.46e-08	3.88e-08	32	31	0	2
ENSG00000144115	THNSL2	4.833	7.56e-27	3.9e-26	106	99	3	4
ENSG00000232536	RP11-74C1.4	4.833	2.62e-05	5.6e-05	13	21	1	0
ENSG00000227107	AC096574.5	4.833	2.76e-05	5.89e-05	21	13	1	0
ENSG00000072952	MRVI1	4.79	2.97e-05	6.32e-05	19	14	1	0
ENSG00000169508	GPR183	4.774	1.63e-07	4.06e-07	22	38	2	0
ENSG00000158887	MPZ	4.768	1.48e-25	7.36e-25	99	97	5	2
ENSG00000258413	RP11-665C16.6	4.746	4.45e-05	9.34e-05	19	13	1	0
ENSG00000126709	IFI6	4.737	0	0	29193	33763	1294	1066
ENSG00000180422	LINC00304	4.7	1.13e-06	2.66e-06	39	18	0	2
ENSG00000140297	GCNT3	4.659	1.38e-36	9.16e-36	147	161	8	4
ENSG00000138100	TRIM54	4.653	6.54e-05	0.000135	14	16	1	0
ENSG00000234175	RP11-730A19.9	4.649	1.79e-07	4.45e-07	32	23	1	1
ENSG00000233975	RP11-288L9.1	4.649	3.66e-07	8.93e-07	33	22	0	2
ENSG00000136235	GPNMB	4.615	1.36e-146	4.65e-145	936	857	38	35
ENSG00000196966	HIST1H3E	4.605	9.61e-05	0.000196	16	13	1	0
ENSG00000258294	RP11-314D7.1	4.605	0.000152	0.000305	10	19	0	1
ENSG00000119614	VSX2	4.605	0.000172	0.000343	23	6	1	0
ENSG00000166670	MMP10	4.595	8.41e-107	1.9e-105	568	548	23	23
ENSG00000137628	DDX60	4.575	0	0	8877	8102	367	345
ENSG00000182179	UBA7	4.569	3.92e-202	2.28e-200	1276	1269	57	50
ENSG00000259002	RP11-671J11.7	4.555	0.000128	0.000259	13	15	1	0
ENSG00000272823	RP11-295M18.6	4.555	0.000159	0.000318	11	17	1	0
ENSG00000261644	RP11-327F22.2	4.555	0.000163	0.000326	17	11	1	0
ENSG00000226251	RP11-15I11.3	4.555	0.000163	0.000327	17	11	1	0
ENSG00000255425	OR8G3P	4.55	2.16e-40	1.57e-39	1170	1201	24	77
ENSG00000220008	LINGO3	4.532	3.7e-12	1.17e-11	45	52	0	4
ENSG00000266891	RP11-692N5.2	4.528	1.51e-21	6.71e-21	93	96	1	7
ENSG00000226852	RP1-212P9.2	4.512	1.7e-05	3.7e-05	6	44	0	2
ENSG00000232693	AC012370.2	4.503	0.00021	0.000415	16	11	0	1
ENSG00000176227	CTAGE15	4.503	0.000264	0.000518	4	23	1	0
ENSG00000213928	IRF9	4.495	0	0	5828	5679	289	221
ENSG00000184545	DUSP8	4.485	2.19e-246	1.82e-244	2384	2300	91	118
ENSG00000235529	AGAP1-IT1	4.461	1.35e-68	1.7e-67	331	378	20	12
ENSG00000235033	RP11-61I13.3	4.455	3.81e-09	1.04e-08	34	36	2	1
ENSG00000178685	PARP10	4.454	0	0	4861	5332	207	258
ENSG00000110852	CLEC2B	4.448	4.06e-57	4.12e-56	261	289	12	13
ENSG00000241735	FABP5P3	4.448	0.00033	0.00064	8	18	1	0
ENSG00000175920	DOK7	4.415	3.68e-21	1.62e-20	101	95	1	8
ENSG00000152766	ANKRD22	4.413	2.77e-29	1.53e-28	121	160	5	8
ENSG00000171557	FGG	4.392	2.4e-06	5.55e-06	20	26	0	2
ENSG00000175426	PCSK1	4.392	2.9e-06	6.66e-06	19	27	0	2
ENSG00000216316	RP3-354N19.3	4.392	0.000415	0.000796	9	16	1	0
ENSG00000109758	HGFAC	4.359	1.1e-14	3.9e-14	55	72	6	0
ENSG00000100292	HMOX1	4.357	0	0	59957	61957	3195	2753
ENSG00000255549	ENPP7P6	4.338	2.71e-14	9.43e-14	50	55	3	2
ENSG00000221844	RP11-404E6.1	4.334	0.000468	0.000893	13	11	1	0
ENSG00000171819	ANGPTL7	4.334	0.000524	0.000995	15	9	0	1
ENSG00000260911	RP11-196G11.2	4.328	3.31e-06	7.57e-06	21	23	2	0
ENSG00000235659	RP11-374M1.5	4.328	1.2e-05	2.64e-05	30	14	1	1
ENSG00000153347	FAM81B	4.328	1.97e-05	4.26e-05	13	31	2	0
ENSG00000256981	TAS2R18	4.313	1.07e-13	3.62e-13	71	52	6	0
ENSG00000185507	IRF7	4.306	0	0	18854	20396	1071	913
ENSG00000261442	RP11-709D24.6	4.304	7.38e-08	1.88e-07	33	30	3	0
ENSG00000235420	RPL29P30	4.295	5.83e-06	1.31e-05	26	17	1	1
ENSG00000163898	LIPH	4.287	5.91e-27	3.06e-26	321	288	4	27
ENSG00000240602	RP11-64D22.2	4.273	0.000664	0.00125	13	10	1	0
ENSG00000248588	CTC-458G6.4	4.273	0.000666	0.00125	23	0	1	0
ENSG00000133321	RARRES3	4.269	1.09e-70	1.44e-69	406	446	16	28
ENSG00000029559	IBSP	4.262	1.16e-05	2.56e-05	16	26	0	2
ENSG00000259935	RP11-519C12.1	4.262	5.54e-05	0.000115	9	33	1	1
ENSG00000121797	CCRL2	4.259	2.7e-20	1.15e-19	96	80	3	6
ENSG00000230922	RP4-753M9.1	4.255	5.16e-10	1.47e-09	45	35	4	0
ENSG00000229261	RP11-227H15.4	4.255	4.88e-09	1.33e-08	29	51	2	2
ENSG00000149418	ST14	4.252	6.47e-16	2.4e-15	57	80	5	2
ENSG00000205810	KLRC3	4.239	2.34e-10	6.77e-10	63	35	2	3
ENSG00000260802	LINC00890	4.228	3.89e-14	1.34e-13	53	63	2	4
ENSG00000155886	SLC24A2	4.2	9.09e-10	2.56e-09	36	41	4	0
ENSG00000270010	CTD-2132N18.4	4.192	1.17e-05	2.57e-05	21	19	2	0
ENSG00000224769	AC069213.1	4.185	3.3e-07	8.07e-07	24	34	1	2
ENSG00000137752	CASP1	4.181	1.06e-39	7.53e-39	211	264	20	6
ENSG00000181214	OR8G2P	4.181	7.51e-09	2.02e-08	36	40	0	4
ENSG00000270720	RP11-84C13.2	4.162	1.03e-08	2.76e-08	38	37	0	4
ENSG00000269706	CTB-60B18.15	4.16	5.52e-06	1.25e-05	39	18	0	3
ENSG00000120645	IQSEC3	4.159	2.23e-35	1.44e-34	169	156	9	9
ENSG00000250710	OR7E99P	4.155	2.63e-05	5.62e-05	24	15	2	0
ENSG00000245293	RP11-286E11.1	4.155	2.63e-05	5.62e-05	24	15	2	0
ENSG00000230826	RP11-417B4.2	4.143	0.00109	0.002	11	10	1	0
ENSG00000246375	RP11-10L7.1	4.143	0.00109	0.002	9	12	0	1
ENSG00000214188	ST7-OT4	4.135	2.18e-41	1.61e-40	254	206	11	15
ENSG00000176824	AC009951.1	4.134	1.19e-06	2.8e-06	33	23	3	0
ENSG00000105219	CNTD2	4.125	1.08e-13	3.66e-13	59	49	4	2
ENSG00000223401	RP11-211G3.2	4.118	3.21e-05	6.83e-05	23	15	2	0
ENSG00000169248	CXCL11	4.116	6.66e-15	2.38e-14	59	83	2	6
ENSG00000240583	AQP1	4.109	1.62e-68	2.05e-67	360	420	23	22
ENSG00000228271	RP11-513G11.2	4.084	2.16e-09	5.97e-09	51	37	0	5
ENSG00000184564	SLITRK6	4.082	1.46e-32	8.78e-32	166	142	10	8
ENSG00000168016	TRANK1	4.08	2.43e-215	1.61e-213	1898	1757	109	107
ENSG00000147168	IL2RG	4.08	0.000125	0.000253	28	9	0	2
ENSG00000225532	XX-C2158C6.3	4.073	0.00141	0.00256	8	12	1	0
ENSG00000248909	HMGB1P21	4.073	0.00141	0.00256	8	12	1	0
ENSG00000116035	VAX2	4.073	0.00141	0.00256	6	14	1	0
ENSG00000182508	LHFPL1	4.073	0.00141	0.00256	16	4	0	1
ENSG00000264007	RP11-68I3.10	4.073	0.00141	0.00256	9	11	0	1
ENSG00000184371	CSF1	4.064	7.18e-184	3.55e-182	1747	1550	112	85
ENSG00000124575	HIST1H1D	4.011	7.41e-15	2.64e-14	63	69	2	6
ENSG00000269235	HCCAT3	4	3.94e-08	1.02e-07	34	33	3	1
ENSG00000234141	AC009473.1	4	7.23e-05	0.000149	20	15	2	0
ENSG00000258390	RP11-1070N10.4	4	8.47e-05	0.000174	21	14	2	0
ENSG00000125869	LAMP5	4	0.00184	0.00329	5	14	1	0
ENSG00000138435	CHRNA1	4	0.00184	0.00329	13	6	0	1
ENSG00000242154	RP4-778K6.3	3.989	1.37e-12	4.41e-12	81	49	3	5
ENSG00000178965	C1orf173	3.98	1.97e-21	8.75e-21	211	155	21	2
ENSG00000232862	RP4-665N4.4	3.958	8.34e-05	0.000171	16	18	2	0
ENSG00000256982	CTD-2555A7.2	3.958	0.000162	0.000325	22	12	0	2
ENSG00000261582	RP4-614O4.11	3.934	7.1e-08	1.81e-07	32	32	2	2
ENSG00000240338	RP11-331F4.4	3.934	1.07e-05	2.37e-05	18	46	0	4
ENSG00000271734	RP1-111B22.3	3.932	1.5e-13	5.05e-13	49	76	4	4
ENSG00000225349	RP11-820K3.2	3.929	2.26e-09	6.24e-09	44	35	3	2
ENSG00000235249	OR4F29	3.923	0.00241	0.00426	12	6	0	1
ENSG00000146374	RSPO3	3.918	4.13e-88	7.05e-87	574	668	51	31
ENSG00000213003	BTF3P12	3.916	0.000132	0.000267	19	14	2	0
ENSG00000145721	LIX1	3.909	1.47e-13	4.95e-13	71	52	6	2
ENSG00000130589	HELZ2	3.907	0	0	49349	47470	3346	3108
ENSG00000137877	SPTBN5	3.9	9.34e-59	9.78e-58	309	321	25	17
ENSG00000178928	TPRX1	3.888	8.85e-07	2.1e-06	28	34	0	4
ENSG00000149573	MPZL2	3.871	0.000174	0.000347	14	18	0	2
ENSG00000272971	RP11-284F21.11	3.871	0.000189	0.000376	13	19	2	0
ENSG00000157680	DGKI	3.871	0.000367	0.000706	24	8	2	0
ENSG00000187990	HIST1H2BG	3.866	8.51e-304	1.04e-301	2820	2913	223	170
ENSG00000137252	HCRTR2	3.865	1.42e-06	3.34e-06	35	26	0	4
ENSG00000147166	ITGB1BP2	3.848	5.82e-104	1.26e-102	809	734	64	43
ENSG00000080572	PIH1D3	3.841	0.00319	0.00554	3	14	1	0
ENSG00000236896	RP11-535C21.3	3.841	0.00319	0.00554	6	11	0	1
ENSG00000237807	RP11-400K9.4	3.841	0.00319	0.00554	3	14	0	1
ENSG00000138378	STAT4	3.835	9.74e-09	2.6e-08	31	43	4	1
ENSG00000158406	HIST1H4H	3.832	0	0	4920	5096	370	333
ENSG00000257114	RP11-25I15.3	3.826	0.00019	0.000376	13	18	1	1
ENSG00000227684	CROCCP4	3.826	0.000215	0.000425	15	16	0	2
ENSG00000234571	RP5-998N21.4	3.815	5.49e-08	1.41e-07	44	29	3	2
ENSG00000004948	CALCR	3.796	1.38e-51	1.25e-50	279	293	26	15
ENSG00000234036	TXNP6	3.788	1.67e-05	3.63e-05	22	22	0	3
ENSG00000126861	OMG	3.784	1.42e-11	4.37e-11	48	51	6	1
ENSG00000233998	SETP5	3.779	0.000323	0.000626	17	13	0	2
ENSG00000261379	RP11-395N3.1	3.779	0.000539	0.00102	26	4	2	0
ENSG00000183644	C11orf88	3.763	6.71e-09	1.81e-08	33	51	2	4
ENSG00000107593	PKD2L1	3.755	0.00425	0.00727	11	5	1	0
ENSG00000170807	LMOD2	3.755	0.00425	0.00727	11	5	1	0
ENSG00000159388	BTG2	3.748	1.06e-237	8.2e-236	2518	2360	181	182
ENSG00000162645	GBP2	3.739	6.59e-43	5.01e-42	256	227	18	18
ENSG00000239426	OR8F1P	3.73	0.000411	0.000789	13	16	0	2
ENSG00000169429	IL8	3.716	2.69e-22	1.22e-21	107	132	6	12
ENSG00000163581	SLC2A2	3.716	2.55e-05	5.46e-05	41	14	4	0
ENSG00000135409	AMHR2	3.711	1.06e-06	2.5e-06	27	54	0	6
ENSG00000170439	METTL7B	3.71	1.07e-10	3.14e-10	51	43	3	4
ENSG00000153253	SCN3A	3.707	1.96e-35	1.27e-34	185	196	20	9
ENSG00000205413	SAMD9	3.7	0	0	14276	13376	1055	1072
ENSG00000123500	COL10A1	3.697	3.66e-19	1.5e-18	100	84	7	7
ENSG00000184979	USP18	3.694	0	0	10384	10760	875	758
ENSG00000100351	GRAP2	3.68	0.000577	0.00109	12	16	0	2
ENSG00000261916	RP11-235E17.4	3.68	0.000805	0.0015	26	2	2	0
ENSG00000226421	SLC25A5P5	3.68	0.000805	0.0015	7	21	0	2
ENSG00000165949	IFI27	3.669	4.48e-92	8.04e-91	744	772	77	42
ENSG00000205274	TRBV20OR9-2	3.663	0.0057	0.0096	3	12	1	0
ENSG00000235777	DPYD-AS2	3.663	0.0057	0.0096	12	3	0	1
ENSG00000240270	RPL12P37	3.663	0.0057	0.0096	4	11	0	1
ENSG00000108309	RUNDC3A	3.651	3.29e-201	1.89e-199	1852	2008	151	156
ENSG00000262402	RP11-667K14.8	3.651	5.85e-05	0.000122	23	17	3	0
ENSG00000187837	HIST1H1C	3.641	0	0	26969	30799	2509	2120
ENSG00000140450	ARRDC4	3.641	1.11e-235	8.44e-234	2267	2364	184	187
ENSG00000273445	RP11-1399P15.1	3.641	1.17e-09	3.27e-09	63	89	0	12
ENSG00000105278	ZFR2	3.637	5.69e-157	2.19e-155	1202	1288	108	92
ENSG00000227076	RP11-4C20.4	3.636	3.19e-06	7.31e-06	23	29	2	2
ENSG00000143869	GDF7	3.628	0.00099	0.00182	7	20	0	2
ENSG00000161133	USP41	3.626	3.93e-202	2.28e-200	1785	1785	145	144
ENSG00000261019	RP11-111K18.2	3.619	1.17e-07	2.94e-07	44	32	6	0
ENSG00000248323	LUCAT1	3.618	2.4e-103	5.14e-102	1353	1068	108	89
ENSG00000175262	C1orf127	3.618	1.8e-13	6.01e-13	62	63	8	2
ENSG00000166796	LDHC	3.615	1.03e-17	4.05e-17	82	104	5	10
ENSG00000117228	GBP1	3.611	6.1e-126	1.7e-124	898	962	79	73
ENSG00000158373	HIST1H2BD	3.605	0	0	14890	15914	1409	1122
ENSG00000225446	RP4-665J23.2	3.603	8.68e-07	2.07e-06	28	35	5	0
ENSG00000225678	AP000619.5	3.582	3.15e-11	9.53e-11	51	47	6	2
ENSG00000180787	ZFP3	3.582	1.44e-08	3.81e-08	31	67	6	2
ENSG00000258643	BCL2L2-PABPN1	3.58	6.26e-07	1.5e-06	28	34	2	3
ENSG00000137491	SLCO2B1	3.577	6.99e-05	0.000144	17	21	1	2
ENSG00000237194	SNAI1P1	3.577	0.000377	0.000726	8	30	1	2
ENSG00000253736	RP11-779O18.3	3.574	0.000857	0.00159	15	11	1	1
ENSG00000231652	RP11-553A21.3	3.574	0.000944	0.00174	13	13	2	0
ENSG00000239511	POM121L7	3.574	0.00122	0.00223	22	4	0	2
ENSG00000236430	KRT8P29	3.574	0.00122	0.00223	20	6	0	2
ENSG00000133328	HRASLS2	3.574	0.00122	0.00223	6	20	0	2
ENSG00000160460	SPTBN4	3.569	0	0	9291	9509	864	720
ENSG00000101180	HRH3	3.567	1.23e-09	3.42e-09	40	57	2	6
ENSG00000187608	ISG15	3.559	0	0	54465	62728	5203	4740
ENSG00000205832	C16orf96	3.542	8.62e-08	2.18e-07	41	31	3	3
ENSG00000253330	RP11-697N18.3	3.536	1e-31	5.88e-31	186	164	14	16
ENSG00000168348	INSM2	3.532	6.63e-35	4.22e-34	198	232	15	22
ENSG00000160808	MYL3	3.518	0.00143	0.00258	16	9	1	1
ENSG00000213244	HIST2H3DP1	3.518	0.00152	0.00273	7	18	2	0
ENSG00000250878	METTL21EP	3.518	0.00152	0.00273	19	6	0	2
ENSG00000254973	RP11-429J17.7	3.517	9.25e-49	7.93e-48	352	314	38	20
ENSG00000225138	CTD-2228K2.7	3.501	0	0	12878	13520	1243	1089
ENSG00000176840	MIR7-3HG	3.5	0.000163	0.000326	14	22	1	2
ENSG00000237596	RP13-143G15.4	3.5	0.000366	0.000705	26	10	1	2
ENSG00000187908	DMBT1	3.499	2.94e-20	1.25e-19	208	122	13	16
ENSG00000236833	AC024560.2	3.491	2.75e-13	9.13e-13	66	71	10	2
ENSG00000205403	CFI	3.47	7.93e-14	2.7e-13	66	69	9	3
ENSG00000260248	RP11-143K11.1	3.47	8.85e-12	2.75e-11	49	86	6	6
ENSG00000130766	SESN2	3.462	0	0	34460	35291	3336	2994
ENSG00000234925	RP11-254B13.3	3.459	7.36e-08	1.87e-07	41	38	1	6
ENSG00000172346	CSDC2	3.459	4.31e-05	9.05e-05	30	16	2	2
ENSG00000170382	LRRN2	3.459	0.000312	0.000605	23	12	1	2
ENSG00000259174	RP11-1180F24.1	3.459	0.00171	0.00307	12	12	2	0
ENSG00000146147	MLIP	3.459	0.00176	0.00316	13	11	2	0
ENSG00000250889	RP11-229C3.2	3.459	0.00178	0.00318	15	9	1	1
ENSG00000272440	RP11-379F4.6	3.459	0.00189	0.00337	17	7	2	0
ENSG00000267388	AF038458.5	3.459	0.00189	0.00337	7	17	2	0
ENSG00000172243	CLEC7A	3.459	0.00189	0.00337	18	6	1	1
ENSG00000266979	RP11-1072C15.2	3.459	0.00189	0.00337	9	15	0	2
ENSG00000135625	EGR4	3.439	1.35e-74	1.9e-73	740	780	57	83
ENSG00000235545	RP11-230B22.1	3.436	5.59e-29	3.06e-28	155	150	15	13
ENSG00000161544	CYGB	3.435	1.03e-42	7.82e-42	321	265	32	22
ENSG00000236453	AC003092.1	3.434	4.07e-60	4.42e-59	663	636	83	37
ENSG00000261838	RP11-303E16.6	3.434	2.76e-06	6.36e-06	29	27	2	3
ENSG00000174808	BTC	3.43	1.62e-57	1.66e-56	396	436	50	27
ENSG00000228708	AL109763.1	3.428	2.77e-05	5.9e-05	19	26	3	1
ENSG00000177374	HIC1	3.423	1.2e-121	3.22e-120	1432	1820	157	146
ENSG00000227692	MED28P3	3.418	0.000623	0.00117	29	5	3	0
ENSG00000112333	NR2E1	3.408	3.99e-93	7.32e-92	701	681	75	55
ENSG00000264176	MAGOH2	3.407	5.98e-12	1.87e-11	50	58	5	5
ENSG00000272941	RP11-134L10.1	3.396	5.03e-35	3.21e-34	214	251	18	26
ENSG00000239474	KLHL41	3.391	7.56e-38	5.17e-37	210	222	21	20
ENSG00000203737	GPR52	3.377	1.64e-08	4.34e-08	46	39	2	6
ENSG00000255741	RP11-757G1.5	3.375	0.000686	0.00129	21	12	0	3
ENSG00000184596	AF207550.1	3.372	5.76e-05	0.00012	51	13	6	0
ENSG00000253404	AC034243.1	3.371	3.09e-09	8.48e-09	39	56	3	6
ENSG00000203812	HIST2H2AA4	3.365	0	0	9208	10765	998	941
ENSG00000254006	RP11-1D12.2	3.363	3.08e-05	6.56e-05	22	21	2	2
ENSG00000213013	RPS15AP36	3.363	8.77e-05	0.000179	21	22	0	4
ENSG00000008226	DLEC1	3.355	6.83e-06	1.53e-05	24	29	2	3
ENSG00000138496	PARP9	3.337	0	0	19082	17922	2002	1659
ENSG00000067646	ZFY	3.335	0.00255	0.00448	11	11	1	1
ENSG00000239351	NPM1P29	3.335	0.00297	0.00518	16	6	2	0
ENSG00000272796	RP1-74M1.3	3.335	0.00297	0.00518	10	12	2	0
ENSG00000230806	RP11-343N15.1	3.335	0.00297	0.00518	14	8	0	2
ENSG00000272123	CTD-2366F13.2	3.335	0.00297	0.00518	10	12	0	2
ENSG00000253283	RP11-146E23.2	3.335	0.00297	0.00518	8	14	0	2
ENSG00000115267	IFIH1	3.33	0	0	22139	22222	2438	1972
ENSG00000171124	FUT3	3.327	4.46e-06	1.01e-05	29	33	6	0
ENSG00000171860	C3AR1	3.325	2.43e-11	7.4e-11	47	65	6	5
ENSG00000179046	TRIML2	3.325	5.11e-10	1.45e-09	41	51	4	5
ENSG00000196611	MMP1	3.314	0	0	5393	5839	606	523
ENSG00000257732	RP11-818F20.5	3.311	3.85e-17	1.49e-16	148	92	15	9
ENSG00000257108	NHLRC4	3.309	1.26e-51	1.14e-50	320	326	37	28
ENSG00000136842	TMOD1	3.308	6.91e-49	5.93e-48	357	368	30	43
ENSG00000155265	GOLGA7B	3.3	1.42e-22	6.52e-22	303	339	17	48
ENSG00000197253	TPSB2	3.299	1.57e-10	4.6e-10	60	50	9	2
ENSG00000180672	AC007362.1	3.295	2.54e-31	1.48e-30	175	180	18	18
ENSG00000248388	RP11-313E19.2	3.294	0.000261	0.000512	15	26	0	4
ENSG00000163624	CDS1	3.293	2.33e-171	1.01e-169	1978	1806	199	187
ENSG00000206113	RP11-503N18.1	3.288	1.52e-42	1.15e-41	282	257	31	24
ENSG00000106560	GIMAP2	3.283	1.71e-12	5.47e-12	58	80	5	9
ENSG00000197409	HIST1H3D	3.281	5.03e-109	1.17e-107	926	903	109	79
ENSG00000259165	DDX18P1	3.271	6.18e-05	0.000128	26	24	0	5
ENSG00000233030	RP11-196G18.3	3.268	7.85e-13	2.56e-12	63	64	5	8
ENSG00000186212	SOWAHB	3.268	0.00376	0.00647	10	11	2	0
ENSG00000228697	RP5-968D22.1	3.268	0.00376	0.00647	17	4	0	2
ENSG00000224272	AC114730.3	3.268	0.00376	0.00647	16	5	0	2
ENSG00000179846	NKPD1	3.264	1.08e-27	5.73e-27	175	259	24	21
ENSG00000181381	DDX60L	3.261	3.86e-220	2.66e-218	3420	3370	335	373
ENSG00000233539	AC011294.3	3.259	8.1e-05	0.000166	16	24	4	0
ENSG00000243444	PALM2	3.256	4.57e-116	1.16e-114	1239	1295	163	102
ENSG00000227331	AC005042.2	3.25	3.07e-20	1.3e-19	104	126	11	13
ENSG00000176046	NUPR1	3.247	1.44e-72	1.96e-71	523	561	68	46
ENSG00000124249	KCNK15	3.246	2.79e-08	7.28e-08	46	79	2	11
ENSG00000188803	SHISA6	3.245	1.45e-10	4.26e-10	61	45	5	6
ENSG00000172183	ISG20	3.243	9.72e-238	7.54e-236	2966	3255	373	284
ENSG00000143632	ACTA1	3.242	4.07e-05	8.57e-05	18	31	2	3
ENSG00000256278	RP11-182J1.5	3.238	0.000835	0.00155	18	12	1	2
ENSG00000258735	LINC00637	3.238	0.00152	0.00275	9	21	0	3
ENSG00000168062	BATF2	3.237	2.32e-240	1.85e-238	2836	3066	319	307
ENSG00000167711	SERPINF2	3.232	3.44e-12	1.09e-11	57	95	10	6
ENSG00000106823	ECM2	3.232	4.54e-08	1.17e-07	57	48	1	10
ENSG00000183558	HIST2H2AA3	3.227	0	0	9569	11241	1179	1043
ENSG00000261655	CTD-3064M3.3	3.22	2.16e-62	2.44e-61	551	522	74	41
ENSG00000235448	RP11-3L8.3	3.216	6.45e-12	2.02e-11	68	73	13	2
ENSG00000206549	PRSS50	3.207	5.12e-49	4.41e-48	385	466	59	33
ENSG00000184678	HIST2H2BE	3.206	0	0	8748	8607	1022	859
ENSG00000241933	RP11-755B10.3	3.199	0.00478	0.00812	18	2	2	0
ENSG00000226306	NPY6R	3.199	0.00478	0.00812	12	8	2	0
ENSG00000185155	MIXL1	3.199	0.00478	0.00812	11	9	2	0
ENSG00000228408	RP1-111D6.3	3.199	0.00478	0.00812	8	12	2	0
ENSG00000116329	OPRD1	3.199	0.00478	0.00812	3	17	2	0
ENSG00000122872	ARL4P	3.199	0.00478	0.00812	13	7	1	1
ENSG00000250107	CACNA1G-AS1	3.199	0.00478	0.00812	11	9	0	2
ENSG00000164220	F2RL2	3.197	1.9e-166	7.92e-165	1853	1761	225	169
ENSG00000136918	WDR38	3.194	6.96e-09	1.87e-08	46	38	4	5
ENSG00000266554	RP11-527H14.2	3.19	0.000851	0.00158	15	14	2	1
ENSG00000230312	LL0XNC01-116E7.4	3.189	3.17e-14	1.1e-13	112	72	13	7
ENSG00000108771	DHX58	3.188	9.65e-55	9.36e-54	513	500	74	37
ENSG00000010379	SLC6A13	3.187	3.12e-12	9.87e-12	57	63	6	7
ENSG00000265728	RP11-883A18.3	3.185	0.000245	0.000482	23	15	1	3
ENSG00000110934	BIN2	3.182	6.66e-05	0.000138	18	29	5	0
ENSG00000259714	LINC00594	3.182	0.000483	0.000919	40	7	2	3
ENSG00000188573	FBLL1	3.174	1.62e-195	8.82e-194	2722	2829	295	320
ENSG00000049249	TNFRSF9	3.171	3.42e-33	2.08e-32	234	218	33	17
ENSG00000188818	ZDHHC11	3.168	1.55e-148	5.42e-147	1703	1552	189	173
ENSG00000163346	PBXIP1	3.159	0	0	20939	22105	2527	2292
ENSG00000242574	HLA-DMB	3.158	4.22e-76	6.04e-75	649	611	68	73
ENSG00000203814	HIST2H2BF	3.158	9.38e-46	7.58e-45	625	448	70	50
ENSG00000225156	AC012354.6	3.154	3.65e-06	8.33e-06	25	30	4	2
ENSG00000153234	NR4A2	3.152	0	0	8769	8775	1073	901
ENSG00000272518	RP11-26J3.3	3.15	2.96e-97	5.78e-96	778	848	99	84
ENSG00000164440	TXLNB	3.145	3.4e-52	3.12e-51	498	406	58	44
ENSG00000163121	NEURL3	3.144	2.1e-26	1.07e-25	147	164	17	18
ENSG00000259009	TPRX2P	3.14	7.96e-08	2.02e-07	77	48	2	12
ENSG00000237979	AC007389.1	3.14	0.00117	0.00215	14	14	1	2
ENSG00000259405	ISCA1P4	3.14	0.00147	0.00265	17	11	1	2
ENSG00000246016	RP11-1C1.7	3.14	0.00179	0.00319	15	13	0	3
ENSG00000224452	RSL24D1P6	3.128	1.39e-05	3.05e-05	28	26	2	4
ENSG00000225963	AC009950.2	3.126	1.3e-13	4.39e-13	67	83	12	5
ENSG00000240929	HIST2H2BB	3.126	7.63e-11	2.26e-10	66	49	6	7
ENSG00000230946	HNRNPA1P68	3.12	5.79e-05	0.00012	19	26	3	2
ENSG00000272564	RP11-548P2.2	3.112	2.91e-09	7.99e-09	42	46	6	4
ENSG00000164463	CREBRF	3.111	0	0	22577	21212	2768	2301
ENSG00000204970	PCDHA1	3.106	1.08e-06	2.55e-06	50	29	3	6
ENSG00000204397	CARD16	3.103	3.38e-10	9.71e-10	79	60	14	2
ENSG00000204882	GPR20	3.1	2.69e-34	1.68e-33	244	229	24	31
ENSG00000167332	OR51E2	3.098	3.15e-07	7.73e-07	34	36	6	2
ENSG00000228436	RP5-864K19.4	3.094	2.18e-41	1.6e-40	319	417	52	34
ENSG00000008118	CAMK1G	3.094	2.7e-10	7.81e-10	47	57	8	4
ENSG00000238161	OR7E117P	3.087	7.33e-05	0.000151	25	19	3	2
ENSG00000153714	LURAP1L	3.084	2.36e-183	1.16e-181	1877	1956	237	215
ENSG00000108679	LGALS3BP	3.083	0	0	11769	11714	1508	1263
ENSG00000168685	IL7R	3.079	1.01e-16	3.84e-16	296	238	16	47
ENSG00000039600	SOX30	3.072	5.02e-06	1.14e-05	50	44	0	11
ENSG00000253214	RP11-1149M10.2	3.069	1.11e-07	2.79e-07	45	32	5	4
ENSG00000046774	MAGEC2	3.067	0.000353	0.000681	17	18	2	2
ENSG00000174944	P2RY14	3.067	0.000375	0.000722	19	16	2	2
ENSG00000063015	SEZ6	3.067	0.000528	0.001	23	12	4	0
ENSG00000238164	RP3-395M20.8	3.067	0.000802	0.00149	18	17	0	4
ENSG00000136931	NR5A1	3.066	1.99e-06	4.63e-06	28	74	4	8
ENSG00000179344	HLA-DQB1	3.064	3.55e-06	8.11e-06	26	34	5	2
ENSG00000261596	CTB-31N19.3	3.062	7.01e-08	1.79e-07	41	69	3	10
ENSG00000178623	GPR35	3.061	3.32e-25	1.64e-24	146	181	20	19
ENSG00000105711	SCN1B	3.053	5.63e-150	2.03e-148	1793	2050	235	228
ENSG00000175084	DES	3.05	1.71e-06	3.98e-06	25	51	6	3
ENSG00000134548	C12orf39	3.049	7.24e-99	1.45e-97	1182	1245	181	112
ENSG00000105499	PLA2G4C	3.043	0	0	4823	4907	659	521
ENSG00000103316	CRYM	3.035	2.08e-05	4.48e-05	43	24	2	6
ENSG00000255374	TAS2R43	3.033	2.01e-14	7.02e-14	73	84	12	7
ENSG00000231107	RP11-389K14.3	3.033	0.00263	0.00461	16	10	1	2
ENSG00000226546	RP11-34H11.5	3.033	0.00331	0.00574	22	4	1	2
ENSG00000006128	TAC1	3.031	9.21e-07	2.19e-06	39	36	2	7
ENSG00000176236	C10orf111	3.03	3.44e-30	1.95e-29	197	221	33	18
ENSG00000273032	DGCR9	3.028	5.01e-06	1.13e-05	35	48	10	0
ENSG00000242667	RP11-745A24.2	3.023	2.61e-44	2.06e-43	360	373	59	31
ENSG00000181577	C6orf223	3.023	4.52e-09	1.23e-08	40	59	5	7
ENSG00000139988	RDH12	3.018	4.16e-10	1.19e-09	60	71	4	12
ENSG00000256655	TMEM75	3.015	5.66e-05	0.000118	39	19	4	3
ENSG00000077274	CAPN6	3.01	1.65e-30	9.39e-30	185	195	25	22
ENSG00000175170	FAM182B	3.009	5.06e-09	1.37e-08	57	41	8	4
ENSG00000068079	IFI35	3.007	0	0	10609	11392	1433	1303
ENSG00000228786	LINC00266-4P	3.005	4.59e-16	1.71e-15	85	101	12	11
ENSG00000163565	IFI16	3	2.56e-180	1.23e-178	1920	1945	262	221
ENSG00000099769	IGFALS	2.997	1.37e-15	4.99e-15	81	88	12	9
ENSG00000129048	ACKR4	2.997	2.04e-12	6.51e-12	64	105	11	10
ENSG00000241570	RP11-372E1.6	2.992	4.78e-19	1.95e-18	161	278	23	32
ENSG00000218793	RP3-382I10.3	2.99	2.11e-05	4.55e-05	23	34	3	4
ENSG00000163840	DTX3L	2.989	0	0	19834	19033	2636	2258
ENSG00000204642	HLA-F	2.988	1.57e-155	5.92e-154	1701	1806	224	218
ENSG00000233844	KCNQ5-IT1	2.987	2.94e-40	2.12e-39	378	337	59	31
ENSG00000243650	RN7SL834P	2.983	0.000642	0.00121	15	18	2	2
ENSG00000189129	PLAC9	2.983	0.000643	0.00121	15	18	2	2
ENSG00000180596	HIST1H2BC	2.982	0	0	6944	7004	985	780
ENSG00000089199	CHGB	2.981	0	0	12890	13553	1731	1617
ENSG00000220305	HNRNPH1P1	2.977	0.00397	0.00682	12	13	0	3
ENSG00000159289	GOLGA6A	2.977	0.00406	0.00696	0	25	3	0
ENSG00000256008	RP11-728G15.1	2.977	0.00406	0.00696	15	10	0	3
ENSG00000200312	RN7SKP255	2.972	6.35e-07	1.52e-06	33	39	7	2
ENSG00000173237	C11orf86	2.969	2.22e-06	5.13e-06	31	33	6	2
ENSG00000160716	CHRNB2	2.964	4.59e-31	2.65e-30	195	220	28	25
ENSG00000135697	BCMO1	2.961	1.01e-07	2.55e-07	42	45	3	8
ENSG00000143369	ECM1	2.958	4.26e-179	2e-177	2426	2252	316	286
ENSG00000184954	OR6C70	2.957	1.33e-15	4.87e-15	86	94	15	8
ENSG00000160097	FNDC5	2.954	1.35e-29	7.5e-29	238	205	36	21
ENSG00000066230	SLC9A3	2.953	3.69e-56	3.67e-55	451	464	72	46
ENSG00000125245	GPR18	2.953	3.23e-10	9.29e-10	80	53	12	5
ENSG00000119888	EPCAM	2.951	5.23e-14	1.8e-13	79	77	13	7
ENSG00000223345	HIST2H2BA	2.949	1.36e-14	4.82e-14	146	87	16	14
ENSG00000225978	HAR1A	2.939	3.37e-07	8.24e-07	46	32	7	3
ENSG00000253227	RP11-383J24.1	2.939	0.00202	0.00359	13	19	0	4
ENSG00000117594	HSD11B1	2.935	5.48e-26	2.76e-25	182	171	30	16
ENSG00000225177	RP11-390P2.4	2.933	3.48e-167	1.46e-165	2546	2427	319	332
ENSG00000182255	KCNA4	2.933	4.67e-09	1.27e-08	51	42	6	6
ENSG00000197632	SERPINB2	2.932	4.28e-06	9.72e-06	35	35	2	7
ENSG00000182366	FAM87A	2.923	6.11e-11	1.82e-10	57	96	9	11
ENSG00000271500	RP11-288K12.1	2.919	0.00447	0.00762	15	9	2	1
ENSG00000264397	MIR3180-5	2.919	0.00499	0.00846	10	14	0	3
ENSG00000268549	RP11-295P9.8	2.901	1.35e-06	3.17e-06	30	46	4	6
ENSG00000183760	PAPL	2.901	1e-05	2.22e-05	47	29	2	8
ENSG00000231690	LINC00574	2.898	0.000139	0.000279	18	28	4	2
ENSG00000128965	CHAC1	2.896	0	0	19361	19548	2951	2277
ENSG00000158315	RHBDL2	2.895	2.11e-08	5.55e-08	45	53	4	9
ENSG00000225213	RP11-197M22.2	2.893	0.000929	0.00172	13	18	4	0
ENSG00000235962	RP11-462L8.2	2.893	0.00121	0.00221	15	16	3	1
ENSG00000236583	AP004290.1	2.893	0.00123	0.00225	11	20	4	0
ENSG00000153029	MR1	2.892	7.01e-158	2.72e-156	3051	2696	445	329
ENSG00000183598	HIST2H3D	2.886	9.28e-08	2.35e-07	35	55	8	4
ENSG00000107731	UNC5B	2.884	8.55e-13	2.78e-12	97	111	23	5
ENSG00000260633	RP11-375I20.6	2.883	3.28e-13	1.09e-12	92	138	10	21
ENSG00000255298	OR8G5	2.878	2.39e-56	2.38e-55	445	431	66	53
ENSG00000108551	RASD1	2.876	2.32e-66	2.81e-65	637	722	111	74
ENSG00000073150	PANX2	2.875	1.19e-94	2.24e-93	1577	1851	285	182
ENSG00000177363	LRRN4CL	2.868	2.57e-74	3.58e-73	740	802	128	83
ENSG00000077080	ACTL6B	2.865	9.02e-11	2.67e-10	60	87	7	13
ENSG00000160505	NLRP4	2.861	6.66e-14	2.27e-13	83	129	13	16
ENSG00000251324	RP11-79P5.5	2.858	0.00559	0.00943	14	9	2	1
ENSG00000229068	TMPOP1	2.847	1.07e-05	2.36e-05	38	28	3	6
ENSG00000158815	FGF17	2.847	3.66e-05	7.75e-05	40	26	2	7
ENSG00000259070	LINC00639	2.846	0.00134	0.00243	18	12	4	0
ENSG00000184084	CTD-2372A4.1	2.846	0.00152	0.00275	7	23	4	0
ENSG00000231852	CYP21A2	2.846	0.00352	0.00609	21	9	0	4
ENSG00000269928	RP11-849F2.8	2.844	3.19e-47	2.65e-46	386	355	57	46
ENSG00000147676	MAL2	2.843	3.65e-07	8.91e-07	39	34	6	4
ENSG00000260903	XKR7	2.842	2.79e-42	2.1e-41	459	460	52	76
ENSG00000087916	SLC6A14	2.841	2.65e-20	1.13e-19	120	132	21	14
ENSG00000227719	AC006042.6	2.839	0.00026	0.000509	19	18	4	1
ENSG00000266304	RP11-484N16.1	2.839	0.00128	0.00233	20	17	0	5
ENSG00000138646	HERC5	2.836	0	0	11642	12279	1833	1517
ENSG00000205089	CCNI2	2.836	1.8e-25	8.92e-25	233	211	24	38
ENSG00000172824	CES4A	2.834	1.06e-107	2.41e-106	1059	1132	167	140
ENSG00000117971	CHRNB4	2.834	0.000104	0.000212	24	20	5	1
ENSG00000112559	MDFI	2.83	9.18e-05	0.000187	20	31	3	4
ENSG00000261514	RP11-527L4.2	2.827	1.23e-05	2.7e-05	28	30	6	2
ENSG00000137960	GIPC2	2.825	8.61e-06	1.91e-05	31	34	3	6
ENSG00000172209	GPR22	2.821	2.92e-08	7.62e-08	40	46	6	6
ENSG00000206077	ZDHHC11B	2.812	5.71e-46	4.64e-45	405	383	52	60
ENSG00000169962	TAS1R3	2.81	6.76e-30	3.79e-29	495	495	50	91
ENSG00000105419	MEIS3	2.806	2.85e-92	5.16e-91	920	963	134	135
ENSG00000261924	CTD-2561B21.5	2.803	3.72e-06	8.48e-06	41	30	4	6
ENSG00000256274	TAS2R64P	2.803	1.03e-05	2.28e-05	33	38	2	8
ENSG00000170476	MZB1	2.803	1.31e-05	2.86e-05	27	37	4	5
ENSG00000269420	CTD-2265M8.2	2.803	2.96e-05	6.3e-05	27	44	2	8
ENSG00000059378	PARP12	2.802	0	0	13585	13978	2214	1738
ENSG00000120332	TNN	2.802	2.92e-05	6.22e-05	32	25	4	4
ENSG00000101197	BIRC7	2.802	0.000151	0.000303	18	32	4	3
ENSG00000197071	AC010243.1	2.802	0.00016	0.00032	34	16	5	2
ENSG00000134363	FST	2.8	2.05e-33	1.26e-32	260	340	46	40
ENSG00000268423	AC011551.3	2.799	0.00065	0.00122	17	19	2	3
ENSG00000182477	OR2B8P	2.798	0.00144	0.00261	15	14	4	0
ENSG00000255794	RMST	2.798	0.00214	0.00379	14	15	3	1
ENSG00000092529	CAPN3	2.798	0.00293	0.00512	19	10	2	2
ENSG00000154025	SLC5A10	2.798	0.0037	0.00637	14	15	0	4
ENSG00000264956	RP11-1109M24.5	2.798	0.00421	0.00721	22	7	2	2
ENSG00000105327	BBC3	2.788	7.49e-204	4.41e-202	5004	5754	761	796
ENSG00000100342	APOL1	2.788	6.79e-141	2.2e-139	1655	1723	248	241
ENSG00000119508	NR4A3	2.784	5.14e-89	8.89e-88	1132	1011	177	134
ENSG00000238228	OR7E7P	2.772	1.11e-10	3.26e-10	150	138	9	33
ENSG00000074276	CDHR2	2.769	2.44e-15	8.87e-15	160	107	26	13
ENSG00000204655	MOG	2.767	5.63e-19	2.29e-18	136	117	21	16
ENSG00000248100	RP11-709A23.1	2.767	0.000443	0.000847	23	19	6	0
ENSG00000122756	CNTFR	2.766	2.11e-18	8.45e-18	150	130	16	25
ENSG00000100100	PIK3IP1	2.764	6.6e-149	2.33e-147	2600	2300	395	326
ENSG00000108932	SLC16A6	2.763	2.07e-118	5.39e-117	1370	1306	215	179
ENSG00000140839	CLEC18B	2.761	9.78e-35	6.19e-34	267	256	45	32
ENSG00000228906	RP13-216E22.4	2.759	0.00196	0.00349	25	10	2	3
ENSG00000254527	ENPP7P12	2.756	6.23e-08	1.6e-07	71	72	19	2
ENSG00000104112	SCG3	2.754	2.9e-28	1.55e-27	246	288	53	26
ENSG00000185168	LINC00482	2.751	3.05e-05	6.5e-05	30	25	6	2
ENSG00000118160	SLC8A2	2.747	2.76e-37	1.86e-36	463	364	75	48
ENSG00000261604	CTD-2636A23.2	2.746	6.69e-11	1.99e-10	113	123	8	27
ENSG00000172236	TPSAB1	2.743	0.000376	0.000724	21	27	7	0
ENSG00000153086	ACMSD	2.743	0.000601	0.00113	33	15	2	5
ENSG00000022355	GABRA1	2.742	1.28e-59	1.38e-58	530	508	88	67
ENSG00000230795	HLA-K	2.74	1.8e-06	4.19e-06	58	30	5	8
ENSG00000170289	CNGB3	2.735	1.98e-10	5.74e-10	55	66	10	8
ENSG00000161405	IKZF3	2.735	2.09e-05	4.51e-05	50	31	11	1
ENSG00000108840	HDAC5	2.734	0	0	7819	7648	1234	1091
ENSG00000214659	KRT8P26	2.732	0.000297	0.000577	20	21	4	2
ENSG00000229017	RP11-439L18.3	2.728	6.04e-11	1.8e-10	65	62	11	8
ENSG00000056558	TRAF1	2.72	0	0	11067	10808	1822	1499
ENSG00000260604	RP1-140K8.5	2.72	2.04e-17	7.94e-17	136	122	27	12
ENSG00000159915	ZNF233	2.719	3.49e-59	3.7e-58	658	713	129	79
ENSG00000091490	SEL1L3	2.718	2.28e-157	8.8e-156	1976	1974	311	289
ENSG00000203813	HIST1H3H	2.717	1.81e-149	6.47e-148	2780	2586	401	415
ENSG00000104081	BMF	2.715	0	0	8926	8852	1427	1281
ENSG00000119686	FLVCR2	2.715	4.75e-18	1.89e-17	110	134	20	17
ENSG00000260086	RP11-42I10.1	2.714	1.52e-08	4.03e-08	43	50	7	7
ENSG00000130813	C19orf66	2.713	0	0	8741	9067	1400	1315
ENSG00000101255	TRIB3	2.711	0	0	30867	32594	5233	4460
ENSG00000085831	TTC39A	2.711	4.9e-67	6e-66	591	608	96	87
ENSG00000185742	C11orf87	2.71	1.1e-05	2.43e-05	31	29	6	3
ENSG00000160161	CILP2	2.708	4.76e-90	8.37e-89	985	1127	176	147
ENSG00000260837	RP11-434B12.1	2.708	0.000139	0.000281	42	31	11	0
ENSG00000120875	DUSP4	2.707	6.57e-07	1.58e-06	54	32	8	5
ENSG00000117226	GBP3	2.705	3.83e-102	8.07e-101	1296	1464	211	212
ENSG00000197142	ACSL5	2.704	7.2e-21	3.13e-20	187	153	34	18
ENSG00000161011	SQSTM1	2.702	0	0	171913	182626	28711	25765
ENSG00000206588	RNU1-28P	2.702	1.11e-05	2.44e-05	41	240	20	23
ENSG00000251692	PTX4	2.698	6.27e-05	0.00013	22	44	8	2
ENSG00000206652	RNU1-1	2.697	9.34e-06	2.07e-05	42	238	20	23
ENSG00000225415	RP3-509I19.1	2.697	0.00146	0.00265	9	31	6	0
ENSG00000170616	SCRT1	2.694	4.88e-09	1.33e-08	50	87	9	12
ENSG00000233509	ZNF197-AS1	2.692	8.18e-09	2.19e-08	46	52	9	6
ENSG00000206737	RNVU1-18	2.692	9.48e-06	2.1e-05	42	237	20	23
ENSG00000180573	HIST1H2AC	2.691	0	0	23850	25082	4018	3557
ENSG00000167549	CORO6	2.688	1.5e-128	4.26e-127	2040	2305	333	341
ENSG00000127824	TUBA4A	2.687	6.19e-70	8.04e-69	663	645	109	94
ENSG00000205085	FAM71F2	2.687	9.85e-09	2.63e-08	50	67	14	4
ENSG00000206596	RNU1-27P	2.687	1.15e-05	2.54e-05	41	237	20	23
ENSG00000259151	CAP2P1	2.686	0.000372	0.000717	18	41	8	1
ENSG00000107201	DDX58	2.684	0	0	16965	16412	2787	2406
ENSG00000262884	CTD-3060P21.1	2.683	1.28e-06	3.02e-06	31	60	9	5
ENSG00000234394	RP11-561O23.5	2.679	2e-11	6.13e-11	92	114	9	23
ENSG00000229056	AC020571.3	2.678	1.18e-20	5.08e-20	155	134	25	20
ENSG00000104848	KCNA7	2.676	5.14e-55	5e-54	471	489	86	64
ENSG00000135094	SDS	2.675	0.00133	0.00242	16	17	3	2
ENSG00000254610	RP5-903G2.2	2.675	0.00204	0.00363	12	21	5	0
ENSG00000262172	CTD-2529O21.1	2.675	0.00239	0.00422	13	20	1	4
ENSG00000237301	RP4-680D5.2	2.673	1.74e-07	4.33e-07	43	41	5	8
ENSG00000231196	RP11-495P10.8	2.67	9.5e-07	2.25e-06	49	73	17	2
ENSG00000171992	SYNPO	2.664	2.15e-220	1.5e-218	3628	3535	564	566
ENSG00000273356	RP11-804H8.6	2.662	8.87e-13	2.89e-12	97	94	10	20
ENSG00000240964	RN7SL751P	2.661	0.000158	0.000316	38	20	4	5
ENSG00000249304	RP11-26P13.2	2.661	0.00104	0.00192	22	17	1	5
ENSG00000178386	ZNF223	2.661	0.00155	0.0028	12	27	4	2
ENSG00000187595	ZNF385C	2.66	2.25e-26	1.14e-25	214	198	40	25
ENSG00000064989	CALCRL	2.657	1.74e-07	4.33e-07	42	60	13	3
ENSG00000145777	TSLP	2.655	2.34e-48	1.99e-47	429	416	66	68
ENSG00000179292	TMEM151A	2.654	5.65e-106	1.26e-104	1600	1875	317	235
ENSG00000205595	AREGB	2.654	1.5e-09	4.18e-09	60	111	11	16
ENSG00000270426	RP11-326I11.5	2.653	6.53e-06	1.47e-05	28	80	10	7
ENSG00000101280	ANGPT4	2.651	4.77e-08	1.23e-07	43	46	7	7
ENSG00000185614	FAM212A	2.648	1.31e-19	5.46e-19	130	172	25	23
ENSG00000249850	KRT18P31	2.647	8.37e-06	1.86e-05	45	50	2	13
ENSG00000173991	TCAP	2.645	4.44e-54	4.24e-53	473	529	90	70
ENSG00000156804	FBXO32	2.644	9.1e-118	2.35e-116	1502	1687	265	245
ENSG00000135828	RNASEL	2.644	1.81e-101	3.76e-100	1128	1104	191	166
ENSG00000152910	CNTNAP4	2.643	5.24e-07	1.27e-06	40	36	6	6
ENSG00000271265	RP11-230C9.4	2.642	9.33e-05	0.00019	26	25	4	4
ENSG00000128253	RFPL2	2.639	7.22e-07	1.73e-06	47	35	9	4
ENSG00000221890	NPTXR	2.638	4.99e-183	2.44e-181	2793	2687	483	397
ENSG00000140853	NLRC5	2.638	5.4e-110	1.27e-108	1371	1344	220	216
ENSG00000111837	MAK	2.638	1.05e-56	1.06e-55	615	581	91	101
ENSG00000101203	COL20A1	2.636	2.25e-05	4.84e-05	31	26	5	4
ENSG00000207389	RNU1-4	2.632	1.52e-05	3.31e-05	42	238	20	25
ENSG00000206585	RNVU1-9	2.631	7.89e-06	1.76e-05	45	241	23	23
ENSG00000260844	RP11-578F21.9	2.63	0.00505	0.00856	20	12	0	5
ENSG00000162772	ATF3	2.629	0	0	7603	7935	1336	1175
ENSG00000267390	RP11-635N19.1	2.628	4.73e-32	2.8e-31	545	668	77	119
ENSG00000207005	RNU1-2	2.627	1.54e-05	3.34e-05	42	237	20	25
ENSG00000271849	CTC-332L22.1	2.626	3.25e-08	8.45e-08	42	64	8	9
ENSG00000207513	RNU1-3	2.622	1.56e-05	3.39e-05	42	236	20	25
ENSG00000207418	RNVU1-7	2.621	8.13e-06	1.81e-05	45	239	23	23
ENSG00000203852	HIST2H3A	2.62	9.92e-40	7.05e-39	315	356	60	49
ENSG00000203811	HIST2H3C	2.618	1.03e-39	7.34e-39	315	355	60	49
ENSG00000224986	PPP1R8P1	2.618	0.000291	0.000567	20	24	3	4
ENSG00000181392	SYNE4	2.617	1.09e-46	8.97e-46	382	404	69	59
ENSG00000197540	GZMM	2.617	1.22e-10	3.59e-10	60	76	12	10
ENSG00000233242	RP11-220I1.2	2.613	5.69e-09	1.54e-08	49	56	8	9
ENSG00000257636	RP11-1103G16.1	2.611	1.56e-05	3.41e-05	60	51	2	16
ENSG00000180610	ZBTB12P1	2.611	4.5e-05	9.44e-05	33	23	5	4
ENSG00000169418	NPR1	2.608	6.04e-53	5.62e-52	456	484	86	68
ENSG00000203907	OOEP	2.608	6.6e-21	2.88e-20	161	151	23	28
ENSG00000256196	RP11-881M11.4	2.606	7.53e-10	2.12e-09	78	57	15	7
ENSG00000214650	RP11-83B20.1	2.606	9.6e-09	2.57e-08	86	49	14	8
ENSG00000243896	OR2A7	2.606	3.18e-05	6.77e-05	26	42	4	7
ENSG00000256683	ZNF350	2.603	2.8e-06	6.44e-06	49	31	5	8
ENSG00000134668	SPOCD1	2.598	3.73e-48	3.15e-47	547	526	80	97
ENSG00000135378	PRRG4	2.596	7.84e-57	7.89e-56	888	830	126	158
ENSG00000254604	AP000487.6	2.596	1.13e-10	3.32e-10	64	70	10	12
ENSG00000164037	SLC9B1	2.593	1.52e-13	5.09e-13	85	97	19	11
ENSG00000198624	CCDC69	2.591	2.86e-59	3.04e-58	555	561	94	91
ENSG00000197837	HIST4H4	2.585	7.11e-42	5.31e-41	370	351	68	52
ENSG00000187944	C2orf66	2.585	0.0026	0.00456	18	25	0	7
ENSG00000227006	RP5-956O18.2	2.585	0.00282	0.00494	16	15	4	1
ENSG00000248677	CTD-2044J15.1	2.585	0.00353	0.0061	20	11	2	3
ENSG00000168386	FILIP1L	2.585	0.00595	0.00999	11	14	2	2
ENSG00000245532	NEAT1	2.583	0	0	103556	104068	18354	16304
ENSG00000197536	C5orf56	2.582	7.41e-62	8.29e-61	578	579	105	88
ENSG00000204261	TAPSAR1	2.579	2.49e-26	1.27e-25	221	270	37	45
ENSG00000091879	ANGPT2	2.576	5.84e-11	1.74e-10	69	93	11	16
ENSG00000258168	RP11-588H23.3	2.575	2.63e-35	1.69e-34	298	281	53	44
ENSG00000174498	IGDCC3	2.574	7.89e-44	6.13e-43	534	485	77	94
ENSG00000123405	NFE2	2.572	2.71e-27	1.42e-26	233	208	38	36
ENSG00000271344	RP11-274B21.9	2.572	8.18e-07	1.95e-06	65	43	15	3
ENSG00000203809	LINC00577	2.571	2.08e-14	7.26e-14	99	104	23	11
ENSG00000204386	NEU1	2.569	0	0	51556	52656	9268	8293
ENSG00000158423	RIBC1	2.568	1.84e-46	1.51e-45	411	444	84	60
ENSG00000214894	LINC00243	2.567	1.24e-05	2.72e-05	47	31	4	9
ENSG00000157335	CLEC18C	2.565	2.28e-29	1.26e-28	342	292	69	38
ENSG00000125804	FAM182A	2.559	0.00135	0.00245	37	17	9	0
ENSG00000215156	RP11-1023L17.2	2.559	0.00222	0.00394	44	10	0	9
ENSG00000196890	HIST3H2BB	2.558	6.6e-06	1.48e-05	66	41	16	2
ENSG00000105251	SHD	2.555	3.19e-08	8.28e-08	45	50	9	7
ENSG00000176092	AIM1L	2.551	3.72e-07	9.06e-07	37	46	8	6
ENSG00000242853	RN7SL749P	2.551	0.000771	0.00144	15	27	6	1
ENSG00000235568	NFAM1	2.546	6.06e-12	1.89e-11	90	92	23	8
ENSG00000232504	AC105053.4	2.546	1.6e-11	4.92e-11	79	103	22	9
ENSG00000093100	XXbac-B461K10.4	2.546	0.00182	0.00326	22	14	4	2
ENSG00000152778	IFIT5	2.543	0	0	13145	13090	2399	2102
ENSG00000251059	RP11-100N20.1	2.541	3.68e-05	7.79e-05	25	40	8	3
ENSG00000237892	KLF7-IT1	2.537	2.09e-08	5.49e-08	69	48	14	6
ENSG00000250116	RP11-417F21.1	2.537	0.000657	0.00123	28	31	1	9
ENSG00000164675	IQUB	2.531	5.58e-86	9.3e-85	957	946	180	149
ENSG00000130303	BST2	2.529	5.76e-139	1.82e-137	2440	2768	458	444
ENSG00000225492	GBP1P1	2.529	0.000314	0.00061	15	61	7	6
ENSG00000215914	MMP23A	2.528	2.83e-15	1.02e-14	124	200	35	21
ENSG00000239218	RPS20P22	2.528	6.32e-11	1.88e-10	95	79	22	8
ENSG00000268041	CTD-2575K13.6	2.525	6.18e-24	2.95e-23	214	305	46	44
ENSG00000115415	STAT1	2.517	0	0	47327	46487	8882	7503
ENSG00000230585	PHBP12	2.516	1.29e-05	2.83e-05	26	55	8	6
ENSG00000204052	LRRC73	2.509	9.72e-66	1.17e-64	965	1170	220	155
ENSG00000122735	DNAI1	2.508	3.34e-31	1.93e-30	247	266	47	43
ENSG00000159403	C1R	2.508	1.22e-24	5.92e-24	192	190	33	34
ENSG00000101204	CHRNA4	2.506	2.96e-20	1.26e-19	157	145	26	27
ENSG00000267387	CTD-2240E14.4	2.504	2.36e-38	1.63e-37	613	653	147	76
ENSG00000174521	TTC9B	2.503	3.01e-38	2.08e-37	376	356	61	68
ENSG00000122877	EGR2	2.503	7.39e-21	3.21e-20	159	182	27	33
ENSG00000118997	DNAH7	2.502	2.82e-41	2.08e-40	398	362	73	61
ENSG00000128510	CPA4	2.499	5.54e-44	4.33e-43	487	430	94	68
ENSG00000230943	RP11-367G18.1	2.498	7.03e-06	1.58e-05	28	52	7	7
ENSG00000153233	PTPRR	2.496	6.19e-47	5.13e-46	618	720	147	90
ENSG00000236992	RPL12L3	2.496	1.35e-05	2.95e-05	32	31	6	5
ENSG00000177465	ACOT4	2.484	2.61e-07	6.43e-07	56	40	11	6
ENSG00000202198	RN7SK	2.482	3.14e-34	1.96e-33	2726	5086	690	708
ENSG00000204296	C6orf10	2.478	1.34e-18	5.42e-18	129	145	25	24
ENSG00000158050	DUSP2	2.477	3.5e-99	7.05e-98	1232	1324	238	221
ENSG00000251596	HADHAP1	2.47	1.05e-10	3.1e-10	68	77	12	14
ENSG00000184481	FOXO4	2.469	5.31e-275	5.44e-273	8180	8143	1464	1484
ENSG00000269423	CTC-273B12.6	2.464	3.59e-10	1.03e-09	93	90	26	7
ENSG00000158055	GRHL3	2.463	0.00022	0.000435	20	25	5	3
ENSG00000228485	GRK5-IT1	2.463	0.000496	0.000944	26	19	4	4
ENSG00000168209	DDIT4	2.462	0	0	9340	9500	1821	1598
ENSG00000188282	RUFY4	2.462	0.00104	0.00191	29	38	12	0
ENSG00000251194	RP1-68D18.2	2.462	0.00141	0.00256	43	13	8	2
ENSG00000163803	PLB1	2.456	1.67e-09	4.64e-09	67	82	20	7
ENSG00000261754	CTC-523E23.1	2.455	3.27e-15	1.18e-14	186	122	31	25
ENSG00000183091	NEB	2.453	2.09e-44	1.65e-43	2102	1441	308	339
ENSG00000183674	LINC00518	2.453	1.48e-06	3.46e-06	34	49	7	8
ENSG00000250210	RP11-585F1.10	2.451	4.55e-06	1.03e-05	31	41	7	6
ENSG00000240219	RP11-430C7.5	2.445	0.00197	0.00351	11	28	5	2
ENSG00000267352	SH3GL1P3	2.442	7.53e-28	4e-27	308	318	76	39
ENSG00000109321	AREG	2.441	3.8e-09	1.04e-08	72	119	12	23
ENSG00000157322	CLEC18A	2.439	8.82e-35	5.6e-34	401	370	89	53
ENSG00000177692	DNAJC28	2.436	8.19e-106	1.82e-104	1457	1499	311	235
ENSG00000104951	IL4I1	2.435	1.11e-17	4.38e-17	124	131	25	22
ENSG00000229738	AC010240.3	2.435	1.87e-05	4.04e-05	39	43	13	2
ENSG00000125966	MMP24	2.434	9.09e-89	1.57e-87	1077	1107	226	178
ENSG00000256304	RP11-512M8.3	2.432	2.52e-104	5.48e-103	1596	1497	323	250
ENSG00000157514	TSC22D3	2.426	3.36e-08	8.72e-08	55	48	10	9
ENSG00000151117	TMEM86A	2.425	1.54e-53	1.45e-52	534	530	105	93
ENSG00000107864	CPEB3	2.421	5.49e-237	4.22e-235	3813	3736	765	644
ENSG00000226088	RP11-180O5.2	2.421	0.00311	0.00541	19	14	4	2
ENSG00000073861	TBX21	2.419	2.34e-11	7.14e-11	89	83	22	10
ENSG00000138642	HERC6	2.412	5.15e-236	3.94e-234	6219	6233	1348	992
ENSG00000167619	TMEM145	2.41	2e-146	6.83e-145	2599	2630	569	415
ENSG00000115919	KYNU	2.408	0.00108	0.00198	15	23	5	2
ENSG00000115165	CYTIP	2.408	0.00208	0.0037	14	24	4	3
ENSG00000203780	FANK1	2.407	1.8e-14	6.31e-14	136	146	19	34
ENSG00000170044	ZPLD1	2.405	0.000716	0.00134	43	32	14	0
ENSG00000121101	TEX14	2.403	1.94e-15	7.05e-15	186	127	29	30
ENSG00000265817	FSBP	2.402	1.25e-08	3.33e-08	66	67	19	6
ENSG00000130176	CNN1	2.402	1.26e-07	3.17e-07	67	103	26	6
ENSG00000236182	RP11-297K7.1	2.402	0.00016	0.00032	31	28	9	2
ENSG00000180720	CHRM4	2.4	2e-34	1.26e-33	357	404	66	78
ENSG00000138347	MYPN	2.398	2.71e-140	8.74e-139	2938	2593	560	489
ENSG00000272382	CTD-2035E11.4	2.398	1.57e-12	5.04e-12	86	94	21	13
ENSG00000010310	GIPR	2.393	4.35e-120	1.15e-118	1699	1732	336	317
ENSG00000131095	GFAP	2.39	6.89e-05	0.000142	37	32	11	2
ENSG00000240875	LINC00886	2.389	4.34e-97	8.45e-96	1511	1507	335	241
ENSG00000112303	VNN2	2.389	5.99e-10	1.7e-09	72	65	13	13
ENSG00000169548	ZNF280A	2.387	4.08e-151	1.48e-149	2406	2474	484	449
ENSG00000235527	RP5-1073O3.7	2.387	5.35e-07	1.29e-06	51	44	13	5
ENSG00000216490	IFI30	2.386	1.6e-48	1.36e-47	478	521	98	93
ENSG00000269951	RP11-797A18.6	2.382	6.43e-36	4.2e-35	324	370	71	62
ENSG00000163704	PRRT3	2.378	3.39e-135	1.03e-133	2606	2827	514	531
ENSG00000265845	RP11-20B24.5	2.377	0.00327	0.00568	16	16	3	3
ENSG00000255748	AC226150.4	2.376	9.18e-12	2.85e-11	78	89	19	13
ENSG00000162692	VCAM1	2.373	1.57e-19	6.48e-19	210	169	34	39
ENSG00000225595	XXbac-BPG308K3.6	2.373	3.55e-07	8.66e-07	50	70	7	16
ENSG00000109832	DDX25	2.37	4.11e-73	5.61e-72	884	895	195	149
ENSG00000260229	RP11-391L3.5	2.369	4.38e-05	9.19e-05	25	43	6	7
ENSG00000248769	RP11-974F13.5	2.369	0.00283	0.00495	27	10	5	2
ENSG00000180458	CTD-3064H18.4	2.369	0.00326	0.00565	20	17	7	0
ENSG00000234380	AP000330.8	2.368	7.34e-24	3.49e-23	220	261	58	35
ENSG00000203797	DDO	2.367	1.39e-68	1.76e-67	830	816	181	138
ENSG00000237977	EIF4HP2	2.366	5.18e-14	1.78e-13	103	104	19	21
ENSG00000102003	SYP	2.363	0	0	7351	7286	1475	1370
ENSG00000102271	KLHL4	2.361	1.84e-05	3.98e-05	28	55	7	9
ENSG00000227844	RP13-143G15.3	2.359	0.000399	0.000767	23	24	7	2
ENSG00000156510	HKDC1	2.358	2.63e-08	6.87e-08	51	78	12	13
ENSG00000173193	PARP14	2.352	0	0	26031	24134	5364	4465
ENSG00000130513	GDF15	2.349	6.26e-67	7.65e-66	788	843	181	139
ENSG00000185792	NLRP9	2.346	4.74e-05	9.92e-05	47	25	7	7
ENSG00000221955	SLC12A8	2.345	4.48e-10	1.28e-09	64	74	15	12
ENSG00000160188	RSPH1	2.343	0.000989	0.00182	43	39	1	15
ENSG00000204583	LRCOL1	2.342	5.42e-11	1.62e-10	82	76	19	12
ENSG00000111331	OAS3	2.338	0	0	15917	14901	3314	2783
ENSG00000144406	UNC80	2.338	4.87e-57	4.93e-56	815	708	163	138
ENSG00000184260	HIST2H2AC	2.335	8.74e-64	1.01e-62	832	960	201	154
ENSG00000075073	TACR2	2.329	3.55e-13	1.17e-12	98	139	28	19
ENSG00000260793	RP5-882C2.2	2.328	1.95e-17	7.61e-17	132	165	34	25
ENSG00000204581	AC096670.3	2.328	0.00115	0.00211	14	32	6	3
ENSG00000152268	SPON1	2.328	0.00309	0.00537	36	15	10	0
ENSG00000233029	RP11-439A17.9	2.327	6.05e-05	0.000125	30	31	5	7
ENSG00000272347	RP11-43F13.4	2.324	4.13e-08	1.07e-07	54	82	11	16
ENSG00000070388	FGF22	2.324	9.21e-05	0.000188	30	131	16	16
ENSG00000216331	HIST1H1PS1	2.323	2.09e-18	8.4e-18	157	159	28	35
ENSG00000163131	CTSS	2.323	1.82e-15	6.62e-15	118	148	32	21
ENSG00000065665	SEC61A2	2.319	7.91e-321	1.08e-318	6657	6590	1430	1224
ENSG00000137872	SEMA6D	2.319	1.29e-20	5.55e-20	167	193	42	30
ENSG00000205913	SRRM2-AS1	2.317	2.24e-22	1.02e-21	264	225	62	36
ENSG00000198835	GJC2	2.315	5.66e-28	3.01e-27	289	254	60	49
ENSG00000250722	SEPP1	2.315	8.16e-12	2.54e-11	88	82	18	16
ENSG00000261773	WI2-89031B12.1	2.313	1.23e-07	3.09e-07	73	52	18	7
ENSG00000230790	AC012456.4	2.312	7.12e-16	2.64e-15	148	121	28	26
ENSG00000272514	C6ORF165	2.31	2.26e-14	7.88e-14	121	103	24	21
ENSG00000171450	CDK5R2	2.309	2.95e-30	1.67e-29	404	350	69	83
ENSG00000264918	AC005229.1	2.308	3.8e-06	8.66e-06	41	39	11	5
ENSG00000175841	FAM172BP	2.306	0.00159	0.00287	27	43	14	0
ENSG00000196843	ARID5A	2.305	3.99e-185	1.99e-183	3108	3351	717	590
ENSG00000175197	DDIT3	2.303	0	0	14085	14679	3070	2758
ENSG00000273010	RP11-96K19.5	2.303	1.16e-20	5.01e-20	200	171	40	35
ENSG00000233237	LINC00472	2.299	7.58e-150	2.73e-148	2767	2587	573	515
ENSG00000130522	JUND	2.298	1.58e-162	6.39e-161	30581	39012	7535	6621
ENSG00000070731	ST6GALNAC2	2.297	8.18e-44	6.34e-43	482	556	107	104
ENSG00000231447	RP1-14D6.7	2.297	3.1e-08	8.05e-08	57	101	15	17
ENSG00000197054	ZNF763	2.294	5.89e-27	3.05e-26	255	305	67	47
ENSG00000258065	RP11-30H9.1	2.294	1.88e-21	8.33e-21	259	247	42	61
ENSG00000187475	HIST1H1T	2.293	0.00434	0.00741	26	14	8	0
ENSG00000188313	PLSCR1	2.29	0	0	16751	17806	3775	3292
ENSG00000187808	SOWAHD	2.289	3.16e-09	8.66e-09	82	124	31	11
ENSG00000266037	RN7SL3	2.288	4.68e-06	1.06e-05	64	259	39	27
ENSG00000272264	RP11-92K15.3	2.287	9.06e-11	2.68e-10	73	84	16	16
ENSG00000188760	TMEM198	2.285	1e-139	3.2e-138	2730	2719	555	563
ENSG00000227533	SLC2A1-AS1	2.285	1.69e-07	4.22e-07	53	55	16	6
ENSG00000100346	CACNA1I	2.285	0.000655	0.00123	40	29	13	1
ENSG00000187742	SECISBP2	2.284	0	0	13480	13714	2959	2625
ENSG00000135363	LMO2	2.284	9.43e-16	3.47e-15	134	120	30	22
ENSG00000197599	CCDC154	2.284	8.51e-15	3.03e-14	171	122	32	28
ENSG00000168274	HIST1H2AE	2.283	8.41e-112	2.02e-110	1699	1781	400	315
ENSG00000233820	RP11-535M15.2	2.282	3.43e-15	1.24e-14	211	140	41	31
ENSG00000135116	HRK	2.279	1.42e-278	1.52e-276	6155	5950	1359	1135
ENSG00000150773	PIH1D2	2.279	4.22e-57	4.28e-56	656	704	151	129
ENSG00000172771	EFCAB12	2.279	1.29e-25	6.45e-25	258	233	51	50
ENSG00000241769	LINC00893	2.276	1.58e-07	3.94e-07	123	57	17	20
ENSG00000112769	LAMA4	2.275	1.97e-40	1.43e-39	483	505	95	109
ENSG00000184574	LPAR5	2.275	0.000562	0.00106	23	31	9	2
ENSG00000156413	FUT6	2.275	0.00135	0.00245	25	29	2	9
ENSG00000187193	MT1X	2.27	1.61e-298	1.96e-296	6590	6836	1450	1333
ENSG00000073146	MOV10L1	2.27	0.00386	0.00663	33	16	10	0
ENSG00000173947	PIFO	2.27	0.00386	0.00663	25	24	10	0
ENSG00000113916	BCL6	2.268	2.57e-202	1.5e-200	5741	5185	1189	1079
ENSG00000236352	AC005220.3	2.264	0.000262	0.000514	47	21	9	5
ENSG00000147174	ACRC	2.262	3.97e-39	2.79e-38	514	494	97	113
ENSG00000128298	BAIAP2L2	2.262	2.19e-07	5.42e-07	54	105	14	19
ENSG00000099338	CATSPERG	2.259	1.65e-57	1.69e-56	781	919	200	155
ENSG00000153094	BCL2L11	2.258	6.5e-284	7.34e-282	9641	9019	2026	1875
ENSG00000146755	TRIM50	2.255	9.78e-09	2.62e-08	92	71	12	22
ENSG00000166793	YPEL4	2.252	2.48e-11	7.54e-11	105	134	36	14
ENSG00000197301	RP11-366L20.2	2.251	4.2e-28	2.24e-27	255	279	60	52
ENSG00000250999	RP11-1379J22.5	2.248	1.32e-05	2.89e-05	44	47	16	3
ENSG00000198518	HIST1H4E	2.245	7.08e-44	5.51e-43	470	455	106	89
ENSG00000104892	KLC3	2.244	1.24e-50	1.1e-49	729	887	171	170
ENSG00000197646	PDCD1LG2	2.242	9.1e-25	4.43e-24	320	253	65	56
ENSG00000259001	RPPH1	2.242	0.000119	0.000242	74	485	51	67
ENSG00000197846	HIST1H2BF	2.241	1.17e-32	7.06e-32	722	602	178	102
ENSG00000136999	NOV	2.237	2.08e-54	2e-53	665	741	169	129
ENSG00000253307	RP11-10J21.4	2.236	2e-11	6.13e-11	82	93	18	19
ENSG00000170581	STAT2	2.235	0	0	17612	16796	3965	3344
ENSG00000263089	RP11-166P13.4	2.234	1.53e-05	3.32e-05	42	34	6	10
ENSG00000248792	LINC00266-2P	2.231	0.000634	0.00119	19	24	5	4
ENSG00000163491	NEK10	2.229	1.45e-55	1.42e-54	1011	851	220	177
ENSG00000241489	IDS	2.228	1.38e-05	3.01e-05	37	34	7	8
ENSG00000269058	CALR3	2.226	2.88e-07	7.06e-07	46	53	10	11
ENSG00000246145	RP11-346I3.4	2.224	1.94e-28	1.04e-27	264	288	62	56
ENSG00000272864	RP11-17E13.2	2.224	6.58e-14	2.25e-13	120	105	27	21
ENSG00000258410	RP11-173D3.1	2.221	6.18e-07	1.49e-06	43	51	12	8
ENSG00000052850	ALX4	2.221	0.00037	0.000713	26	26	8	3
ENSG00000232415	CTB-51J22.1	2.22	0.00237	0.00418	22	16	4	4
ENSG00000138623	SEMA7A	2.216	5.92e-90	1.04e-88	1607	1475	343	320
ENSG00000267649	CTD-2587H24.10	2.214	1.18e-12	3.81e-12	115	127	36	16
ENSG00000124201	ZNFX1	2.212	9.27e-277	9.76e-275	38384	34502	8507	7224
ENSG00000183671	GPR1	2.21	0.000868	0.00161	23	24	8	2
ENSG00000231290	APCDD1L-AS1	2.206	1.27e-06	2.99e-06	53	40	11	9
ENSG00000172426	RSPH9	2.205	7.66e-83	1.22e-81	1144	1212	271	240
ENSG00000261270	RP11-325K4.3	2.205	0.00543	0.00916	19	14	3	4
ENSG00000184302	SIX6	2.203	9.61e-08	2.43e-07	72	53	18	9
ENSG00000145087	STXBP5L	2.203	0.000157	0.000314	45	34	15	2
ENSG00000141574	SECTM1	2.202	4.03e-18	1.61e-17	168	210	38	44
ENSG00000174460	ZCCHC12	2.2	2.17e-13	7.23e-13	131	219	42	34
ENSG00000182489	XKRX	2.2	6.29e-09	1.7e-08	74	60	16	13
ENSG00000078246	TULP3	2.198	0	0	9559	9205	2179	1910
ENSG00000254827	SLC22A18AS	2.198	2.25e-07	5.55e-07	57	86	11	20
ENSG00000163288	GABRB1	2.194	1.05e-09	2.95e-09	99	71	22	15
ENSG00000176896	TCEANC	2.193	2.68e-38	1.85e-37	503	458	102	108
ENSG00000132109	TRIM21	2.191	3.59e-233	2.7e-231	4892	5168	1150	1053
ENSG00000251402	FAM90A25P	2.189	0.00534	0.00902	34	26	1	12
ENSG00000157343	ARMC12	2.188	1.38e-26	7.04e-26	262	272	57	60
ENSG00000163879	DNALI1	2.188	7.95e-08	2.02e-07	67	116	15	25
ENSG00000160325	CACFD1	2.187	1.91e-198	1.07e-196	3737	3715	902	734
ENSG00000236581	STARD13-AS	2.184	1.52e-19	6.28e-19	176	170	39	37
ENSG00000115828	QPCT	2.183	7.21e-225	5.15e-223	4753	5127	1150	1026
ENSG00000271369	RP11-350D17.3	2.183	6.24e-07	1.5e-06	97	49	19	13
ENSG00000187848	P2RX2	2.183	7.02e-06	1.57e-05	34	53	10	9
ENSG00000135899	SP110	2.182	1.75e-158	6.84e-157	3486	3528	887	659
ENSG00000230526	RP11-472G21.2	2.182	1.08e-06	2.55e-06	41	55	10	11
ENSG00000232259	RP11-4C20.3	2.178	0.000772	0.00144	18	37	6	6
ENSG00000228242	AC093495.4	2.178	0.00232	0.00409	25	30	2	10
ENSG00000255355	AP000640.2	2.177	0.00011	0.000223	26	38	6	8
ENSG00000179913	B3GNT3	2.176	1.47e-112	3.58e-111	1791	1842	424	380
ENSG00000174844	DNAH12	2.175	2.49e-05	5.34e-05	34	48	6	12
ENSG00000174456	C12orf76	2.174	8.07e-294	9.54e-292	6587	6825	1578	1393
ENSG00000251705	RNA5-8SP6	2.174	1.18e-05	2.6e-05	261	1437	246	130
ENSG00000203644	AC083799.1	2.171	5.42e-160	2.15e-158	2802	2949	675	602
ENSG00000177464	GPR4	2.169	4.11e-14	1.42e-13	112	136	32	23
ENSG00000173805	HAP1	2.167	6.86e-31	3.95e-30	320	314	72	69
ENSG00000272156	RP11-477N3.1	2.165	5.68e-11	1.7e-10	111	87	20	24
ENSG00000188729	OSTN	2.164	0.00534	0.00901	23	27	11	0
ENSG00000101222	SPEF1	2.163	6.8e-24	3.23e-23	221	241	58	45
ENSG00000141505	ASGR1	2.162	1.88e-15	6.86e-15	156	158	29	41
ENSG00000230581	RP11-390F4.8	2.161	0.00358	0.00617	16	16	5	2
ENSG00000251639	RP11-20I20.1	2.158	7.38e-25	3.6e-24	251	272	70	47
ENSG00000099889	ARVCF	2.155	1.58e-249	1.34e-247	8431	9529	2173	1859
ENSG00000138433	CIR1	2.153	4.59e-200	2.59e-198	4454	4816	1154	930
ENSG00000230812	RP4-794H19.4	2.153	3.54e-07	8.65e-07	47	56	13	10
ENSG00000177757	FAM87B	2.15	8.1e-16	2.99e-15	161	217	54	31
ENSG00000095794	CREM	2.146	2.91e-249	2.46e-247	9111	10030	2417	1909
ENSG00000232949	AC002480.4	2.144	0.000243	0.000479	38	29	12	3
ENSG00000130545	CRB3	2.143	7.68e-08	1.95e-07	84	58	14	18
ENSG00000136542	GALNT5	2.143	5.13e-05	0.000107	60	29	12	8
ENSG00000198483	ANKRD35	2.142	0.00276	0.00483	17	19	6	2
ENSG00000261273	LA16c-444G7.1	2.142	0.00592	0.00994	17	19	2	6
ENSG00000141497	ZMYND15	2.141	2.35e-22	1.07e-21	212	243	52	51
ENSG00000258334	RP11-161H23.9	2.139	7.66e-06	1.71e-05	65	37	14	9
ENSG00000271551	RP11-230C9.2	2.138	1.21e-12	3.91e-12	132	146	24	39
ENSG00000228021	RP11-383C5.3	2.136	2.02e-05	4.35e-05	34	37	8	8
ENSG00000270020	RP11-463O9.9	2.135	0.00595	0.00999	24	25	11	0
ENSG00000104856	RELB	2.134	1.43e-291	1.65e-289	20325	22745	5227	4583
ENSG00000144891	AGTR1	2.133	5.74e-26	2.89e-25	285	356	84	62
ENSG00000140678	ITGAX	2.132	1.13e-10	3.32e-10	81	95	25	15
ENSG00000154930	ACSS1	2.131	0.000128	0.000259	27	35	7	7
ENSG00000230882	AC005077.14	2.125	4.46e-36	2.93e-35	473	422	104	101
ENSG00000165030	NFIL3	2.123	3.94e-230	2.9e-228	4894	5188	1233	1081
ENSG00000104827	CGB	2.122	0.00011	0.000223	50	29	13	5
ENSG00000263327	TAPT1-AS1	2.115	7.03e-57	7.09e-56	818	781	188	181
ENSG00000162643	WDR63	2.115	0.000103	0.00021	132	42	30	10
ENSG00000253516	HMGB1P41	2.115	0.00527	0.00891	34	10	6	4
ENSG00000166592	RRAD	2.113	1.31e-75	1.86e-74	1413	1594	347	348
ENSG00000151615	POU4F2	2.113	6.96e-13	2.28e-12	116	114	34	19
ENSG00000162614	NEXN	2.112	1.4e-55	1.38e-54	776	824	213	157
ENSG00000267213	AC007773.2	2.111	1.87e-16	7.08e-16	179	245	61	37
ENSG00000230071	RPL4P6	2.111	1.02e-15	3.76e-15	140	163	33	37
ENSG00000228106	RP11-452F19.3	2.11	2.96e-66	3.59e-65	1005	1106	276	213
ENSG00000152137	HSPB8	2.109	2.53e-23	1.19e-22	346	345	67	93
ENSG00000166008	MAGEA9	2.108	0.00104	0.00191	28	33	12	2
ENSG00000123584	MAGEA9B	2.108	0.00104	0.00191	28	33	12	2
ENSG00000140961	OSGIN1	2.107	0	0	12825	13735	3291	2873
ENSG00000115339	GALNT3	2.106	2.03e-16	7.66e-16	231	170	55	38
ENSG00000179477	ALOX12B	2.105	2.79e-08	7.27e-08	76	58	18	13
ENSG00000151893	CACUL1	2.104	0	0	18230	17654	4498	3849
ENSG00000272582	RP5-1039K5.17	2.102	0.00421	0.00721	14	21	6	2
ENSG00000270036	RP11-685G9.4	2.102	0.00495	0.0084	16	19	4	4
ENSG00000217275	RP1-34B20.4	2.101	2.46e-26	1.25e-25	283	301	81	55
ENSG00000179136	LINC00670	2.101	0.000806	0.0015	23	42	12	3
ENSG00000155428	TRIM74	2.099	1.24e-39	8.81e-39	443	453	114	95
ENSG00000257056	RP11-966I7.2	2.099	1.38e-23	6.52e-23	470	460	88	129
ENSG00000007314	SCN4A	2.096	6.79e-09	1.83e-08	66	80	21	13
ENSG00000260918	RP11-731J8.2	2.095	0.000357	0.000688	33	36	4	12
ENSG00000272463	RP11-532F6.3	2.093	3.6e-06	8.23e-06	43	43	10	10
ENSG00000168874	ATOH8	2.091	7.15e-73	9.75e-72	1590	1594	358	389
ENSG00000234311	RP11-432J24.3	2.091	3.29e-07	8.05e-07	55	82	22	10
ENSG00000234546	RP3-510D11.2	2.09	0.000279	0.000545	27	29	6	7
ENSG00000257097	RP11-450K4.1	2.089	3.44e-16	1.29e-15	215	160	49	39
ENSG00000105696	TMEM59L	2.088	2.58e-28	1.39e-27	394	478	126	79
ENSG00000137460	FHDC1	2.087	5.35e-22	2.41e-21	224	210	55	47
ENSG00000166922	SCG5	2.086	9.05e-09	2.42e-08	69	93	16	22
ENSG00000186231	KLHL32	2.084	1.33e-21	5.91e-21	210	219	58	43
ENSG00000174279	EVX2	2.083	4.29e-12	1.35e-11	108	96	26	22
ENSG00000259381	RP11-192M23.1	2.082	0.00134	0.00244	25	18	6	4
ENSG00000185955	C7orf61	2.081	2.33e-23	1.1e-22	255	266	75	48
ENSG00000204869	IGFL4	2.08	0.000204	0.000405	47	34	5	14
ENSG00000204789	ZNF204P	2.078	3.27e-131	9.49e-130	2438	2621	630	568
ENSG00000006837	CDKL3	2.074	8.55e-23	3.94e-22	281	288	60	75
ENSG00000269640	CTD-2521M24.9	2.073	7.63e-19	3.09e-18	434	400	76	122
ENSG00000225173	XXbac-BPG308K3.5	2.071	2.84e-51	2.56e-50	729	847	203	172
ENSG00000240065	PSMB9	2.07	7.86e-196	4.3e-194	4271	4613	1130	985
ENSG00000149656	LINC00266-1	2.07	5.17e-05	0.000108	99	78	37	5
ENSG00000116254	CHD5	2.069	4.33e-182	2.1e-180	4444	4228	1077	990
ENSG00000080007	DDX43	2.069	3.74e-40	2.69e-39	759	953	242	166
ENSG00000187730	GABRD	2.066	3.1e-96	5.94e-95	1567	1624	410	352
ENSG00000118156	ZNF541	2.065	3.12e-06	7.16e-06	76	46	12	17
ENSG00000168140	VASN	2.064	3.91e-81	6.07e-80	1388	1326	340	309
ENSG00000156050	FAM161B	2.063	6.37e-169	2.72e-167	5087	4622	1271	1052
ENSG00000230021	RP5-857K21.4	2.061	4.57e-25	2.25e-24	427	517	145	81
ENSG00000176945	MUC20	2.061	1.63e-05	3.54e-05	59	71	26	5
ENSG00000104941	RSPH6A	2.06	0.000398	0.000765	34	25	9	5
ENSG00000197210	KB-1592A4.15	2.06	0.00445	0.00759	17	17	6	2
ENSG00000272871	RP11-408A13.4	2.059	4.38e-07	1.06e-06	48	61	16	10
ENSG00000202058	RN7SKP80	2.058	7.25e-07	1.73e-06	84	129	15	36
ENSG00000201428	RN7SKP71	2.056	4.25e-09	1.16e-08	127	227	32	53
ENSG00000240476	LINC00973	2.054	6.71e-162	2.69e-160	3852	4286	1079	881
ENSG00000272091	RP4-758J24.5	2.054	1.57e-30	8.98e-30	338	331	89	72
ENSG00000128262	POM121L9P	2.054	0.00229	0.00405	21	17	6	3
ENSG00000154258	ABCA9	2.054	0.0056	0.00943	23	15	3	6
ENSG00000117707	PROX1	2.052	6.59e-09	1.78e-08	70	109	22	21
ENSG00000101115	SALL4	2.05	5.6e-14	1.92e-13	165	225	40	54
ENSG00000184221	OLIG1	2.049	0.00357	0.00617	29	13	6	4
ENSG00000260409	RP11-403B2.7	2.047	1.88e-08	4.94e-08	74	96	16	25
ENSG00000116701	NCF2	2.044	0.00425	0.00727	28	18	3	8
ENSG00000189409	MMP23B	2.043	4.42e-13	1.46e-12	181	310	73	46
ENSG00000272461	RP11-689C9.1	2.043	0.000419	0.000803	30	86	9	19
ENSG00000102401	ARMCX3	2.041	0	0	14775	15158	3809	3463
ENSG00000244733	RP11-506M13.3	2.041	4.49e-78	6.65e-77	1234	1294	321	293
ENSG00000185133	INPP5J	2.041	3.73e-23	1.74e-22	416	350	82	104
ENSG00000181126	HLA-V	2.036	0.000224	0.000442	99	78	39	4
ENSG00000105559	PLEKHA4	2.034	2.47e-59	2.63e-58	866	847	219	199
ENSG00000196083	IL1RAP	2.033	8.15e-317	1.08e-314	14075	13899	3740	3096
ENSG00000145491	ROPN1L	2.033	1.41e-39	9.96e-39	533	577	159	112
ENSG00000258725	PRC1-AS1	2.033	0.000164	0.000329	30	32	9	6
ENSG00000263847	RP11-143J12.3	2.033	0.000546	0.00103	30	32	5	10
ENSG00000171847	FAM90A1	2.033	0.000704	0.00132	35	27	12	3
ENSG00000143028	SYPL2	2.028	3.25e-53	3.05e-52	914	816	225	199
ENSG00000241081	RP11-488C13.1	2.027	0.00134	0.00244	33	41	3	15
ENSG00000102996	MMP15	2.026	1.53e-32	9.19e-32	565	592	178	106
ENSG00000184368	MAP7D2	2.023	1.31e-96	2.52e-95	1747	1695	452	395
ENSG00000254231	CTD-2284J15.1	2.02	1.71e-08	4.51e-08	101	70	19	23
ENSG00000246731	CTD-2514K5.2	2.017	2.06e-11	6.31e-11	176	116	35	37
ENSG00000141738	GRB7	2.017	0.00468	0.00796	15	18	5	3
ENSG00000118307	CASC1	2.016	5.98e-14	2.05e-13	178	215	66	31
ENSG00000234745	HLA-B	2.013	3.5e-282	3.86e-280	49795	54791	13584	12321
ENSG00000166920	C15orf48	2.011	5.67e-75	8e-74	2250	2829	645	615
ENSG00000139998	RAB15	2.01	4.98e-179	2.33e-177	5451	5254	1501	1157
ENSG00000183186	C2CD4C	2.01	2.87e-53	2.7e-52	840	957	228	218
ENSG00000258011	HMGA1P3	2.01	0.000354	0.000683	27	30	8	6
ENSG00000204950	LRRC10B	2.01	0.00051	0.000968	33	24	8	6
ENSG00000232224	LINC00202-1	2.01	0.0007	0.00131	34	23	6	8
ENSG00000104879	CKM	2.01	0.00105	0.00193	22	35	10	4
ENSG00000256340	ABCC6P1	2.009	2.56e-41	1.88e-40	628	580	172	128
ENSG00000178860	MSC	2.009	1.83e-34	1.15e-33	463	431	128	94
ENSG00000163016	ALMS1P	2.009	0.000129	0.000261	36	29	8	8
ENSG00000119929	CUTC	2.008	2.58e-183	1.27e-181	5674	6449	1637	1377
ENSG00000155980	KIF5A	2.006	2.46e-164	1.01e-162	4412	4182	1192	947
ENSG00000171303	KCNK3	2.006	3.87e-25	1.9e-24	301	274	75	68
ENSG00000251348	HSPD1P11	2.006	0.000121	0.000244	52	37	18	4
ENSG00000268865	AC026310.1	2.005	6.46e-06	1.45e-05	57	48	9	17
ENSG00000084628	NKAIN1	2.004	3.27e-20	1.38e-19	225	225	68	44
ENSG00000103723	AP3B2	2.003	7.21e-60	7.8e-59	873	911	246	199
ENSG00000140545	MFGE8	2.002	0	0	17725	17523	4792	4005
ENSG00000255509	RP11-445F12.1	2.001	6.92e-21	3.01e-20	240	297	65	69
ENSG00000244198	RP4-545C24.1	2	1.68e-39	1.19e-38	615	566	146	149
ENSG00000258204	RP11-90E9.1	1.996	2.34e-12	7.47e-12	112	120	36	22
ENSG00000187479	C11orf96	1.996	3.29e-07	8.05e-07	98	122	16	39
ENSG00000164342	TLR3	1.995	1.82e-57	1.86e-56	1244	1072	310	271
ENSG00000172020	GAP43	1.995	2.03e-19	8.39e-19	194	229	56	50
ENSG00000205838	TTC23L	1.994	7.18e-18	2.84e-17	174	181	50	39
ENSG00000141519	CCDC40	1.993	2.76e-49	2.39e-48	726	704	183	176
ENSG00000107859	PITX3	1.993	8.59e-08	2.18e-07	58	66	18	13
ENSG00000008517	IL32	1.989	8.82e-168	3.71e-166	3535	3486	966	803
ENSG00000261030	RP11-791M20.1	1.989	7.14e-08	1.82e-07	118	85	18	33
ENSG00000268670	CTD-2622I13.3	1.989	4.37e-06	9.93e-06	139	72	40	13
ENSG00000245556	CTD-2037K23.2	1.988	1.73e-149	6.21e-148	3220	3513	891	806
ENSG00000025708	TYMP	1.987	8.92e-39	6.23e-38	512	575	155	119
ENSG00000203581	OR1F2P	1.986	0.000562	0.00106	30	30	11	4
ENSG00000223591	CENPVP1	1.986	0.00367	0.00632	15	45	10	5
ENSG00000039068	CDH1	1.985	0.00246	0.00434	33	23	4	10
ENSG00000223396	RPS10P7	1.984	7.47e-13	2.44e-12	171	142	52	27
ENSG00000163060	TEKT4	1.984	2.87e-08	7.47e-08	71	76	25	12
ENSG00000172432	GTPBP2	1.983	1.27e-310	0	38356	37473	10545	8637
ENSG00000204947	ZNF425	1.983	3.13e-73	4.29e-72	1858	1634	496	387
ENSG00000135930	EIF4E2	1.982	1.29e-296	1.56e-294	11533	11827	3097	2818
ENSG00000198133	TMEM229B	1.981	3.06e-59	3.25e-58	1169	1038	299	260
ENSG00000257595	RP3-473L9.4	1.981	0.00159	0.00287	20	24	7	4
ENSG00000200488	RN7SKP203	1.979	8.93e-14	3.03e-13	169	273	60	52
ENSG00000254363	CTB-131B5.5	1.979	0.00211	0.00375	21	19	6	4
ENSG00000262691	CTC-277H1.7	1.978	1.42e-29	7.92e-29	333	361	92	84
ENSG00000136881	BAAT	1.976	6.78e-09	1.83e-08	70	88	22	18
ENSG00000234577	SYNE1-AS1	1.976	0.00361	0.00623	18	18	5	4
ENSG00000203392	AC105020.1	1.976	0.00384	0.0066	16	20	5	4
ENSG00000177453	NIM1K	1.975	1.26e-08	3.36e-08	67	83	20	18
ENSG00000170222	ADPRM	1.973	8.84e-123	2.4e-121	2946	3043	871	654
ENSG00000161013	MGAT4B	1.972	2.87e-275	2.97e-273	24568	27133	7098	6081
ENSG00000118402	ELOVL4	1.969	3.66e-273	3.65e-271	7791	8004	2124	1909
ENSG00000133636	NTS	1.968	2.93e-07	7.18e-07	80	81	31	10
ENSG00000152689	RASGRP3	1.965	7.47e-52	6.82e-51	723	746	205	171
ENSG00000229292	RFPL4AL1	1.964	5.91e-133	1.77e-131	3713	3616	1076	803
ENSG00000162944	RFTN2	1.964	5.1e-49	4.4e-48	737	844	216	189
ENSG00000011021	CLCN6	1.962	8.1e-259	7.41e-257	14836	13874	3907	3462
ENSG00000089163	SIRT4	1.961	5.01e-46	4.07e-45	645	652	181	152
ENSG00000229800	ATP8A2P2	1.959	0.00225	0.00399	25	30	4	10
ENSG00000266801	RP11-521L9.2	1.959	0.0031	0.00539	17	38	10	4
ENSG00000036448	MYOM2	1.958	0.000273	0.000534	35	86	10	21
ENSG00000249509	RP11-402J6.1	1.955	3.56e-05	7.54e-05	48	34	11	10
ENSG00000245849	RAD51-AS1	1.954	1.48e-34	9.31e-34	467	475	119	124
ENSG00000175877	WBSCR28	1.952	0.00367	0.00632	26	21	10	2
ENSG00000236002	CTB-75G16.1	1.95	0.000164	0.000327	41	33	14	5
ENSG00000154553	PDLIM3	1.949	1.18e-147	4.09e-146	3218	3209	864	800
ENSG00000147576	ADHFE1	1.948	1.77e-48	1.51e-47	976	842	255	216
ENSG00000232760	AC103564.6	1.948	1.43e-07	3.58e-07	66	58	18	14
ENSG00000019582	CD74	1.948	0.00295	0.00514	16	27	7	4
ENSG00000165029	ABCA1	1.945	3.04e-136	9.38e-135	7083	6131	1917	1515
ENSG00000095739	BAMBI	1.944	2.99e-09	8.21e-09	85	108	33	17
ENSG00000162461	SLC25A34	1.944	0.000404	0.000775	31	35	13	4
ENSG00000204227	RING1	1.943	4.78e-212	3.05e-210	14091	15942	4061	3750
ENSG00000124374	PAIP2B	1.942	8.03e-48	6.76e-47	1096	925	292	234
ENSG00000267405	CTC-296K1.4	1.941	1.17e-09	3.28e-09	124	107	42	18
ENSG00000095637	SORBS1	1.94	7.21e-22	3.24e-21	249	239	71	56
ENSG00000072121	ZFYVE26	1.938	1.49e-192	7.97e-191	29991	26361	7982	6727
ENSG00000123810	B9D2	1.938	5.68e-137	1.77e-135	3264	3582	993	793
ENSG00000180155	LYNX1	1.938	8.78e-27	4.52e-26	304	325	86	78
ENSG00000196116	TDRD7	1.937	4.86e-248	4.07e-246	6732	6688	1853	1652
ENSG00000254468	RP11-304M2.6	1.937	0.00328	0.00569	31	27	13	2
ENSG00000196747	HIST1H2AI	1.936	4.35e-64	5.1e-63	1255	1153	329	300
ENSG00000261186	RP11-341N2.1	1.936	2.26e-06	5.22e-06	61	62	24	8
ENSG00000134765	DSC1	1.936	0.00474	0.00807	19	16	5	4
ENSG00000120729	MYOT	1.935	3.28e-21	1.44e-20	361	301	107	66
ENSG00000176998	HCG4	1.935	6.54e-14	2.24e-13	166	152	53	30
ENSG00000007944	MYLIP	1.934	4.68e-254	4.13e-252	9333	9543	2550	2390
ENSG00000171487	NLRP5	1.931	1.48e-06	3.47e-06	84	50	19	16
ENSG00000156587	UBE2L6	1.93	2.81e-224	1.99e-222	5809	5925	1680	1400
ENSG00000177868	CCDC23	1.93	1.44e-156	5.51e-155	3903	4291	1174	976
ENSG00000111291	GPRC5D	1.928	7.69e-41	5.61e-40	766	753	188	211
ENSG00000125347	IRF1	1.927	4.49e-263	4.22e-261	7236	7259	2034	1778
ENSG00000124092	CTCFL	1.924	2.01e-202	1.17e-200	5110	5027	1437	1235
ENSG00000100033	PRODH	1.924	4.86e-06	1.1e-05	43	60	14	13
ENSG00000087085	ACHE	1.923	1.01e-100	2.09e-99	1842	1891	538	446
ENSG00000172955	ADH6	1.923	7.73e-05	0.000159	50	34	16	6
ENSG00000059728	MXD1	1.921	3e-186	1.5e-184	4729	4624	1304	1166
ENSG00000260910	LINC00565	1.921	2.46e-10	7.12e-10	181	115	48	30
ENSG00000141933	TPGS1	1.919	9.67e-31	5.54e-30	2136	3565	806	701
ENSG00000132692	BCAN	1.919	2.3e-11	7.02e-11	131	104	33	29
ENSG00000163637	PRICKLE2	1.918	1.7e-09	4.72e-09	90	92	31	17
ENSG00000272610	MAGI1-IT1	1.918	3.16e-05	6.71e-05	43	52	19	6
ENSG00000198796	ALPK2	1.915	0.000314	0.00061	50	26	10	10
ENSG00000166750	SLFN5	1.911	7.6e-157	2.92e-155	8837	7926	2270	2188
ENSG00000205565	RP11-497H16.6	1.91	3.89e-05	8.22e-05	47	40	17	6
ENSG00000251615	RP11-774O3.3	1.91	4.25e-05	8.93e-05	125	101	51	9
ENSG00000235863	B3GALT4	1.909	1.97e-79	2.98e-78	1917	2241	568	539
ENSG00000129654	FOXJ1	1.909	7.49e-07	1.79e-06	54	63	15	16
ENSG00000078081	LAMP3	1.908	1.86e-70	2.44e-69	1842	1676	537	400
ENSG00000189143	CLDN4	1.908	2.82e-67	3.47e-66	1135	1136	320	285
ENSG00000100399	CHADL	1.906	0.00199	0.00355	34	19	8	6
ENSG00000131379	C3orf20	1.905	0.0055	0.00928	20	18	8	2
ENSG00000120049	KCNIP2	1.903	2.16e-31	1.26e-30	475	509	158	105
ENSG00000111266	DUSP16	1.902	1.63e-157	6.31e-156	10661	9225	2825	2494
ENSG00000217181	RP11-360O19.5	1.9	0.00189	0.00337	30	34	4	13
ENSG00000151023	ENKUR	1.899	4.09e-14	1.41e-13	210	156	53	45
ENSG00000139192	TAPBPL	1.898	4.41e-64	5.16e-63	1180	1116	328	288
ENSG00000172367	PDZD3	1.898	0.00446	0.0076	34	15	8	5
ENSG00000223638	RFPL4A	1.897	1.34e-171	5.86e-170	4346	4550	1320	1068
ENSG00000240907	BX255923.3	1.895	7.52e-13	2.46e-12	125	121	35	31
ENSG00000239653	PSMD6-AS2	1.893	3.36e-09	9.2e-09	80	84	23	21
ENSG00000181982	CCDC149	1.891	1.61e-12	5.16e-12	118	131	39	28
ENSG00000143878	RHOB	1.889	1.21e-256	1.09e-254	15154	16612	4602	3976
ENSG00000234717	TMEM212-AS1	1.889	2.59e-05	5.54e-05	42	40	13	9
ENSG00000250295	RP11-434I12.2	1.889	0.000112	0.000227	40	42	7	15
ENSG00000260916	CCPG1	1.888	3.76e-196	2.06e-194	5090	5344	1486	1332
ENSG00000273027	LL21NC02-1C16.1	1.885	0.000844	0.00157	39	28	6	12
ENSG00000149489	ROM1	1.884	3.22e-47	2.68e-46	1039	1014	265	291
ENSG00000267505	CTC-296K1.3	1.883	1.97e-10	5.72e-10	94	102	31	22
ENSG00000156453	PCDH1	1.882	3.02e-68	3.79e-67	1284	1307	358	345
ENSG00000185615	PDIA2	1.882	1.82e-12	5.84e-12	140	126	44	28
ENSG00000105668	UPK1A	1.881	3.85e-23	1.79e-22	277	324	84	79
ENSG00000242902	RP11-309L24.2	1.878	0.0018	0.00323	31	21	6	8
ENSG00000137727	ARHGAP20	1.878	0.00184	0.00329	42	21	12	5
ENSG00000214279	RP11-108K14.4	1.877	1.32e-07	3.32e-07	114	118	20	43
ENSG00000160190	SLC37A1	1.876	3.32e-09	9.09e-09	81	103	30	20
ENSG00000262772	RP11-353N14.2	1.876	8.88e-07	2.11e-06	66	52	16	16
ENSG00000100628	ASB2	1.874	1.48e-61	1.65e-60	1040	1032	301	264
ENSG00000185607	ACTBP7	1.871	4.29e-05	9.01e-05	45	36	12	10
ENSG00000095917	TPSD1	1.87	0.000523	0.000993	30	29	9	7
ENSG00000268951	RP11-149F8.3	1.869	7.36e-38	5.04e-37	595	688	181	170
ENSG00000231133	HAR1B	1.868	0.00271	0.00476	30	18	7	6
ENSG00000033627	ATP6V0A1	1.867	1.55e-259	1.43e-257	10791	10578	3077	2781
ENSG00000267082	CTC-510F12.2	1.867	7.28e-06	1.63e-05	55	44	14	13
ENSG00000230163	RP5-997D16.2	1.866	1.88e-13	6.28e-13	286	203	85	49
ENSG00000267767	CTC-523E23.4	1.863	1.04e-07	2.63e-07	115	82	21	33
ENSG00000220891	LL22NC03-63E9.3	1.863	1.64e-06	3.84e-06	51	55	17	12
ENSG00000205879	FAM90A2P	1.863	0.000495	0.000942	41	25	9	9
ENSG00000167034	NKX3-1	1.861	9.13e-70	1.18e-68	1663	1577	512	380
ENSG00000188004	C1orf204	1.861	3.46e-07	8.46e-07	66	58	19	15
ENSG00000256045	MTRNR2L10	1.859	3.15e-59	3.34e-58	1047	1018	298	271
ENSG00000168394	TAP1	1.856	6.16e-307	7.64e-305	20281	20438	6054	5193
ENSG00000133169	BEX1	1.854	2.58e-246	2.13e-244	18809	20609	5944	4962
ENSG00000197261	C6orf141	1.853	1.42e-06	3.32e-06	74	71	14	26
ENSG00000270949	RP11-288H12.4	1.852	2.22e-47	1.85e-46	722	777	220	195
ENSG00000169064	ZBBX	1.851	3.44e-11	1.04e-10	127	108	32	33
ENSG00000100290	BIK	1.85	2.66e-33	1.62e-32	645	657	220	141
ENSG00000101342	TLDC2	1.849	1.94e-14	6.81e-14	192	158	57	40
ENSG00000167106	FAM102A	1.848	3.11e-258	2.82e-256	15765	15051	4630	3927
ENSG00000182217	HIST2H4B	1.848	1.29e-154	4.8e-153	4324	4672	1296	1202
ENSG00000182324	KCNJ14	1.848	2.31e-45	1.86e-44	932	1132	295	278
ENSG00000107872	FBXL15	1.847	1.92e-74	2.69e-73	2447	3051	830	698
ENSG00000183941	HIST2H4A	1.846	1.18e-154	4.39e-153	4344	4700	1306	1209
ENSG00000160058	BSDC1	1.844	4.96e-280	5.39e-278	22342	21831	6491	5813
ENSG00000141068	KSR1	1.843	4.06e-64	4.76e-63	1445	1365	394	389
ENSG00000176761	ZNF285B	1.843	5.79e-22	2.6e-21	315	274	92	72
ENSG00000266522	RP11-805F19.4	1.842	1.15e-08	3.06e-08	100	87	35	17
ENSG00000234332	BCAS2P2	1.842	6.77e-05	0.00014	38	45	9	14
ENSG00000164307	ERAP1	1.841	6.66e-265	6.34e-263	19413	18584	5640	4966
ENSG00000272195	RP11-156E8.1	1.839	4.13e-17	1.59e-16	209	203	69	46
ENSG00000125730	C3	1.839	2.86e-06	6.56e-06	65	50	20	12
ENSG00000130517	PGPEP1	1.837	4.76e-232	3.53e-230	12536	11861	3597	3231
ENSG00000160050	CCDC28B	1.836	3.94e-62	4.43e-61	1273	1456	419	345
ENSG00000181804	SLC9A9	1.836	2.75e-09	7.56e-09	106	98	24	33
ENSG00000255277	ABCC6P2	1.835	1.72e-34	1.08e-33	498	519	163	122
ENSG00000254165	RP11-503E24.2	1.834	0.000997	0.00184	27	27	8	7
ENSG00000258667	HIF1A-AS2	1.833	0.00122	0.00223	47	39	5	19
ENSG00000135709	KIAA0513	1.831	7.66e-144	2.56e-142	4011	3837	1151	1055
ENSG00000226580	RPL39P40	1.829	0.0002	0.000397	34	34	12	7
ENSG00000154589	LY96	1.828	4.42e-08	1.14e-07	78	100	33	17
ENSG00000206341	HLA-H	1.827	2.44e-260	2.27e-258	15250	16193	4659	4206
ENSG00000047617	ANO2	1.827	0.00595	0.01	18	18	5	5
ENSG00000143373	ZNF687	1.823	2.36e-178	1.09e-176	8935	8085	2608	2202
ENSG00000136147	PHF11	1.823	2.76e-82	4.36e-81	1948	1829	549	518
ENSG00000187824	TMEM220	1.823	1.88e-36	1.24e-35	644	574	184	160
ENSG00000179922	ZNF784	1.823	1.83e-34	1.15e-33	611	674	215	148
ENSG00000198203	SULT1C2	1.823	2.57e-05	5.51e-05	91	44	22	16
ENSG00000008735	MAPK8IP2	1.822	1.1e-213	7.1e-212	7706	7964	2283	2148
ENSG00000095370	SH2D3C	1.821	9.24e-23	4.25e-22	430	355	132	90
ENSG00000138271	GPR87	1.82	3.14e-15	1.14e-14	162	174	55	40
ENSG00000251562	MALAT1	1.819	2.15e-313	2.77e-311	74471	74542	22622	19610
ENSG00000122477	LRRC39	1.819	3.98e-07	9.69e-07	61	63	18	17
ENSG00000213315	CTD-3035D6.1	1.818	0.000551	0.00104	45	26	9	11
ENSG00000120262	CCDC170	1.816	2.8e-12	8.89e-12	131	130	36	38
ENSG00000213030	CGB8	1.816	1.19e-10	3.49e-10	177	151	64	29
ENSG00000237075	RP11-497H16.2	1.815	8.28e-05	0.00017	45	47	20	6
ENSG00000270672	MTRNR2L6	1.814	2.83e-114	7.07e-113	2551	2544	767	682
ENSG00000233230	AC079807.2	1.814	9.7e-11	2.87e-10	104	111	30	31
ENSG00000175283	DOLK	1.813	1.23e-245	1.01e-243	8212	8211	2483	2192
ENSG00000178301	AQP11	1.813	6.99e-70	9.08e-69	1463	1388	444	367
ENSG00000091262	ABCC6	1.812	2.23e-49	1.94e-48	794	825	251	210
ENSG00000167912	RP11-25K19.1	1.811	7.41e-25	3.62e-24	505	408	130	130
ENSG00000099917	MED15	1.809	2.27e-266	2.18e-264	19206	18712	5711	5110
ENSG00000231742	RP11-112L6.4	1.809	1.61e-16	6.13e-16	202	254	75	55
ENSG00000183831	ANKRD45	1.809	8.15e-16	3.01e-15	213	180	59	53
ENSG00000246877	DNM1P35	1.807	0.00057	0.00108	32	35	14	5
ENSG00000147614	ATP6V0D2	1.807	0.00321	0.00557	21	25	9	4
ENSG00000076641	PAG1	1.804	1.69e-92	3.07e-91	4488	3826	1223	1157
ENSG00000024862	CCDC28A	1.8	7.34e-132	2.15e-130	4279	4588	1442	1104
ENSG00000188582	PAQR9	1.8	3.93e-36	2.58e-35	700	631	190	192
ENSG00000106683	LIMK1	1.799	2.04e-277	2.16e-275	19558	19173	5945	5184
ENSG00000204257	HLA-DMA	1.799	9.8e-31	5.61e-30	595	700	222	150
ENSG00000180616	SSTR2	1.798	2.7e-14	9.41e-14	252	197	80	49
ENSG00000115902	SLC1A4	1.796	1.5e-246	1.25e-244	8532	8869	2690	2320
ENSG00000268536	AC005523.3	1.796	6.87e-06	1.54e-05	48	81	22	15
ENSG00000273443	RP11-54O7.18	1.795	1.06e-12	3.42e-12	151	141	39	45
ENSG00000126467	TSKS	1.794	4.25e-08	1.1e-07	77	90	31	17
ENSG00000198855	FICD	1.792	8.3e-118	2.15e-116	2772	2732	853	736
ENSG00000051108	HERPUD1	1.791	7.62e-211	4.79e-209	6287	6568	1996	1719
ENSG00000205449	NBPF22P	1.791	5.72e-12	1.79e-11	134	178	54	36
ENSG00000166145	SPINT1	1.788	2.36e-10	6.84e-10	120	105	31	34
ENSG00000184303	DRD5P1	1.788	0.000258	0.000506	29	44	11	10
ENSG00000145911	N4BP3	1.787	1.2e-50	1.07e-49	1809	1878	495	573
ENSG00000132357	CARD6	1.787	1.24e-07	3.1e-07	164	116	59	22
ENSG00000116741	RGS2	1.786	3e-73	4.12e-72	2262	2512	805	579
ENSG00000224892	RPS4XP16	1.786	8.27e-08	2.1e-07	87	79	32	16
ENSG00000261549	RP11-320A16.1	1.786	0.000295	0.000575	31	35	9	10
ENSG00000161638	ITGA5	1.785	2.48e-283	2.76e-281	26382	26001	8100	7100
ENSG00000236104	ZBTB22	1.785	1.29e-176	5.87e-175	5231	5082	1622	1371
ENSG00000156535	CD109	1.784	1.35e-10	3.96e-10	100	114	35	27
ENSG00000268225	CTD-2331H12.5	1.783	1e-14	3.56e-14	162	162	50	44
ENSG00000267185	PTP4A2P1	1.783	0.0029	0.00506	19	40	9	8
ENSG00000106948	AKNA	1.781	4.52e-100	9.2e-99	2373	2405	774	616
ENSG00000188089	PLA2G4E	1.78	0.00204	0.00363	27	25	10	5
ENSG00000136653	RASSF5	1.778	2.96e-64	3.48e-63	1242	1299	387	354
ENSG00000136717	BIN1	1.776	5.49e-143	1.82e-141	4031	4413	1305	1160
ENSG00000273355	RP11-672L10.6	1.775	1.98e-21	8.77e-21	313	372	96	104
ENSG00000186086	NBPF6	1.772	2.95e-67	3.63e-66	1555	1498	505	389
ENSG00000128165	ADM2	1.771	7.59e-117	1.94e-115	2732	2801	857	764
ENSG00000118096	IFT46	1.771	3.83e-42	2.88e-41	668	722	218	189
ENSG00000116983	HPCAL4	1.77	6.89e-14	2.35e-13	263	198	63	72
ENSG00000264808	MIR4523	1.77	2.28e-12	7.26e-12	141	129	40	39
ENSG00000226434	RP11-1L9.1	1.77	4.13e-10	1.18e-09	130	116	31	41
ENSG00000235295	XXbac-B476C20.17	1.77	0.00559	0.00942	20	18	7	4
ENSG00000042493	CAPG	1.769	1.96e-16	7.41e-16	259	256	66	85
ENSG00000142686	C1orf216	1.768	7.62e-274	7.7e-272	15731	16192	5045	4330
ENSG00000198520	C1orf228	1.767	1.43e-16	5.46e-16	332	380	138	71
ENSG00000240024	LINC00888	1.765	1.8e-19	7.42e-19	489	541	127	176
ENSG00000249129	SUDS3P1	1.765	1.14e-08	3.04e-08	103	81	30	24
ENSG00000171885	AQP4	1.765	6.15e-08	1.58e-07	80	87	21	28
ENSG00000153879	CEBPG	1.764	2.6e-295	3.12e-293	56213	56944	17975	15347
ENSG00000110218	PANX1	1.764	3.78e-142	1.25e-140	5929	5567	1906	1479
ENSG00000224023	RP11-383C5.4	1.764	0.000504	0.000957	37	28	9	10
ENSG00000196182	STK40	1.763	4.65e-276	4.87e-274	37864	37393	12069	10103
ENSG00000135525	MAP7	1.763	1.66e-146	5.69e-145	3660	3728	1152	1024
ENSG00000085563	ABCB1	1.763	7.72e-104	1.67e-102	3156	3052	921	908
ENSG00000267221	CTD-2132N18.2	1.763	8e-06	1.78e-05	87	73	15	32
ENSG00000204396	VWA7	1.762	9.13e-65	1.09e-63	1505	1484	503	378
ENSG00000100604	CHGA	1.761	3.9e-13	1.29e-12	211	169	52	60
ENSG00000185130	HIST1H2BL	1.757	7.23e-14	2.46e-13	180	155	55	44
ENSG00000269921	RP11-646I6.5	1.757	0.000346	0.000669	36	49	8	17
ENSG00000169550	MUC15	1.756	1.54e-141	5.03e-140	3528	3502	1109	972
ENSG00000206503	HLA-A	1.755	1.66e-281	1.81e-279	47388	49414	15202	13469
ENSG00000230804	RP11-216M21.2	1.755	5.94e-42	4.45e-41	717	796	233	215
ENSG00000185519	FAM131C	1.754	1.03e-85	1.7e-84	2084	2294	674	624
ENSG00000203301	AL590822.1	1.754	4.7e-17	1.81e-16	199	223	69	56
ENSG00000251624	UNC93B7	1.754	5.31e-11	1.59e-10	177	299	84	57
ENSG00000256618	MTRNR2L1	1.753	7.66e-62	8.55e-61	1606	1864	520	509
ENSG00000235355	RP11-381O7.4	1.752	2.72e-07	6.68e-07	75	131	30	31
ENSG00000165312	OTUD1	1.75	9.74e-48	8.18e-47	811	858	267	229
ENSG00000185267	CDNF	1.748	1.06e-10	3.14e-10	175	168	40	62
ENSG00000224020	MIR181A2HG	1.747	3.01e-10	8.67e-10	229	218	95	38
ENSG00000059804	SLC2A3	1.746	1.75e-279	1.89e-277	40931	40578	13159	11134
ENSG00000036672	USP2	1.746	5.4e-58	5.59e-57	1884	1987	688	466
ENSG00000204525	HLA-C	1.745	3.29e-252	2.87e-250	30564	33047	10193	8783
ENSG00000204071	TCEAL6	1.745	6.37e-15	2.28e-14	251	202	65	70
ENSG00000186907	RTN4RL2	1.745	6.9e-12	2.16e-11	127	135	38	40
ENSG00000258712	CXADRP2	1.745	6.86e-06	1.54e-05	52	49	17	13
ENSG00000164683	HEY1	1.744	9.35e-77	1.36e-75	1657	1820	566	472
ENSG00000261438	RP11-399O19.9	1.743	0.000152	0.000304	67	64	10	29
ENSG00000188786	MTF1	1.742	1.52e-182	7.42e-181	13499	12260	4145	3553
ENSG00000088899	LZTS3	1.742	8.6e-95	1.61e-93	2327	2253	721	648
ENSG00000183690	EFHC2	1.741	9.87e-16	3.63e-15	194	191	67	48
ENSG00000130812	ANGPTL6	1.741	3.43e-15	1.24e-14	191	204	56	62
ENSG00000196427	NBPF4	1.74	5.09e-71	6.72e-70	1498	1498	494	403
ENSG00000256745	RP11-680H20.1	1.74	1.28e-35	8.33e-35	719	641	231	176
ENSG00000188620	HMX3	1.74	4.12e-16	1.54e-15	190	218	64	58
ENSG00000105880	DLX5	1.739	1.74e-39	1.23e-38	673	679	205	200
ENSG00000073067	CYP2W1	1.739	5.42e-05	0.000113	45	79	15	22
ENSG00000243753	HLA-L	1.738	5.78e-37	3.87e-36	1397	1947	517	485
ENSG00000011347	SYT7	1.738	2.27e-19	9.37e-19	262	259	77	79
ENSG00000258789	RP11-507K2.3	1.738	3.87e-15	1.39e-14	184	210	58	60
ENSG00000012822	CALCOCO1	1.737	3.69e-244	2.98e-242	19145	18583	6175	5146
ENSG00000161714	PLCD3	1.737	1.05e-240	8.47e-239	9785	9899	3206	2697
ENSG00000173262	SLC2A14	1.737	8.23e-85	1.34e-83	3612	3400	1230	873
ENSG00000091986	CCDC80	1.736	7.6e-150	2.73e-148	4512	4467	1399	1297
ENSG00000185291	IL3RA	1.734	0.000246	0.000483	45	32	14	9
ENSG00000167077	MEI1	1.734	0.00044	0.000841	29	38	12	8
ENSG00000188365	AC092171.2	1.734	0.00132	0.0024	28	29	10	7
ENSG00000183837	PNMA3	1.732	1.9e-25	9.39e-25	456	445	127	144
ENSG00000180066	C10orf91	1.732	3.83e-21	1.68e-20	308	287	90	89
ENSG00000112679	DUSP22	1.73	4.14e-209	2.54e-207	7166	7056	2337	1949
ENSG00000249375	CASC11	1.727	0.0059	0.00991	29	41	19	2
ENSG00000099937	SERPIND1	1.726	0.00112	0.00205	27	33	8	10
ENSG00000146592	CREB5	1.724	2.5e-36	1.65e-35	983	880	335	229
ENSG00000112343	TRIM38	1.723	6.34e-227	4.62e-225	7851	8062	2583	2236
ENSG00000102575	ACP5	1.723	6.65e-05	0.000137	40	43	14	11
ENSG00000161912	ADCY10P1	1.722	8.86e-07	2.11e-06	72	67	18	24
ENSG00000142046	TMEM91	1.721	8.96e-65	1.07e-63	1583	1813	530	500
ENSG00000228393	LINC01004	1.721	2.37e-06	5.47e-06	84	144	49	20
ENSG00000272084	RP5-1126H10.2	1.721	0.00181	0.00324	26	47	7	15
ENSG00000125144	MT1G	1.719	3.13e-11	9.45e-11	120	124	42	32
ENSG00000101928	MOSPD1	1.716	7.15e-174	3.2e-172	5053	5169	1653	1458
ENSG00000221963	APOL6	1.714	4.51e-105	9.94e-104	2668	2611	877	732
ENSG00000132000	PODNL1	1.712	5.3e-25	2.6e-24	391	458	129	130
ENSG00000121671	CRY2	1.711	2.11e-160	8.44e-159	4732	4743	1518	1375
ENSG00000137842	TMEM62	1.711	3.78e-89	6.56e-88	2174	2152	687	634
ENSG00000227766	HCG4P5	1.71	1.89e-122	5.11e-121	4416	4996	1497	1380
ENSG00000176531	PHLDB3	1.71	1.37e-119	3.61e-118	6869	8255	2514	2109
ENSG00000236157	RP11-187C18.4	1.71	4.14e-36	2.72e-35	650	662	199	202
ENSG00000011590	ZBTB32	1.71	8.7e-05	0.000178	39	40	15	9
ENSG00000203805	PPAPDC1A	1.71	0.00546	0.00921	21	22	9	4
ENSG00000196668	LINC00173	1.708	6.19e-12	1.94e-11	161	238	68	54
ENSG00000196415	PRTN3	1.708	1.07e-05	2.36e-05	63	91	34	13
ENSG00000243339	RN7SL738P	1.708	0.00191	0.00341	27	29	11	6
ENSG00000124762	CDKN1A	1.707	8.49e-260	7.86e-258	21918	21646	7139	6200
ENSG00000187634	SAMD11	1.707	1.01e-57	1.03e-56	1119	1167	379	321
ENSG00000068971	PPP2R5B	1.706	7.32e-153	2.69e-151	4431	4357	1439	1254
ENSG00000167550	RHEBL1	1.706	2.26e-51	2.04e-50	1027	1098	365	286
ENSG00000146826	C7orf43	1.705	7.7e-218	5.22e-216	9465	9769	3082	2819
ENSG00000103978	TMEM87A	1.704	4.42e-238	3.46e-236	10111	10226	3312	2929
ENSG00000090238	YPEL3	1.703	5.71e-64	6.67e-63	1412	1554	500	411
ENSG00000265778	RP11-17M16.2	1.703	2.33e-08	6.12e-08	90	96	37	20
ENSG00000164308	ERAP2	1.702	1.14e-45	9.17e-45	820	824	277	228
ENSG00000228395	RP11-216B9.6	1.701	1.1e-13	3.73e-13	171	161	51	51
ENSG00000162975	KCNF1	1.698	1.69e-24	8.2e-24	421	462	129	143
ENSG00000258289	CHURC1	1.697	1.54e-155	5.83e-154	10153	10416	3628	2718
ENSG00000134245	WNT2B	1.697	3.02e-44	2.38e-43	1304	1102	393	349
ENSG00000236609	ZNF853	1.697	1.37e-13	4.61e-13	190	167	54	56
ENSG00000149243	KLHL35	1.696	1.66e-16	6.29e-16	227	269	91	62
ENSG00000089847	ANKRD24	1.695	4.34e-22	1.96e-21	373	330	125	92
ENSG00000186105	LRRC70	1.694	0.00174	0.00311	45	59	7	25
ENSG00000116668	SWT1	1.693	3.56e-59	3.77e-58	1254	1337	415	386
ENSG00000134215	VAV3	1.692	6.33e-06	1.42e-05	67	53	23	14
ENSG00000100055	CYTH4	1.691	0.000484	0.000921	33	32	11	9
ENSG00000028137	TNFRSF1B	1.69	3.69e-78	5.48e-77	1722	1827	601	499
ENSG00000140284	SLC27A2	1.689	1.11e-30	6.32e-30	585	641	184	196
ENSG00000251131	CTD-2035E11.3	1.688	0.00236	0.00417	25	27	8	8
ENSG00000159588	CCDC17	1.686	7.84e-21	3.41e-20	326	360	101	112
ENSG00000265939	UBE2CP2	1.686	0.000254	0.000499	58	39	22	8
ENSG00000063180	CA11	1.685	1.37e-160	5.49e-159	7826	8867	2748	2443
ENSG00000261787	TCF24	1.684	5.92e-84	9.53e-83	2371	2230	791	641
ENSG00000198496	NBR2	1.683	2.22e-60	2.42e-59	1446	1345	471	398
ENSG00000171812	COL8A2	1.683	9.04e-07	2.15e-06	69	108	26	29
ENSG00000236423	LINC01134	1.683	6.09e-06	1.37e-05	167	145	28	69
ENSG00000224817	RP11-190J1.3	1.682	0.00211	0.00374	25	30	10	7
ENSG00000263050	RP11-667K14.3	1.682	0.00348	0.00602	22	33	7	10
ENSG00000268362	CTD-2017D11.1	1.681	1.06e-21	4.72e-21	430	430	167	101
ENSG00000095203	EPB41L4B	1.68	3.98e-58	4.13e-57	1307	1282	415	393
ENSG00000139112	GABARAPL1	1.679	2.96e-231	2.19e-229	27648	29963	9599	8396
ENSG00000229334	AC046143.3	1.679	1.98e-26	1.01e-25	403	465	143	128
ENSG00000134343	ANO3	1.679	3.25e-25	1.6e-24	513	512	148	172
ENSG00000235265	LA16c-4G1.5	1.679	4.58e-06	1.04e-05	108	75	41	16
ENSG00000166448	TMEM130	1.678	4.38e-05	9.19e-05	60	46	14	19
ENSG00000146278	PNRC1	1.677	6.41e-180	3.05e-178	21350	24245	7629	6632
ENSG00000149577	SIDT2	1.676	8.5e-213	5.46e-211	9421	9130	3120	2685
ENSG00000272977	CTA-390C10.10	1.676	5.34e-30	3e-29	843	1007	271	308
ENSG00000224086	LL22NC03-86G7.1	1.674	6.64e-31	3.83e-30	546	511	186	145
ENSG00000172971	UNC93B3	1.674	8.22e-10	2.32e-09	109	102	37	29
ENSG00000178125	PPP1R42	1.673	1.18e-09	3.31e-09	132	114	35	42
ENSG00000131398	KCNC3	1.672	1.36e-108	3.15e-107	3381	3185	1139	922
ENSG00000130783	CCDC62	1.672	6.14e-13	2.01e-12	181	154	59	46
ENSG00000109072	VTN	1.67	0.0044	0.0075	23	22	7	7
ENSG00000216359	RP11-360O19.1	1.67	0.0057	0.0096	19	26	6	8
ENSG00000139990	DCAF5	1.669	2.5e-210	1.56e-208	25153	23620	8176	7160
ENSG00000206557	TRIM71	1.669	2.79e-15	1.01e-14	302	255	79	96
ENSG00000232811	RP11-96K19.2	1.669	7.92e-09	2.13e-08	182	165	40	69
ENSG00000247765	RP11-32B5.7	1.669	1.09e-06	2.57e-06	74	95	21	32
ENSG00000006747	SCIN	1.669	0.000135	0.000271	46	53	23	8
ENSG00000205363	C15orf59	1.669	0.00272	0.00477	29	70	25	6
ENSG00000099910	KLHL22	1.666	2.22e-157	8.6e-156	4930	4836	1645	1433
ENSG00000135074	ADAM19	1.666	7.21e-117	1.85e-115	4413	4034	1442	1220
ENSG00000220785	MTMR9LP	1.666	1.78e-25	8.8e-25	406	445	156	112
ENSG00000171227	TMEM37	1.666	1.76e-14	6.19e-14	197	219	80	51
ENSG00000135968	GCC2	1.665	1.78e-206	1.06e-204	17935	17168	6090	4976
ENSG00000152661	GJA1	1.665	1.93e-38	1.34e-37	1263	1106	440	307
ENSG00000059915	PSD	1.665	4.74e-32	2.81e-31	604	674	200	203
ENSG00000228120	AP001631.10	1.665	4.6e-06	1.04e-05	112	66	25	31
ENSG00000163512	AZI2	1.664	2.24e-116	5.7e-115	3717	4084	1361	1101
ENSG00000173221	GLRX	1.663	7.36e-86	1.22e-84	2256	2389	817	650
ENSG00000226029	RP4-798A10.2	1.661	1.51e-19	6.27e-19	344	289	111	89
ENSG00000269899	RP11-589N15.2	1.659	0.000618	0.00116	56	36	22	7
ENSG00000137198	GMPR	1.658	3.85e-05	8.13e-05	47	67	25	11
ENSG00000137259	HIST1H2AB	1.658	0.000534	0.00101	43	30	11	12
ENSG00000132471	WBP2	1.657	8.09e-258	7.31e-256	55957	55193	18909	16343
ENSG00000134107	BHLHE40	1.657	1.23e-183	6.07e-182	9324	9167	3017	2846
ENSG00000172086	KRCC1	1.655	7.46e-57	7.53e-56	2031	2102	629	683
ENSG00000265150	RN7SL2	1.654	2.41e-05	5.17e-05	797	3308	664	640
ENSG00000243335	KCTD7	1.652	5.88e-179	2.74e-177	14166	13086	4730	3944
ENSG00000204632	HLA-G	1.652	4.75e-77	6.94e-76	2101	2335	782	629
ENSG00000179388	EGR3	1.651	1.95e-11	5.98e-11	133	169	53	43
ENSG00000215458	AP001053.11	1.65	0.000148	0.000296	44	38	17	9
ENSG00000130787	HIP1R	1.649	9.14e-207	5.5e-205	7842	8124	2761	2329
ENSG00000137876	RSL24D1	1.649	3.4e-179	1.59e-177	15833	17763	5836	4875
ENSG00000125845	BMP2	1.648	2.29e-30	1.3e-29	515	498	180	143
ENSG00000261324	RP11-174G6.5	1.646	2.09e-24	1.01e-23	651	542	226	155
ENSG00000269892	RP4-761J14.10	1.645	0.000104	0.000211	37	51	17	11
ENSG00000184924	PTRHD1	1.643	5.4e-77	7.88e-76	2543	2971	971	795
ENSG00000268635	DKFZP434E1119	1.643	0.00129	0.00235	33	33	16	5
ENSG00000257042	RP11-993B23.3	1.643	0.00173	0.00311	24	42	13	8
ENSG00000123095	BHLHE41	1.642	8.73e-135	2.64e-133	3776	3891	1310	1146
ENSG00000135547	HEY2	1.641	3.68e-24	1.77e-23	496	499	195	124
ENSG00000266373	RP11-710M11.1	1.641	2.27e-20	9.71e-20	285	311	99	92
ENSG00000196663	TECPR2	1.64	4.39e-192	2.33e-190	22170	20579	7316	6403
ENSG00000125378	BMP4	1.639	9.13e-12	2.83e-11	140	178	55	47
ENSG00000163376	KBTBD8	1.638	5.8e-68	7.24e-67	1520	1544	511	473
ENSG00000229404	LINC00858	1.638	4.81e-21	2.1e-20	501	399	166	123
ENSG00000117595	IRF6	1.638	0.000318	0.000616	36	36	12	11
ENSG00000119699	TGFB3	1.637	2.57e-77	3.77e-76	2151	2013	725	614
ENSG00000149591	TAGLN	1.636	1.3e-28	7.05e-28	978	943	279	339
ENSG00000268593	CTD-2611O12.6	1.636	0.000777	0.00145	45	30	10	14
ENSG00000263740	RN7SL4P	1.635	7.66e-05	0.000158	238	974	192	198
ENSG00000108306	FBXL20	1.634	7.98e-73	1.09e-71	2016	1907	702	562
ENSG00000150347	ARID5B	1.633	2.88e-56	2.87e-55	2566	2141	784	733
ENSG00000163623	NKX6-1	1.633	3.52e-21	1.55e-20	355	371	111	123
ENSG00000144712	CAND2	1.632	5.97e-104	1.29e-102	3921	3592	1332	1092
ENSG00000259431	THTPA	1.632	2.03e-54	1.96e-53	1246	1289	417	401
ENSG00000214544	GTF2IRD2P1	1.632	1.59e-53	1.5e-52	3154	3160	944	1093
ENSG00000259511	UBE2Q2L	1.632	7.96e-07	1.9e-06	75	68	28	18
ENSG00000272927	RP11-1191J2.5	1.632	0.000495	0.000942	50	31	13	13
ENSG00000272037	KB-431C1.5	1.632	0.00194	0.00346	24	57	14	12
ENSG00000227199	ST7-AS1	1.63	5.42e-05	0.000113	43	75	22	16
ENSG00000120709	FAM53C	1.629	3.16e-210	1.96e-208	36489	34379	12347	10562
ENSG00000159256	MORC3	1.629	3.77e-207	2.28e-205	8228	8271	2889	2447
ENSG00000175984	DENND2C	1.629	2.32e-53	2.18e-52	1585	1444	492	487
ENSG00000165443	PHYHIPL	1.629	3.81e-24	1.83e-23	508	575	164	186
ENSG00000159625	CCDC135	1.629	0.00321	0.00557	29	24	8	9
ENSG00000235852	AC005540.3	1.629	0.00469	0.00798	29	24	12	5
ENSG00000153982	GDPD1	1.627	1.1e-86	1.85e-85	2143	2216	756	655
ENSG00000145794	MEGF10	1.627	8.15e-16	3.01e-15	225	211	80	61
ENSG00000183401	CCDC159	1.626	1.51e-29	8.36e-29	545	505	177	163
ENSG00000108448	TRIM16L	1.625	1.35e-179	6.39e-178	6705	7218	2411	2103
ENSG00000152229	PSTPIP2	1.625	1.84e-49	1.6e-48	1006	1006	355	297
ENSG00000235703	LINC00894	1.625	1.07e-17	4.21e-17	288	283	87	98
ENSG00000166578	IQCD	1.624	1.49e-41	1.1e-40	950	1045	323	324
ENSG00000204709	C6orf100	1.624	1.66e-16	6.3e-16	270	359	104	100
ENSG00000233854	POU6F2-AS2	1.624	3.02e-09	8.3e-09	101	109	35	33
ENSG00000108556	CHRNE	1.623	0.00231	0.00409	37	25	8	12
ENSG00000025039	RRAGD	1.621	6.77e-212	4.3e-210	13994	14998	5005	4420
ENSG00000260912	RP11-363E7.4	1.621	3.32e-40	2.39e-39	799	829	269	260
ENSG00000023445	BIRC3	1.619	1.07e-239	8.53e-238	25617	25280	8835	7740
ENSG00000119138	KLF9	1.619	2.74e-177	1.26e-175	10573	9883	3530	3130
ENSG00000225190	PLEKHM1	1.619	5.95e-158	2.32e-156	13394	12172	4388	3933
ENSG00000054356	PTPRN	1.618	0.000171	0.000342	65	49	28	9
ENSG00000204580	DDR1	1.617	4.04e-232	3e-230	25421	24852	8860	7533
ENSG00000245651	RP11-620J15.2	1.616	3.33e-09	9.12e-09	218	144	54	64
ENSG00000204666	CTD-2126E3.1	1.616	0.000335	0.000648	36	38	16	8
ENSG00000221869	CEBPD	1.614	6.4e-44	4.99e-43	2246	3038	947	779
ENSG00000145632	PLK2	1.612	6.76e-230	4.95e-228	24009	25131	8494	7582
ENSG00000232946	RP11-390F4.2	1.612	7.37e-05	0.000152	87	51	31	14
ENSG00000173825	TIGD3	1.609	3.89e-40	2.79e-39	768	816	270	249
ENSG00000259146	RP1-261D10.2	1.608	5.32e-17	2.05e-16	237	245	90	68
ENSG00000064195	DLX3	1.607	1.67e-05	3.63e-05	51	56	17	18
ENSG00000238269	PAGE2B	1.606	9.43e-26	4.72e-25	483	519	159	170
ENSG00000119986	AVPI1	1.605	1.68e-104	3.67e-103	3024	2914	1045	907
ENSG00000204323	SMIM5	1.605	1.11e-05	2.45e-05	58	58	24	14
ENSG00000121653	MAPK8IP1	1.604	1.92e-208	1.17e-206	8607	8762	3046	2666
ENSG00000221926	TRIM16	1.604	1.89e-113	4.65e-112	4025	4518	1505	1306
ENSG00000130287	NCAN	1.604	3.55e-07	8.66e-07	108	87	27	37
ENSG00000197748	WDR96	1.604	8.07e-06	1.8e-05	53	66	20	19
ENSG00000143367	TUFT1	1.603	4.53e-176	2.05e-174	8033	7637	2747	2411
ENSG00000132003	ZSWIM4	1.601	7.52e-170	3.21e-168	9662	9193	3233	2984
ENSG00000121905	HPCA	1.601	2.87e-18	1.15e-17	378	384	158	93
ENSG00000255145	RP11-60I3.5	1.6	6.87e-15	2.46e-14	221	222	70	76
ENSG00000204344	STK19	1.599	2.27e-98	4.5e-97	4200	4827	1659	1320
ENSG00000230183	CNOT6LP1	1.599	5.97e-26	3e-25	630	564	234	160
ENSG00000178404	DDC8	1.599	3.31e-09	9.08e-09	146	127	59	31
ENSG00000231050	RP1-140A9.1	1.599	9.82e-08	2.48e-07	82	82	28	26
ENSG00000196748	CLPSL2	1.599	0.00445	0.00759	35	26	16	4
ENSG00000108387	2017-09-04	1.598	8.96e-21	3.89e-20	336	382	138	99
ENSG00000196358	NTNG2	1.597	3.16e-18	1.26e-17	286	283	92	96
ENSG00000104413	ESRP1	1.597	9.59e-10	2.69e-09	246	175	60	79
ENSG00000123609	NMI	1.596	3.42e-117	8.83e-116	7212	7799	2853	2114
ENSG00000182397	DNM1P46	1.596	0.000499	0.000948	50	32	15	12
ENSG00000248796	MED15P8	1.596	0.000707	0.00132	43	33	10	15
ENSG00000112972	HMGCS1	1.595	6.1e-245	4.95e-243	44564	44395	15841	13610
ENSG00000117758	STX12	1.595	5.73e-189	2.97e-187	8926	9560	3324	2797
ENSG00000259993	RP11-261B23.1	1.595	2.45e-14	8.55e-14	185	196	68	58
ENSG00000167476	JSRP1	1.595	0.000269	0.000527	33	52	16	12
ENSG00000111981	ULBP1	1.594	2.29e-121	6.13e-120	3805	3844	1317	1217
ENSG00000261168	RP11-68I18.10	1.593	2.92e-08	7.61e-08	148	127	36	55
ENSG00000221676	RNU6ATAC	1.591	1.18e-06	2.79e-06	77	68	24	24
ENSG00000148677	ANKRD1	1.59	4.68e-73	6.39e-72	2910	3240	1180	863
ENSG00000196642	RABL6	1.589	2.94e-206	1.75e-204	11557	12229	4269	3640
ENSG00000123240	OPTN	1.589	2e-200	1.14e-198	8973	9422	3293	2820
ENSG00000185338	SOCS1	1.589	2.95e-12	9.37e-12	221	336	93	92
ENSG00000271781	CTD-2589H19.6	1.589	1.49e-08	3.94e-08	106	102	32	37
ENSG00000167100	SAMD14	1.586	2.44e-26	1.24e-25	515	569	212	149
ENSG00000167011	NAT16	1.586	1.33e-22	6.08e-22	387	388	151	107
ENSG00000179674	ARL14	1.582	2.05e-98	4.06e-97	3848	4434	1467	1300
ENSG00000153132	CLGN	1.582	6.89e-54	6.57e-53	1328	1397	514	396
ENSG00000138449	SLC40A1	1.582	1.84e-37	1.25e-36	1254	1166	387	421
ENSG00000269900	RMRP	1.582	0.00117	0.00214	205	1253	287	200
ENSG00000164039	BDH2	1.579	1.46e-39	1.03e-38	861	986	336	282
ENSG00000154479	CCDC173	1.579	4.21e-10	1.2e-09	180	185	82	40
ENSG00000235111	RP1-29C18.8	1.579	2.49e-05	5.33e-05	52	50	19	15
ENSG00000124749	COL21A1	1.579	0.00017	0.000339	40	50	13	17
ENSG00000141096	DPEP3	1.578	3.37e-142	1.11e-140	4581	4579	1640	1428
ENSG00000181634	TNFSF15	1.578	3.06e-17	1.19e-16	243	256	89	78
ENSG00000177025	C19orf18	1.578	0.000745	0.00139	48	33	19	8
ENSG00000259640	RP6-33F8.1	1.578	0.00221	0.00392	38	46	23	5
ENSG00000233621	LINC01137	1.577	7.47e-25	3.65e-24	452	545	183	151
ENSG00000229474	PATL2	1.577	2.06e-14	7.2e-14	233	200	80	65
ENSG00000103089	FA2H	1.577	0.000366	0.000704	39	36	13	12
ENSG00000245552	RP11-712B9.2	1.577	0.000784	0.00146	30	39	12	11
ENSG00000130822	PNCK	1.577	0.00129	0.00235	29	46	10	15
ENSG00000272137	RP11-177G23.2	1.577	0.00154	0.00278	26	43	11	12
ENSG00000133134	BEX2	1.576	6.17e-133	1.84e-131	8481	9818	3258	2878
ENSG00000104722	NEFM	1.575	2.65e-08	6.92e-08	105	98	42	26
ENSG00000272709	RP11-458D21.6	1.575	0.00254	0.00447	27	33	13	7
ENSG00000263063	RP11-388C12.1	1.575	0.0031	0.00539	32	25	9	10
ENSG00000099954	CECR2	1.574	2.95e-28	1.58e-27	922	844	361	232
ENSG00000232457	SLC16A6P1	1.574	6.46e-06	1.45e-05	92	90	21	40
ENSG00000128564	VGF	1.573	2.14e-102	4.54e-101	49429	60378	19176	17738
ENSG00000171798	KNDC1	1.572	6.44e-15	2.3e-14	232	247	98	63
ENSG00000262587	RP11-266L9.4	1.572	1.49e-09	4.14e-09	120	145	41	48
ENSG00000263335	AF001548.5	1.571	4.06e-05	8.55e-05	51	95	25	24
ENSG00000188981	MSANTD1	1.57	2.71e-05	5.78e-05	79	52	28	16
ENSG00000263503	RP11-707O23.5	1.569	5.07e-13	1.67e-12	204	277	82	80
ENSG00000134070	IRAK2	1.568	1.7e-156	6.53e-155	5872	5722	2105	1805
ENSG00000144362	PHOSPHO2	1.568	1.35e-28	7.3e-28	706	833	252	267
ENSG00000167723	TRPV3	1.568	1.96e-05	4.23e-05	50	69	20	20
ENSG00000171368	TPPP	1.567	1.27e-26	6.48e-26	584	566	187	201
ENSG00000233822	HIST1H2BN	1.566	3.92e-62	4.4e-61	1753	1637	632	513
ENSG00000166046	TCP11L2	1.566	1.68e-24	8.12e-24	723	690	217	260
ENSG00000104808	DHDH	1.566	3.96e-07	9.64e-07	85	99	27	35
ENSG00000260400	RP11-119F7.5	1.566	1.96e-05	4.24e-05	94	161	63	23
ENSG00000104967	NOVA2	1.565	1.28e-116	3.28e-115	3594	3524	1279	1126
ENSG00000102805	CLN5	1.564	2.47e-123	6.73e-122	4063	4379	1533	1323
ENSG00000134470	IL15RA	1.564	4.18e-20	1.76e-19	459	408	138	155
ENSG00000165943	MOAP1	1.563	8.64e-211	5.41e-209	14943	15745	5617	4770
ENSG00000105204	DYRK1B	1.563	3.18e-178	1.46e-176	12292	11992	4259	3960
ENSG00000268852	AC132872.2	1.563	6.58e-05	0.000136	48	44	18	13
ENSG00000140320	BAHD1	1.562	2.64e-175	1.19e-173	20721	19320	7156	6404
ENSG00000231360	AL592284.1	1.562	3.82e-39	2.69e-38	1176	1462	491	402
ENSG00000267632	RP11-400F19.18	1.562	0.000857	0.00159	52	34	21	8
ENSG00000259744	RP11-138H8.6	1.562	0.00462	0.00786	27	59	9	20
ENSG00000196954	CASP4	1.561	8.27e-149	2.9e-147	7862	8152	3059	2368
ENSG00000019549	SNAI2	1.561	2.25e-16	8.5e-16	233	263	93	75
ENSG00000170689	HOXB9	1.56	2.04e-191	1.08e-189	14782	14784	5553	4474
ENSG00000151224	MAT1A	1.56	4.6e-16	1.71e-15	243	238	94	69
ENSG00000166762	CATSPER2	1.559	2.27e-16	8.57e-16	382	293	123	106
ENSG00000248734	CTD-2260A17.1	1.559	8.88e-06	1.97e-05	63	67	19	25
ENSG00000088053	GP6	1.559	0.00484	0.00822	33	44	22	4
ENSG00000044524	EPHA3	1.557	1.77e-14	6.23e-14	220	257	96	66
ENSG00000224227	OR2L1P	1.557	0.00124	0.00226	41	30	10	14
ENSG00000223573	TINCR	1.556	4.01e-10	1.15e-09	148	167	69	38
ENSG00000153902	LGI4	1.556	1.99e-07	4.93e-07	80	85	28	28
ENSG00000229373	LINC00452	1.556	0.00257	0.00452	31	37	18	5
ENSG00000172201	ID4	1.555	3.47e-63	3.99e-62	1770	1988	669	610
ENSG00000089091	DZANK1	1.555	5.86e-34	3.64e-33	639	640	231	204
ENSG00000227908	CTD-2031P19.3	1.555	1.51e-19	6.27e-19	449	386	136	148
ENSG00000226510	UPK1A-AS1	1.555	1.42e-09	3.96e-09	130	123	40	46
ENSG00000196507	TCEAL3	1.554	1.58e-145	5.36e-144	6330	6967	2480	2049
ENSG00000197208	SLC22A4	1.554	4.33e-15	1.56e-14	385	382	170	91
ENSG00000267882	AL031666.2	1.553	0.00195	0.00348	33	29	15	6
ENSG00000145113	MUC4	1.553	0.00445	0.00758	40	22	9	12
ENSG00000166886	NAB2	1.551	8.21e-196	4.48e-194	13755	14090	4947	4553
ENSG00000164794	KCNV1	1.551	1.26e-31	7.39e-31	805	781	261	280
ENSG00000250769	RP11-241F15.3	1.551	0.00222	0.00393	29	30	11	9
ENSG00000130821	SLC6A8	1.549	1.68e-134	5.08e-133	4606	4663	1740	1427
ENSG00000261490	RP11-448G15.3	1.549	6.57e-07	1.58e-06	92	160	42	44
ENSG00000064300	NGFR	1.548	1.27e-16	4.86e-16	260	302	112	80
ENSG00000150667	FSIP1	1.548	4.18e-14	1.44e-13	235	318	97	92
ENSG00000261342	AC006538.1	1.547	4.65e-28	2.48e-27	528	551	186	183
ENSG00000185332	TMEM105	1.546	0.000481	0.000917	64	59	12	30
ENSG00000255633	MTRNR2L9	1.545	1.74e-200	9.93e-199	10367	10757	3902	3337
ENSG00000164604	GPR85	1.545	1.25e-13	4.21e-13	253	337	123	79
ENSG00000168453	HR	1.545	0.00293	0.00512	37	48	8	21
ENSG00000139168	ZCRB1	1.543	8.42e-174	3.75e-172	13310	14700	5134	4475
ENSG00000106789	CORO2A	1.543	3.75e-36	2.46e-35	1094	1007	353	368
ENSG00000177628	GBA	1.542	2.51e-215	1.66e-213	18488	18239	6748	5863
ENSG00000167378	IRGQ	1.542	5.17e-215	3.37e-213	23720	23292	8711	7429
ENSG00000115520	COQ10B	1.542	2.04e-170	8.75e-169	11271	12074	4163	3851
ENSG00000144045	DQX1	1.542	7.4e-11	2.2e-10	133	144	50	45
ENSG00000100121	GGTLC2	1.542	0.000269	0.000526	65	46	14	24
ENSG00000244675	AC108676.1	1.541	5.92e-98	1.16e-96	3222	3118	1129	1050
ENSG00000204060	FOXO6	1.541	2.86e-10	8.26e-10	211	258	66	95
ENSG00000055332	EIF2AK2	1.54	2.16e-178	9.99e-177	31646	29394	11255	9742
ENSG00000233515	AL022344.4	1.54	1.04e-09	2.91e-09	124	144	56	36
ENSG00000260682	7SK	1.54	0.000316	0.000613	109	63	19	40
ENSG00000187008	PKD1L3	1.54	0.0021	0.00373	30	46	9	17
ENSG00000139269	INHBE	1.539	9.01e-07	2.14e-06	94	165	42	47
ENSG00000253704	RP11-267M23.4	1.539	5.3e-06	1.2e-05	61	76	24	23
ENSG00000069399	BCL3	1.538	1.81e-175	8.18e-174	8013	8559	3081	2626
ENSG00000174151	CYB561D1	1.538	1.01e-129	2.89e-128	5451	5133	1958	1687
ENSG00000177679	SRRM3	1.538	3.35e-52	3.08e-51	1630	1931	640	586
ENSG00000171817	ZNF540	1.538	3.37e-26	1.7e-25	502	593	203	174
ENSG00000083799	CYLD	1.537	6.53e-149	2.31e-147	6421	6093	2285	2028
ENSG00000179988	PSTK	1.537	2.63e-69	3.37e-68	1893	2075	737	630
ENSG00000188958	UTS2B	1.537	2.46e-05	5.28e-05	58	102	34	21
ENSG00000113327	GABRG2	1.537	0.000204	0.000404	44	87	29	16
ENSG00000196372	ASB13	1.536	5.97e-69	7.59e-68	2307	2462	937	707
ENSG00000186051	TAL2	1.536	0.00195	0.00347	29	41	9	15
ENSG00000136932	C9orf156	1.535	3.3e-107	7.49e-106	3060	3147	1156	986
ENSG00000156869	FRRS1	1.535	1.73e-19	7.15e-19	452	406	139	157
ENSG00000104497	SNX16	1.534	1.54e-191	8.16e-190	9139	9063	3388	2896
ENSG00000157064	NMNAT2	1.533	8.17e-25	3.98e-24	449	460	158	156
ENSG00000197849	OR8G1	1.533	6.38e-05	0.000132	74	74	17	34
ENSG00000103742	IGDCC4	1.532	9.98e-49	8.55e-48	1216	1168	431	393
ENSG00000128886	ELL3	1.532	1.02e-19	4.27e-19	308	314	120	95
ENSG00000261578	RP11-21L23.2	1.532	1.49e-14	5.25e-14	250	219	93	69
ENSG00000233224	HIST1H2AM	1.531	2.2e-10	6.39e-10	136	136	47	47
ENSG00000163431	LMOD1	1.53	0.00016	0.00032	49	38	16	14
ENSG00000237543	RP11-58A12.3	1.53	0.000659	0.00124	110	55	19	38
ENSG00000108861	DUSP3	1.529	3.5e-198	1.96e-196	14025	13885	5087	4585
ENSG00000164305	CASP3	1.529	9.77e-193	5.24e-191	9444	9714	3514	3123
ENSG00000272040	CTC-366B18.4	1.529	0.00268	0.00469	26	35	10	11
ENSG00000174326	SLC16A11	1.528	0.00169	0.00303	29	55	20	9
ENSG00000155329	ZCCHC10	1.527	9.07e-142	2.98e-140	5222	5585	2025	1725
ENSG00000197122	SRC	1.526	1.65e-195	8.98e-194	11628	11993	4322	3879
ENSG00000105523	FAM83E	1.526	1.32e-07	3.3e-07	85	91	33	28
ENSG00000105270	CLIP3	1.525	1.18e-212	7.54e-211	28873	29453	10638	9626
ENSG00000162992	NEUROD1	1.525	9.48e-12	2.94e-11	160	157	57	53
ENSG00000188290	HES4	1.523	3.71e-35	2.38e-34	3367	4843	1453	1404
ENSG00000250138	RP11-848G14.5	1.522	0.000754	0.00141	60	38	25	9
ENSG00000132286	TIMM10B	1.521	1.82e-149	6.5e-148	5730	5853	2116	1919
ENSG00000168795	ZBTB5	1.521	3.11e-148	1.08e-146	17031	15551	6205	5148
ENSG00000231890	AC093391.2	1.52	6.16e-14	2.11e-13	227	238	76	86
ENSG00000150457	LATS2	1.519	6.24e-184	3.09e-182	10662	10592	4066	3351
ENSG00000056291	NPFFR2	1.519	8.36e-125	2.31e-123	4112	4102	1533	1333
ENSG00000134762	DSC3	1.519	4.47e-12	1.41e-11	180	216	66	72
ENSG00000101347	SAMHD1	1.518	2.33e-209	1.44e-207	15077	15119	5684	4862
ENSG00000074966	TXK	1.518	6.82e-06	1.53e-05	62	73	29	18
ENSG00000172667	ZMAT3	1.517	2.66e-120	7.06e-119	9485	8837	3622	2780
ENSG00000243967	NBPF5P	1.517	7.23e-27	3.73e-26	611	557	206	202
ENSG00000127184	COX7C	1.516	3.58e-168	1.52e-166	25134	28076	9954	8645
ENSG00000075290	WNT8B	1.515	1.17e-05	2.57e-05	58	71	28	17
ENSG00000242252	BGLAP	1.515	1.81e-05	3.92e-05	73	56	28	17
ENSG00000086062	B4GALT1	1.514	2.11e-173	9.36e-172	8332	8159	3052	2724
ENSG00000157833	GAREML	1.514	5.38e-133	1.61e-131	5118	4941	1891	1632
ENSG00000181350	FAM211A	1.513	1.01e-46	8.34e-46	1195	1132	445	370
ENSG00000149922	TBX6	1.513	9.39e-17	3.59e-16	263	314	108	94
ENSG00000256377	RP11-1060J15.4	1.513	0.00162	0.00291	28	38	11	12
ENSG00000242808	SOX2-OT	1.513	0.0025	0.0044	38	28	9	14
ENSG00000099875	MKNK2	1.51	1.34e-226	9.75e-225	47920	48533	18184	15671
ENSG00000165757	KIAA1462	1.51	9.17e-45	7.29e-44	1274	1258	511	378
ENSG00000007047	MARK4	1.508	7.9e-192	4.19e-190	17304	18404	6626	5931
ENSG00000088002	SULT2B1	1.508	1.54e-19	6.4e-19	421	353	145	127
ENSG00000268947	AD000684.2	1.508	9.2e-06	2.04e-05	71	63	30	17
ENSG00000231160	RP11-617D20.1	1.508	0.00146	0.00264	37	80	30	11
ENSG00000188483	IER5L	1.507	1.78e-46	1.46e-45	3903	5205	1623	1581
ENSG00000258150	RP11-345J4.3	1.507	5.78e-16	2.15e-15	256	239	94	80
ENSG00000155530	LRGUK	1.506	3.62e-06	8.27e-06	122	80	31	40
ENSG00000133104	SPG20	1.505	1.49e-203	8.77e-202	14419	14335	5454	4680
ENSG00000213676	ATF6B	1.505	9.21e-201	5.28e-199	23733	23778	8777	7959
ENSG00000104888	SLC17A7	1.505	3.8e-44	2.98e-43	1713	1588	566	597
ENSG00000074964	ARHGEF10L	1.505	2.7e-24	1.3e-23	444	479	165	160
ENSG00000154945	ANKRD40	1.504	3.72e-184	1.85e-182	14519	13904	5391	4628
ENSG00000136367	ZFHX2	1.504	1.98e-45	1.59e-44	2433	2016	800	769
ENSG00000182611	HIST1H2AJ	1.504	9.9e-16	3.64e-15	542	403	160	173
ENSG00000174837	EMR1	1.504	9.75e-07	2.31e-06	72	90	31	26
ENSG00000006459	KDM7A	1.503	7.04e-73	9.59e-72	2654	2424	964	827
ENSG00000157873	TNFRSF14	1.503	1.14e-08	3.04e-08	114	116	50	31
ENSG00000102984	ZNF821	1.502	3.79e-62	4.27e-61	2034	2194	754	739
ENSG00000142677	IL22RA1	1.502	5.74e-34	3.57e-33	900	992	389	279
ENSG00000186496	ZNF396	1.502	7.43e-26	3.72e-25	613	673	217	237
ENSG00000259250	RP11-50C13.1	1.502	0.00592	0.00995	29	28	7	13
ENSG00000178719	GRINA	1.5	4.31e-211	2.71e-209	39971	39075	15010	12941
ENSG00000128394	APOBEC3F	1.5	9.42e-76	1.34e-74	2323	2237	863	749
ENSG00000163884	KLF15	1.5	0.000203	0.000401	71	51	31	12
ENSG00000260874	RP11-715J22.4	1.499	9.3e-08	2.35e-07	88	113	38	33
ENSG00000138036	DYNC2LI1	1.498	1.58e-54	1.52e-53	1597	1792	618	582
ENSG00000132510	KDM6B	1.497	1.08e-118	2.81e-117	12424	10940	4415	3860
ENSG00000165434	PGM2L1	1.497	2.45e-115	6.19e-114	4367	4176	1631	1396
ENSG00000197483	ZNF628	1.497	1.69e-42	1.28e-41	1401	1673	619	470
ENSG00000164849	GPR146	1.497	2.96e-14	1.03e-13	214	238	81	79
ENSG00000117139	KDM5B	1.496	3.41e-156	1.3e-154	13238	12642	5091	4086
ENSG00000007516	BAIAP3	1.496	4.6e-24	2.2e-23	591	529	196	201
ENSG00000070190	DAPP1	1.496	0.000246	0.000483	47	38	16	14
ENSG00000258130	RP11-347C12.3	1.495	6.47e-18	2.56e-17	296	282	110	95
ENSG00000111229	ARPC3	1.492	5.69e-148	1.98e-146	19156	21497	7569	6880
ENSG00000158792	SPATA2L	1.49	1.28e-140	4.14e-139	8212	9202	3357	2842
ENSG00000170122	FOXD4	1.49	2.63e-12	8.35e-12	200	202	88	55
ENSG00000179630	LACC1	1.489	1.92e-68	2.42e-67	1895	1892	712	637
ENSG00000133794	ARNTL	1.488	1.33e-82	2.1e-81	2431	2471	952	795
ENSG00000196622	RIMBP3	1.488	5.84e-20	2.45e-19	375	411	136	144
ENSG00000106993	CDC37L1	1.487	2.02e-125	5.63e-124	4316	4405	1685	1426
ENSG00000226677	IGBP1P1	1.486	5.98e-05	0.000124	48	56	21	16
ENSG00000230092	RP11-206L10.8	1.486	0.000327	0.000634	54	36	17	15
ENSG00000253784	RP11-1145L24.1	1.486	0.000884	0.00164	33	43	18	9
ENSG00000197818	SLC9A8	1.485	1.03e-82	1.63e-81	3630	3261	1332	1129
ENSG00000127125	PPCS	1.484	2.51e-100	5.12e-99	4234	4797	1722	1506
ENSG00000231439	WASIR2	1.484	3.05e-06	7e-06	88	97	26	40
ENSG00000084764	MAPRE3	1.483	1.53e-98	3.04e-97	2993	3081	1155	1018
ENSG00000230177	RP5-1112D6.4	1.483	1.26e-08	3.36e-08	105	119	47	33
ENSG00000231233	CCDC147-AS1	1.482	3.25e-09	8.92e-09	132	117	51	38
ENSG00000117475	BLZF1	1.48	2.81e-171	1.22e-169	8395	8209	3176	2777
ENSG00000178498	DTX3	1.48	1.03e-141	3.37e-140	5680	5799	2156	1960
ENSG00000135469	COQ10A	1.48	4.75e-99	9.54e-98	4014	4463	1672	1366
ENSG00000250159	RP11-381K20.2	1.479	4.76e-49	4.11e-48	1317	1368	547	416
ENSG00000267325	RP11-397A16.2	1.479	0.00108	0.00199	52	32	20	10
ENSG00000126603	GLIS2	1.478	1.03e-144	3.48e-143	11009	10522	4307	3424
ENSG00000136925	TSTD2	1.478	3.13e-111	7.49e-110	5256	4862	1930	1701
ENSG00000102287	GABRE	1.477	9.42e-74	1.3e-72	2395	2277	900	778
ENSG00000185669	SNAI3	1.477	2.92e-13	9.68e-13	240	217	79	85
ENSG00000101460	MAP1LC3A	1.475	6e-144	2.01e-142	6021	6363	2450	2004
ENSG00000162426	SLC45A1	1.475	2.82e-39	1.99e-38	1607	1691	562	624
ENSG00000121871	SLITRK3	1.474	8.6e-23	3.96e-22	412	466	167	149
ENSG00000225087	RP4-660H19.1	1.473	1.09e-09	3.04e-09	149	154	69	40
ENSG00000248724	NPHP3-AS1	1.473	4.75e-09	1.29e-08	115	149	52	43
ENSG00000106624	AEBP1	1.473	0.00164	0.00295	29	38	12	12
ENSG00000124429	POF1B	1.473	0.00219	0.00388	39	28	11	13
ENSG00000168916	ZNF608	1.472	1.74e-79	2.65e-78	4512	4039	1576	1506
ENSG00000151470	C4orf33	1.472	3.83e-55	3.73e-54	1382	1423	556	455
ENSG00000120075	HOXB5	1.471	1.4e-52	1.29e-51	1335	1399	547	439
ENSG00000099840	IZUMO4	1.471	4.43e-16	1.65e-15	391	308	137	115
ENSG00000271646	RP11-326I11.3	1.47	1.16e-19	4.85e-19	432	535	203	146
ENSG00000146859	TMEM140	1.469	7.51e-76	1.07e-74	3450	3359	1415	1044
ENSG00000145536	ADAMTS16	1.469	7.19e-35	4.57e-34	830	779	306	275
ENSG00000188523	C9orf171	1.469	2.7e-07	6.64e-07	85	98	34	32
ENSG00000197283	SYNGAP1	1.467	1.64e-116	4.17e-115	9383	8371	3496	2927
ENSG00000151743	AMN1	1.467	1.67e-71	2.23e-70	2066	2124	825	691
ENSG00000160712	IL6R	1.467	2.39e-33	1.46e-32	697	752	283	241
ENSG00000008323	PLEKHG6	1.467	2.21e-05	4.76e-05	54	68	26	18
ENSG00000234043	RP11-56M3.1	1.467	0.00128	0.00233	45	30	17	10
ENSG00000043143	JADE2	1.466	2.92e-186	1.47e-184	76666	73897	28681	25810
ENSG00000242802	AP5Z1	1.466	1.29e-181	6.25e-180	9430	9774	3714	3239
ENSG00000103066	PLA2G15	1.466	3.6e-168	1.52e-166	8267	8444	3317	2732
ENSG00000185404	SP140L	1.466	1.16e-78	1.73e-77	2526	2757	1023	889
ENSG00000231025	RP11-175O19.4	1.465	8.09e-53	7.51e-52	1561	1699	667	514
ENSG00000231969	AC144449.1	1.465	7.31e-06	1.64e-05	91	64	31	25
ENSG00000232456	RP11-5P18.10	1.464	3.73e-17	1.44e-16	273	282	106	95
ENSG00000260448	RP11-449H11.1	1.464	7.37e-16	2.73e-15	493	404	150	175
ENSG00000106829	TLE4	1.464	1.02e-10	3.02e-10	331	279	91	130
ENSG00000188215	DCUN1D3	1.463	6.71e-76	9.57e-75	2728	2548	1025	889
ENSG00000172404	DNAJB7	1.463	3.87e-08	1e-07	104	139	51	37
ENSG00000079263	SP140	1.462	4.61e-13	1.52e-12	237	262	83	98
ENSG00000118707	TGIF2	1.461	4.31e-177	1.97e-175	13542	13197	5113	4601
ENSG00000113739	STC2	1.461	2.26e-152	8.28e-151	6738	6678	2552	2322
ENSG00000111801	BTN3A3	1.461	2e-75	2.83e-74	3371	3079	1202	1141
ENSG00000006025	OSBPL7	1.461	3.06e-45	2.45e-44	1118	1118	427	385
ENSG00000117425	PTCH2	1.461	3.57e-24	1.72e-23	691	573	254	205
ENSG00000166710	B2M	1.46	1.13e-188	5.79e-187	66396	71687	26888	23310
ENSG00000090339	ICAM1	1.459	2.05e-171	8.9e-170	13357	12860	5196	4340
ENSG00000119938	PPP1R3C	1.459	3.66e-35	2.35e-34	915	839	347	291
ENSG00000182759	MAFA	1.459	1.37e-19	5.68e-19	372	434	147	146
ENSG00000147883	CDKN2B	1.457	1.03e-204	6.09e-203	23653	23898	9304	8022
ENSG00000229848	RP13-766D20.2	1.457	0.00385	0.00663	27	31	11	10
ENSG00000169249	ZRSR2	1.455	2.51e-54	2.42e-53	1983	2126	745	754
ENSG00000011638	TMEM159	1.455	7.94e-43	6.05e-42	1100	1212	464	379
ENSG00000125848	FLRT3	1.455	1.85e-30	1.05e-29	942	860	383	274
ENSG00000214140	PRCD	1.455	0.000286	0.000557	64	46	28	12
ENSG00000217801	RP11-465B22.3	1.454	2.11e-48	1.79e-47	1537	1528	645	474
ENSG00000102934	PLLP	1.454	4.75e-40	3.4e-39	1136	1270	497	381
ENSG00000100439	ABHD4	1.452	1.21e-73	1.67e-72	4827	4346	1680	1672
ENSG00000151967	SCHIP1	1.452	2.48e-45	1.99e-44	1252	1213	503	398
ENSG00000065621	GSTO2	1.452	1.92e-16	7.27e-16	309	285	108	109
ENSG00000259571	BLID	1.452	0.00512	0.00866	25	41	9	15
ENSG00000236778	INTS6-AS1	1.451	8.08e-08	2.05e-07	96	123	41	39
ENSG00000010610	CD4	1.451	2.33e-06	5.38e-06	103	75	34	31
ENSG00000160710	ADAR	1.45	1.81e-171	7.88e-170	79665	74733	30275	26226
ENSG00000017373	SRCIN1	1.45	8.86e-48	7.45e-47	1357	1301	546	427
ENSG00000203280	CTA-221G9.11	1.45	0.000117	0.000236	77	49	22	24
ENSG00000178033	FAM26E	1.449	1.84e-50	1.64e-49	1318	1271	511	437
ENSG00000111834	RSPH4A	1.449	3.68e-13	1.21e-12	210	238	96	68
ENSG00000167676	PLIN4	1.449	1.54e-11	4.73e-11	234	315	124	77
ENSG00000025772	TOMM34	1.448	2.32e-192	1.24e-190	29677	29182	11758	9818
ENSG00000012124	CD22	1.448	1.35e-05	2.96e-05	63	101	34	26
ENSG00000124145	SDC4	1.447	6.36e-163	2.57e-161	11946	11880	4537	4204
ENSG00000166900	STX3	1.446	5.61e-166	2.33e-164	10486	10711	4292	3490
ENSG00000198774	RASSF9	1.446	9.27e-11	2.74e-10	177	153	67	54
ENSG00000161642	ZNF385A	1.445	1.15e-130	3.33e-129	5622	6094	2306	1997
ENSG00000166311	SMPD1	1.445	1.71e-100	3.52e-99	4527	4770	1737	1678
ENSG00000175697	GPR156	1.444	5.11e-17	1.97e-16	292	285	119	93
ENSG00000198053	SIRPA	1.443	1.86e-23	8.73e-23	662	559	251	198
ENSG00000259727	RP11-1069G10.2	1.443	3.99e-09	1.09e-08	122	142	48	49
ENSG00000169087	HSPBAP1	1.442	3.3e-65	3.94e-64	2313	2555	1003	788
ENSG00000101665	SMAD7	1.442	1.41e-53	1.33e-52	1780	2038	732	673
ENSG00000258944	RP4-647C14.3	1.442	0.00047	0.000897	54	36	19	14
ENSG00000034677	RNF19A	1.44	2.23e-179	1.05e-177	9968	9991	3947	3410
ENSG00000174428	GTF2IRD2B	1.44	2.02e-137	6.31e-136	7390	7570	2829	2686
ENSG00000167985	SDHAF2	1.44	1.53e-88	2.62e-87	3375	3640	1333	1252
ENSG00000141279	NPEPPS	1.439	5.24e-205	3.12e-203	32155	32678	12734	11186
ENSG00000273033	RP11-67L2.2	1.439	8.1e-37	5.42e-36	925	1041	380	345
ENSG00000103227	LMF1	1.439	3.01e-32	1.79e-31	678	708	272	239
ENSG00000160179	ABCG1	1.439	1.49e-24	7.22e-24	659	621	227	245
ENSG00000267890	CTD-2126E3.4	1.439	0.00464	0.00791	28	32	9	13
ENSG00000100601	ALKBH1	1.437	7.67e-172	3.37e-170	10082	10611	4132	3508
ENSG00000110675	ELMOD1	1.437	1.19e-53	1.14e-52	1640	1747	707	544
ENSG00000124713	GNMT	1.437	1.16e-05	2.56e-05	69	64	29	20
ENSG00000177169	ULK1	1.436	2.76e-194	1.49e-192	15790	16133	6337	5460
ENSG00000160445	ZER1	1.436	2.7e-189	1.4e-187	17282	17126	6760	5955
ENSG00000198933	TBKBP1	1.436	3.59e-172	1.58e-170	14017	15059	5793	4956
ENSG00000173376	NDNF	1.435	8.73e-07	2.08e-06	147	240	96	47
ENSG00000157368	IL34	1.435	0.000131	0.000265	61	61	32	13
ENSG00000117000	RLF	1.433	7.07e-114	1.76e-112	9318	8380	3436	3120
ENSG00000198018	ENTPD7	1.433	3.26e-85	5.35e-84	3785	3461	1448	1235
ENSG00000159708	LRRC36	1.432	3.53e-11	1.07e-10	208	216	70	87
ENSG00000027869	SH2D2A	1.432	8.79e-10	2.47e-09	133	148	60	44
ENSG00000228742	RP5-884M6.1	1.431	8.23e-56	8.14e-55	1839	1991	722	698
ENSG00000128652	HOXD3	1.431	2.24e-09	6.19e-09	128	150	51	52
ENSG00000237338	FTCD-AS1	1.431	7.96e-07	1.9e-06	102	106	32	45
ENSG00000198740	ZNF652	1.43	1.05e-144	3.53e-143	6275	6168	2441	2176
ENSG00000178809	TRIM73	1.429	3.64e-35	2.33e-34	911	896	340	331
ENSG00000143226	FCGR2A	1.429	6.91e-05	0.000142	80	90	47	16
ENSG00000116717	GADD45A	1.428	2.3e-102	4.86e-101	11243	13123	4681	4374
ENSG00000185112	FAM43A	1.428	1.53e-52	1.42e-51	1640	1868	692	612
ENSG00000104205	SGK3	1.427	3.19e-76	4.58e-75	3152	3533	1390	1096
ENSG00000139835	GRTP1	1.427	1.17e-42	8.89e-42	1584	1715	599	628
ENSG00000225969	LINC00035	1.427	5.7e-08	1.46e-07	106	104	45	33
ENSG00000147912	FBXO10	1.426	5.61e-98	1.11e-96	3847	3668	1516	1281
ENSG00000154734	ADAMTS1	1.426	1.9e-14	6.64e-14	247	296	103	99
ENSG00000246792	RP11-68L18.1	1.426	2.42e-09	6.67e-09	150	154	51	62
ENSG00000163909	HEYL	1.425	3.27e-61	3.64e-60	3332	3095	1388	1006
ENSG00000185306	C12orf56	1.425	9.03e-43	6.86e-42	1298	1501	539	503
ENSG00000070759	TESK2	1.424	1.16e-64	1.37e-63	2512	2400	1034	796
ENSG00000131018	SYNE1	1.423	2.27e-87	3.85e-86	14497	12238	5277	4694
ENSG00000204592	HLA-E	1.421	2.29e-189	1.19e-187	42842	44144	17060	15416
ENSG00000178226	PRSS36	1.42	1.33e-10	3.91e-10	205	178	67	76
ENSG00000079385	CEACAM1	1.42	1.75e-10	5.11e-10	150	150	59	53
ENSG00000170385	SLC30A1	1.418	4.57e-123	1.25e-121	5547	5940	2247	2053
ENSG00000095574	IKZF5	1.418	9.82e-89	1.69e-87	4156	3988	1715	1332
ENSG00000140464	PML	1.416	2.94e-191	1.55e-189	18212	18297	7338	6348
ENSG00000164327	RICTOR	1.416	1.52e-120	4.03e-119	9643	8808	3621	3291
ENSG00000250325	IGBP1P4	1.416	1.25e-19	5.2e-19	394	364	159	125
ENSG00000234068	PAGE2	1.415	5.96e-06	1.34e-05	73	82	37	21
ENSG00000184599	FAM19A3	1.415	0.000148	0.000298	48	83	29	20
ENSG00000155511	GRIA1	1.415	0.000316	0.000613	55	76	36	13
ENSG00000164512	ANKRD55	1.415	0.000459	0.000876	61	70	16	33
ENSG00000186765	FSCN2	1.415	0.00157	0.00282	46	45	11	23
ENSG00000136504	KAT7	1.414	9.02e-177	4.11e-175	19115	18541	7634	6496
ENSG00000009950	MLXIPL	1.414	2.47e-24	1.19e-23	597	640	274	190
ENSG00000131459	GFPT2	1.414	1.44e-22	6.61e-22	1004	971	334	407
ENSG00000181218	HIST3H2A	1.413	3.56e-24	1.71e-23	919	1175	462	324
ENSG00000196235	SUPT5H	1.412	2.38e-201	1.37e-199	67367	67379	27059	23562
ENSG00000164061	BSN	1.412	7.55e-47	6.25e-46	3369	2740	1283	1012
ENSG00000144746	ARL6IP5	1.411	1.89e-179	8.93e-178	15311	15244	6070	5418
ENSG00000196998	WDR45	1.411	1.27e-170	5.47e-169	10696	11190	4446	3786
ENSG00000006652	IFRD1	1.41	2.22e-141	7.23e-140	9408	9558	3990	3149
ENSG00000111653	ING4	1.409	1.59e-143	5.28e-142	6180	6179	2534	2119
ENSG00000259063	DUX4L5	1.409	0.00386	0.00664	25	55	18	12
ENSG00000115295	CLIP4	1.408	4.78e-61	5.29e-60	2356	2486	1042	782
ENSG00000161040	FBXL13	1.408	1.24e-11	3.84e-11	228	303	120	80
ENSG00000179284	DAND5	1.408	0.000237	0.000466	93	48	29	24
ENSG00000214319	CXADRP1	1.408	0.00154	0.00278	40	32	15	12
ENSG00000135269	TES	1.404	5.36e-157	2.07e-155	12286	12395	4840	4489
ENSG00000242349	NPPA-AS1	1.404	1.89e-12	6.03e-12	254	220	87	92
ENSG00000184551	AC132872.1	1.404	2.63e-05	5.62e-05	98	77	26	40
ENSG00000135517	MIP	1.404	0.00119	0.00217	35	50	14	18
ENSG00000079432	CIC	1.403	7.28e-156	2.77e-154	67996	63615	26354	23411
ENSG00000108511	HOXB6	1.403	6.19e-85	1.01e-83	3809	3539	1526	1252
ENSG00000214050	FBXO16	1.403	9.8e-23	4.51e-22	449	445	185	153
ENSG00000165555	NOXRED1	1.403	3.65e-15	1.32e-14	257	251	103	89
ENSG00000260211	RP13-395E19.2	1.403	1.41e-11	4.33e-11	178	190	80	59
ENSG00000198746	GPATCH3	1.402	1.32e-107	3.01e-106	4605	4917	1876	1727
ENSG00000104518	GSDMD	1.402	2.53e-23	1.18e-22	563	502	217	186
ENSG00000205334	AC074091.13	1.401	3.39e-14	1.17e-13	282	249	102	99
ENSG00000135631	RAB11FIP5	1.4	2.06e-132	6.1e-131	14790	13863	5624	5232
ENSG00000105173	CCNE1	1.4	9.92e-110	2.33e-108	4161	4130	1690	1451
ENSG00000137522	RNF121	1.4	4.19e-88	7.16e-87	3430	3346	1330	1238
ENSG00000262500	RP11-259G18.2	1.4	1.04e-07	2.61e-07	101	129	46	41
ENSG00000213213	CCDC183	1.4	1.01e-06	2.39e-06	87	106	45	28
ENSG00000137216	TMEM63B	1.399	1.19e-173	5.29e-172	13500	13430	5561	4653
ENSG00000077150	NFKB2	1.398	1.23e-178	5.69e-177	20919	21957	8615	7652
ENSG00000115977	AAK1	1.397	6.33e-50	5.57e-49	3918	3168	1446	1245
ENSG00000053524	MCF2L2	1.396	5.89e-23	2.73e-22	623	535	236	204
ENSG00000249846	RP11-77P16.4	1.396	2.31e-10	6.69e-10	206	197	97	56
ENSG00000213085	CCDC19	1.396	9.36e-07	2.22e-06	127	97	39	46
ENSG00000102539	MLNR	1.396	0.0037	0.00638	26	48	15	13
ENSG00000154222	CC2D1B	1.395	6.23e-170	2.66e-168	12326	12348	5114	4267
ENSG00000124659	TBCC	1.395	3.31e-168	1.41e-166	11963	12420	5054	4217
ENSG00000233368	RP11-277L2.3	1.395	3.21e-22	1.45e-21	512	611	239	188
ENSG00000263214	ZNF205-AS1	1.394	3.54e-05	7.49e-05	85	123	30	49
ENSG00000204065	TCEAL5	1.393	0.0023	0.00407	34	32	12	13
ENSG00000158109	TPRG1L	1.392	2.24e-176	1.02e-174	15026	15610	6339	5334
ENSG00000221843	C2orf16	1.391	1.8e-32	1.08e-31	824	816	319	306
ENSG00000137221	TJAP1	1.39	2.21e-163	8.96e-162	12986	12588	5288	4470
ENSG00000171223	JUNB	1.39	2.79e-140	8.97e-139	17579	19608	7523	6663
ENSG00000198832	SELM	1.39	3.01e-128	8.51e-127	7149	7695	2937	2725
ENSG00000160396	HIPK4	1.39	4.5e-07	1.09e-06	118	92	45	35
ENSG00000260630	SNAI3-AS1	1.389	1.57e-38	1.09e-37	1014	1089	417	386
[truncated: 3,106 more rows]

## Sheet: S2.3 Down genes of shZZZ3-2
id	annotation	logFC	PValue	FDR	shZZZ3-2_rep1	shZZZ3-2_rep2	shNT-2_rep1	shNT-2_rep2
ENSG00000227517	AC003051.1	-8.281	5.23e-08	1.4e-07	0	0	0	62
ENSG00000196844	PATE2	-8.028	2.59e-08	7.07e-08	0	0	22	30
ENSG00000215612	HMX1	-7.459	6.02e-06	1.42e-05	0	0	11	24
ENSG00000180447	GAS1	-7.418	6.94e-06	1.64e-05	0	0	20	14
ENSG00000269119	HNRNPA1P52	-7.418	7.53e-06	1.77e-05	0	0	12	22
ENSG00000233221	AC133785.1	-6.919	9.33e-05	0.000201	0	0	9	15
ENSG00000272463	RP11-532F6.3	-6.919	9.33e-05	0.000201	0	0	8	16
ENSG00000237788	RP5-1041C10.3	-6.919	9.33e-05	0.000201	0	0	10	14
ENSG00000180152	AC079753.4	-6.858	0.000124	0.000264	0	0	16	7
ENSG00000230922	RP4-753M9.1	-6.858	0.000124	0.000264	0	0	15	8
ENSG00000235659	RP11-374M1.5	-6.794	0.000124	0.000264	0	0	1	21
ENSG00000258986	TMEM179	-6.658	0.000309	0.000629	0	0	11	9
ENSG00000204950	LRRC10B	-6.585	0.000309	0.000629	0	0	6	13
ENSG00000236535	RC3H1-IT1	-6.585	0.000425	0.000856	0	0	15	4
ENSG00000268095	CTC-429C10.2	-6.426	0.000832	0.00162	0	0	11	6
ENSG00000226126	PSMC1P12	-6.426	0.000832	0.00162	0	0	16	1
ENSG00000251630	RP11-241F15.9	-6.426	0.000592	0.00117	0	0	4	13
ENSG00000257109	OR4F28P	-6.34	0.000832	0.00162	0	0	2	14
ENSG00000204915	RP6-99M1.1	-6.34	0.000832	0.00162	0	0	5	11
ENSG00000205426	KRT81	-6.15	0.0017	0.00319	0	0	3	11
ENSG00000254855	RP11-867G23.1	-6.15	0.0017	0.00319	0	0	11	3
ENSG00000213750	KB-1683C8.1	-6.044	0.00248	0.00457	0	0	1	12
ENSG00000125810	CD93	-5.931	0.00367	0.00661	0	0	0	12
ENSG00000227617	CERS6-AS1	-5.931	0.00367	0.00661	0	0	0	12
ENSG00000269980	RP11-282O18.7	-5.931	0.00367	0.00661	0	0	11	1
ENSG00000253336	RP11-468O2.1	-5.931	0.00367	0.00661	0	0	0	12
ENSG00000213979	RPL7AP14	-5.931	0.00367	0.00661	0	0	12	0
ENSG00000270035	RP11-338N10.2	-5.807	0.0055	0.00965	0	0	11	0
ENSG00000142149	HUNK	-4.992	2.5e-05	5.65e-05	1	0	13	25
ENSG00000268105	RP11-369G6.2	-4.334	0.000617	0.00122	1	0	14	10
ENSG00000154146	NRGN	-4.208	5.87e-98	7.31e-97	47	70	1006	1160
ENSG00000254760	CTD-2616J11.3	-4.08	8.42e-05	0.000182	1	1	23	14
ENSG00000128594	LRRC4	-4.063	1.09e-07	2.87e-07	2	2	30	40
ENSG00000197587	DMBX1	-3.934	3.46e-06	8.33e-06	0	4	25	39
ENSG00000267964	AC022400.2	-3.923	0.00253	0.00464	0	1	7	11
ENSG00000224314	RP3-378P9.2	-3.923	0.00253	0.00464	0	1	3	15
ENSG00000145920	CPLX2	-3.841	0.00342	0.00619	1	0	4	13
ENSG00000240106	RN7SL146P	-3.841	0.00468	0.00831	1	0	13	4
ENSG00000247763	RP11-447H19.1	-3.841	0.00468	0.00831	1	0	13	4
ENSG00000254510	RP11-867G23.10	-3.841	0.00468	0.00831	0	1	13	4
ENSG00000227689	SRP68P2	-3.841	0.00342	0.00619	1	0	1	16
ENSG00000073861	TBX21	-3.779	0.000554	0.0011	2	0	17	13
ENSG00000248596	RP11-844P9.2	-3.777	2.57e-26	1.23e-25	17	12	220	180
ENSG00000237693	IRGM	-3.761	1.4e-08	3.87e-08	0	8	62	49
ENSG00000180044	C3orf80	-3.753	3.88e-19	1.57e-18	5	21	168	185
ENSG00000260689	HNRNPA3P11	-3.69	6.11e-06	1.44e-05	1	3	27	27
ENSG00000258781	RP11-496I2.4	-3.68	0.000868	0.00168	2	0	6	22
ENSG00000178343	SHISA3	-3.657	9.91e-08	2.62e-07	4	2	44	34
ENSG00000231050	RP1-140A9.1	-3.651	0.000143	0.000302	0	3	23	17
ENSG00000154016	GRAP	-3.628	0.00109	0.0021	1	1	14	13
ENSG00000261685	RP11-401P9.4	-3.518	0.00176	0.00329	0	2	6	19
ENSG00000238062	SPATA3-AS1	-3.48	2.65e-06	6.42e-06	1	5	40	29
ENSG00000175820	CCDC168	-3.459	0.00225	0.00416	0	2	8	16
ENSG00000227382	EIF4A2P2	-3.459	0.00225	0.00416	2	0	3	21
ENSG00000242391	RP4-631H13.2	-3.418	0.000715	0.0014	3	0	10	24
ENSG00000180828	BHLHE22	-3.399	0.00289	0.00528	0	2	12	11
ENSG00000235806	RP4-646N3.1	-3.394	7.26e-08	1.93e-07	4	4	48	38
ENSG00000105227	PRX	-3.381	0	0	428	430	4616	4327
ENSG00000249593	CTB-46B19.2	-3.375	0.000871	0.00169	3	0	16	17
ENSG00000164746	C7orf57	-3.346	6.72e-06	1.58e-05	4	3	50	23
ENSG00000261970	RP11-342L8.2	-3.329	0.000432	0.000869	0	4	28	14
ENSG00000219163	HMGB1P20	-3.327	7.98e-05	0.000173	4	1	33	19
ENSG00000229007	EXOSC3P1	-3.311	8.76e-33	4.74e-32	26	37	329	298
ENSG00000167220	HDHD2	-3.301	1.99e-184	5.08e-183	250	233	2410	2353
ENSG00000074317	SNCB	-3.28	2.18e-19	8.85e-19	12	22	157	175
ENSG00000236914	RP11-1008C21.2	-3.272	1.99e-08	5.45e-08	2	9	53	55
ENSG00000254141	RP11-642D21.1	-3.268	0.00486	0.0086	0	2	11	10
ENSG00000176884	GRIN1	-3.228	7.24e-07	1.82e-06	2	7	36	50
ENSG00000254507	RP11-481A20.10	-3.19	0.00198	0.00368	0	3	6	23
ENSG00000175567	UCP2	-3.172	3.84e-200	1.07e-198	283	327	2893	2606
ENSG00000144227	NXPH2	-3.138	3.46e-26	1.65e-25	34	25	247	274
ENSG00000231607	DLEU2	-3.108	2.42e-78	2.46e-77	111	127	983	1070
ENSG00000229956	ZRANB2-AS2	-3.098	2.4e-06	5.83e-06	3	5	38	32
ENSG00000187999	HNRNPA1P61	-3.067	0.00146	0.00276	4	0	16	19
ENSG00000214535	RPS15AP1	-3.041	5.68e-21	2.42e-20	22	24	179	201
ENSG00000006128	TAC1	-3.026	0.00175	0.00328	0	4	14	20
ENSG00000271387	RP11-382D12.2	-3.021	0.000967	0.00187	0	5	14	28
ENSG00000196542	SPTSSB	-3.021	0.000947	0.00183	0	5	25	17
ENSG00000273352	RP11-61L19.3	-2.993	7.69e-14	2.66e-13	24	13	173	123
ENSG00000108064	TFAM	-2.992	0	0	2004	2100	16514	16136
ENSG00000214578	HMGN2P15	-2.988	3.12e-45	2.09e-44	67	71	549	547
ENSG00000167195	GOLGA6C	-2.983	0.00211	0.00392	0	4	32	1
ENSG00000182557	SPNS3	-2.977	0.00478	0.00847	2	1	16	9
ENSG00000213609	RP11-170M17.2	-2.959	0.000343	0.000697	5	1	28	20
ENSG00000231327	AC016700.5	-2.939	5.65e-06	1.34e-05	4	6	47	31
ENSG00000173868	PHOSPHO1	-2.92	1.88e-05	4.29e-05	4	6	27	50
ENSG00000219023	RP3-340B19.2	-2.91	7.9e-44	5.18e-43	72	83	567	599
ENSG00000258445	RP11-307P22.1	-2.905	2.55e-13	8.65e-13	12	20	111	130
ENSG00000234981	RP11-534L20.4	-2.898	0.00123	0.00235	4	2	34	12
ENSG00000168454	TXNDC2	-2.872	1.09e-07	2.87e-07	12	6	83	50
ENSG00000116983	HPCAL4	-2.84	6.22e-05	0.000136	6	5	55	25
ENSG00000234664	HMGN2P5	-2.818	3.34e-232	1.14e-230	442	496	3261	3357
ENSG00000257179	HMGN2P6	-2.809	3.54e-98	4.42e-97	194	221	1462	1447
ENSG00000163009	C2orf48	-2.805	7.97e-09	2.24e-08	12	7	73	61
ENSG00000105664	COMP	-2.804	1.72e-06	4.23e-06	8	5	41	51
ENSG00000157873	TNFRSF14	-2.798	0.00422	0.00755	1	3	16	13
ENSG00000230330	HMGN2P3	-2.789	7.25e-95	8.73e-94	194	228	1468	1449
ENSG00000179362	HMGN2P46	-2.782	5.48e-73	5.28e-72	147	185	1133	1151
ENSG00000205363	C15orf59	-2.777	0.00061	0.00121	4	4	41	15
ENSG00000198830	HMGN2	-2.773	0	0	14540	15307	102535	101511
ENSG00000188536	HBA2	-2.767	0.000557	0.00111	3	3	24	18
ENSG00000216331	HIST1H1PS1	-2.767	0.000785	0.00153	3	3	16	26
ENSG00000100162	CENPM	-2.764	6.78e-97	8.29e-96	215	239	1507	1579
ENSG00000180846	CSNK1G2-AS1	-2.747	0.00564	0.00989	2	2	11	17
ENSG00000249751	ECSCR	-2.747	0.00564	0.00989	0	4	7	21
ENSG00000206172	HBA1	-2.743	0.000281	0.000575	4	3	21	27
ENSG00000124795	DEK	-2.727	0	0	7685	8084	53192	51224
ENSG00000176108	CHMP6	-2.724	3.64e-96	4.43e-95	274	242	1676	1734
ENSG00000175315	CST6	-2.717	0.00202	0.00375	3	2	16	18
ENSG00000258725	PRC1-AS1	-2.717	0.0031	0.00564	3	2	12	22
ENSG00000220920	RP3-525L6.2	-2.717	0.00264	0.00485	4	1	18	16
ENSG00000170571	EMB	-2.706	0	0	1274	1395	8746	8670
ENSG00000137812	CASC5	-2.693	0	0	2483	2542	16831	15667
ENSG00000198944	SOWAHA	-2.679	8.33e-12	2.66e-11	18	14	110	96
ENSG00000238123	MID1IP1-AS1	-2.675	0.00261	0.00479	3	2	16	17
ENSG00000138495	COX17	-2.674	1.92e-131	3.29e-130	339	342	2176	2172
ENSG00000272825	LL21NC02-1C16.2	-2.67	0.000922	0.00178	4	4	15	37
ENSG00000158445	KCNB1	-2.667	1.05e-05	2.44e-05	10	4	40	50
ENSG00000057663	ATG5	-2.666	0	0	1528	1716	10307	10281
ENSG00000182040	USH1G	-2.656	1.28e-05	2.94e-05	9	4	40	43
ENSG00000168621	GDNF	-2.641	2.89e-16	1.08e-15	35	28	223	171
ENSG00000254593	OR7E126P	-2.641	1.35e-08	3.74e-08	9	12	68	64
ENSG00000222012	AC005481.5	-2.636	9.41e-08	2.49e-07	17	6	73	71
ENSG00000244573	RPL30P11	-2.636	0.000355	0.000721	3	6	21	36
ENSG00000250483	PPM1AP1	-2.63	0.0053	0.00933	0	5	24	8
ENSG00000134419	RPS15A	-2.629	0	0	3610	3754	22703	22839
ENSG00000148803	FUOM	-2.62	1.65e-24	7.63e-24	102	62	491	518
ENSG00000225531	RP11-196I18.3	-2.619	2.53e-07	6.55e-07	12	9	80	50
ENSG00000255441	CTD-2616J11.2	-2.618	0.00105	0.00203	4	3	28	16
ENSG00000225693	RP11-54K16.2	-2.618	0.00134	0.00255	1	6	21	23
ENSG00000132603	NIP7	-2.592	0	0	2409	2461	14831	14536
ENSG00000187867	PALM3	-2.592	1.65e-57	1.32e-56	152	201	1106	1024
ENSG00000233559	AC016831.7	-2.59	1.05e-30	5.46e-30	81	74	438	496
ENSG00000254639	CTD-2589M5.5	-2.578	8.45e-09	2.37e-08	24	11	87	123
ENSG00000134548	C12orf39	-2.566	2.48e-14	8.73e-14	39	23	174	194
ENSG00000005249	PRKAR2B	-2.566	1.84e-203	5.27e-202	537	517	3124	3118
ENSG00000180581	SRP9P1	-2.563	0	0	984	1050	6097	5922
ENSG00000262488	RP11-876N24.1	-2.559	0.000353	0.000716	6	3	24	30
ENSG00000250954	RP11-79E3.3	-2.555	0.000498	0.000995	4	4	21	27
ENSG00000266651	RP11-138I1.3	-2.545	2.51e-05	5.68e-05	4	8	35	36
ENSG00000107371	EXOSC3	-2.537	0	0	1052	1102	6203	6301
ENSG00000143742	SRP9	-2.52	0	0	5651	5970	33509	33153
ENSG00000227359	AC017074.2	-2.505	0.00398	0.00713	3	3	13	22
ENSG00000158164	TMSB15A	-2.503	3.18e-10	9.51e-10	14	25	121	101
ENSG00000170703	TTLL6	-2.481	0.0032	0.00582	6	1	19	21
ENSG00000072571	HMMR	-2.474	0	0	2195	2389	12917	12556
ENSG00000179262	RAD23A	-2.474	0	0	4208	4214	23795	22982
ENSG00000186867	QRFPR	-2.472	9.32e-08	2.47e-07	24	9	85	99
ENSG00000172867	KRT2	-2.469	7.63e-07	1.92e-06	23	7	75	92
ENSG00000273284	RP11-888D10.4	-2.462	9.67e-12	3.09e-11	26	43	233	148
ENSG00000271400	RP13-266I11.1	-2.451	8.68e-05	0.000187	6	7	39	33
ENSG00000102241	HTATSF1	-2.45	0	0	1683	1641	9216	8948
ENSG00000205105	COX17P1	-2.437	7.72e-12	2.47e-11	28	23	156	121
ENSG00000225808	DNAJC19P5	-2.422	0.000292	0.000598	12	5	29	63
ENSG00000265683	RP11-173M1.5	-2.42	9.07e-10	2.66e-09	24	19	98	133
ENSG00000262888	RP11-462G12.2	-2.418	0.00162	0.00304	10	2	25	40
ENSG00000241494	RP11-796G6.1	-2.417	2.3e-05	5.2e-05	5	13	55	42
ENSG00000179477	ALOX12B	-2.41	0.000377	0.000763	5	5	28	26
ENSG00000172404	DNAJB7	-2.405	2.96e-07	7.61e-07	15	9	65	63
ENSG00000129173	E2F8	-2.405	3.33e-167	7.51e-166	559	555	3065	2836
ENSG00000239322	AC007040.7	-2.404	1.69e-18	6.72e-18	44	45	248	224
ENSG00000237594	AP000251.3	-2.402	2.28e-05	5.17e-05	12	6	41	55
ENSG00000146352	CLVS2	-2.402	1.22e-69	1.13e-68	252	310	1543	1429
ENSG00000265415	CTD-2510F5.4	-2.398	5.21e-76	5.17e-75	289	269	1523	1418
ENSG00000184524	CEND1	-2.39	3.35e-37	1.96e-36	118	134	672	650
ENSG00000169783	LINGO1	-2.39	0.000195	0.000405	4	9	39	30
ENSG00000068489	PRR11	-2.386	0	0	4193	4115	22041	21395
ENSG00000267756	RP11-411B10.4	-2.386	4.08e-18	1.61e-17	44	45	245	221
ENSG00000174669	SLC29A2	-2.382	2.03e-69	1.87e-68	228	236	1240	1179
ENSG00000272518	RP11-26J3.3	-2.377	1e-14	3.57e-14	36	32	183	171
ENSG00000266456	RP11-806L2.2	-2.364	0.00448	0.00798	7	1	22	20
ENSG00000023287	RB1CC1	-2.357	0	0	4785	4917	25331	24385
ENSG00000253616	RP11-875O11.3	-2.356	1.96e-15	7.14e-15	33	44	201	194
ENSG00000145386	CCNA2	-2.353	0	0	3460	3642	18268	18004
ENSG00000172508	CARNS1	-2.34	7.12e-05	0.000155	6	13	37	60
ENSG00000135439	AGAP2	-2.334	1.84e-11	5.81e-11	26	25	127	131
ENSG00000238249	HMGN2P17	-2.334	2.64e-11	8.29e-11	23	29	124	139
ENSG00000197665	AC007952.6	-2.333	2.02e-19	8.24e-19	48	61	275	275
ENSG00000269302	AC110771.1	-2.329	0.00468	0.00831	2	6	15	26
ENSG00000272457	RP11-1070A24.2	-2.329	2.37e-10	7.13e-10	19	31	133	119
ENSG00000184113	CLDN5	-2.328	0.00529	0.00931	0	10	22	29
ENSG00000251018	RP11-80G7.1	-2.328	0.000809	0.00158	5	5	22	29
ENSG00000232380	ZDHHC20P4	-2.328	0.00135	0.00257	5	5	32	19
ENSG00000223652	AC106786.1	-2.319	9.49e-13	3.14e-12	28	40	186	154
ENSG00000251550	RP11-501C14.7	-2.317	3.37e-11	1.05e-10	29	23	129	131
ENSG00000164109	MAD2L1	-2.316	0	0	1770	1801	8905	8872
ENSG00000241255	RP1-89D4.1	-2.314	1.58e-12	5.17e-12	30	37	149	185
ENSG00000175294	CATSPER1	-2.295	8.75e-13	2.9e-12	29	34	158	152
ENSG00000177508	IRX3	-2.295	3.37e-54	2.57e-53	193	223	1045	998
ENSG00000212232	SNORD17	-2.293	5.98e-16	2.22e-15	39	49	211	221
ENSG00000270024	C8orf44-SGK3	-2.29	0.00556	0.00976	3	4	15	20
ENSG00000080986	NDC80	-2.288	0	0	2226	2319	11173	11022
ENSG00000137135	ARHGEF39	-2.281	1.78e-139	3.25e-138	494	487	2468	2301
ENSG00000103018	CYB5B	-2.275	0	0	4145	4223	20360	20153
ENSG00000104524	PYCRL	-2.265	2.81e-164	6.19e-163	781	736	3805	3489
ENSG00000065609	SNAP91	-2.263	5.87e-27	2.85e-26	123	100	556	515
ENSG00000214706	IFRD2	-2.258	0	0	2113	2147	10476	9907
ENSG00000135406	PRPH	-2.258	2.51e-05	5.68e-05	6	16	57	49
ENSG00000259086	RP11-134E15.2	-2.256	2.48e-21	1.07e-20	79	118	443	499
ENSG00000148832	PAOX	-2.254	5.28e-20	2.19e-19	104	70	428	403
ENSG00000183048	SLC25A10	-2.254	1.99e-59	1.63e-58	258	277	1363	1189
ENSG00000117399	CDC20	-2.251	0	0	7391	7361	35467	34766
ENSG00000154133	ROBO4	-2.245	1.58e-10	4.81e-10	29	24	124	128
ENSG00000247732	RP11-404K5.1	-2.24	0.00376	0.00676	2	8	19	29
ENSG00000228451	SDAD1P1	-2.233	5.12e-17	1.96e-16	62	77	285	369
ENSG00000212725	KRTAP2-1	-2.231	1.05e-24	4.89e-24	97	138	576	528
ENSG00000147571	CRH	-2.227	3.23e-31	1.69e-30	121	145	631	615
ENSG00000259570	RP11-671M22.4	-2.225	1.26e-05	2.9e-05	19	8	55	72
ENSG00000204682	CASC10	-2.222	1.34e-32	7.21e-32	159	139	720	671
ENSG00000273265	RP11-353K11.1	-2.221	0.000657	0.0013	8	6	26	40
ENSG00000234043	RP11-56M3.1	-2.221	0.00103	0.00198	6	5	27	25
ENSG00000176812	RP11-629O4.1	-2.216	6.97e-05	0.000152	11	8	38	51
ENSG00000081692	JMJD4	-2.214	4.41e-45	2.94e-44	203	185	942	859
ENSG00000233966	UBE2SP1	-2.213	6.38e-316	3.36e-314	1341	1313	6239	6066
ENSG00000260852	FBXL19-AS1	-2.211	3.05e-58	2.45e-57	253	247	1142	1174
ENSG00000165490	C11orf82	-2.206	1.05e-260	4.25e-259	1126	1239	5544	5370
ENSG00000182551	ADI1	-2.199	0	0	2232	2401	10783	10492
ENSG00000104267	CA2	-2.199	6.84e-83	7.27e-82	427	480	2002	2163
ENSG00000264301	RP11-527H14.3	-2.199	0.00193	0.0036	10	4	42	23
ENSG00000231007	CDC20P1	-2.197	8.04e-136	1.42e-134	538	564	2573	2482
ENSG00000144908	ALDH1L1	-2.193	0.00224	0.00414	54	4	104	162
ENSG00000251994	RNU2-27P	-2.193	0.00135	0.00256	6	5	24	27
ENSG00000131153	GINS2	-2.191	1.56e-300	7.71e-299	1768	1628	7779	7726
ENSG00000108528	SLC25A11	-2.189	7.9e-268	3.34e-266	1294	1275	6036	5676
ENSG00000075303	SLC25A40	-2.186	7.56e-241	2.75e-239	1107	1112	5090	5005
ENSG00000011426	ANLN	-2.181	0	0	8682	9289	41446	40067
ENSG00000153044	CENPH	-2.176	1.58e-132	2.72e-131	768	693	3433	3172
ENSG00000265688	MAFG-AS1	-2.172	2.36e-39	1.44e-38	163	185	835	734
ENSG00000133101	CCNA1	-2.169	6.04e-25	2.82e-24	114	106	530	460
ENSG00000117477	CCDC181	-2.168	6.05e-15	2.17e-14	86	54	333	297
ENSG00000133739	LRRCC1	-2.168	2.02e-123	3.28e-122	615	719	2926	3070
ENSG00000269656	CTD-2571L23.6	-2.166	0.00187	0.00348	2	13	37	31
ENSG00000250114	CTB-95B16.1	-2.165	0.000995	0.00192	7	6	28	31
ENSG00000228157	AC007952.5	-2.164	1.08e-13	3.72e-13	38	48	192	194
ENSG00000108106	UBE2S	-2.159	0	0	6088	6491	28714	27460
ENSG00000149089	APIP	-2.156	1.18e-99	1.49e-98	696	593	2995	2750
ENSG00000151503	NCAPD3	-2.153	0	0	2113	2205	9873	9332
ENSG00000185504	C17orf70	-2.151	4.52e-224	1.47e-222	1048	1123	4863	4783
ENSG00000160886	LY6K	-2.151	6.43e-12	2.07e-11	82	43	276	280
ENSG00000181449	SOX2	-2.145	3.44e-11	1.07e-10	37	75	232	264
ENSG00000182057	Z83851.3	-2.141	1.82e-10	5.5e-10	31	33	156	127
ENSG00000111665	CDCA3	-2.132	7.03e-312	3.64e-310	3197	2891	13655	13026
ENSG00000224126	UBE2SP2	-2.13	3.71e-152	7.37e-151	703	744	3265	3069
ENSG00000129654	FOXJ1	-2.127	0.00508	0.00896	3	6	20	20
ENSG00000155640	C10orf12	-2.118	6.14e-122	9.82e-121	513	575	2387	2336
ENSG00000270175	RP11-793H13.11	-2.117	3.84e-13	1.3e-12	46	41	192	186
ENSG00000148773	MKI67	-2.116	0	0	18091	18839	82089	78048
ENSG00000137561	TTPA	-2.111	8.66e-23	3.85e-22	98	128	475	502
ENSG00000160326	SLC2A6	-2.11	3.84e-69	3.52e-68	344	365	1566	1496
ENSG00000114923	SLC4A3	-2.101	3.85e-09	1.1e-08	39	28	124	164
ENSG00000183935	HTR7P1	-2.091	2.68e-39	1.63e-38	219	292	1064	1114
ENSG00000214518	KRTAP2-2	-2.091	4.25e-15	1.53e-14	50	67	260	239
ENSG00000204128	C2orf72	-2.088	5.88e-08	1.58e-07	19	22	85	90
ENSG00000160606	TLCD1	-2.087	2.5e-52	1.86e-51	306	340	1299	1447
ENSG00000176105	YES1	-2.087	0	0	3708	3677	15722	15653
ENSG00000198826	ARHGAP11A	-2.086	0	0	7939	7942	34495	32949
ENSG00000196361	ELAVL3	-2.083	8.33e-06	1.95e-05	13	39	97	124
ENSG00000131747	TOP2A	-2.083	0	0	8785	9495	39214	38247
ENSG00000255121	RP11-110I1.12	-2.081	7.95e-25	3.69e-24	117	119	485	514
ENSG00000269951	RP11-797A18.6	-2.079	7.4e-07	1.86e-06	26	29	84	149
ENSG00000198056	PRIM1	-2.078	3.06e-103	4.04e-102	739	930	3478	3571
ENSG00000257167	TMPO-AS1	-2.077	5.92e-86	6.54e-85	494	472	2059	2018
ENSG00000137310	TCF19	-2.075	0	0	2390	2468	10526	9937
ENSG00000149313	AASDHPPT	-2.073	0	0	2966	3032	12777	12462
ENSG00000184661	CDCA2	-2.072	6.26e-211	1.89e-209	1273	1446	5893	5540
ENSG00000188833	ENTPD8	-2.072	0.000155	0.000327	10	16	72	38
ENSG00000270062	RP11-248J18.3	-2.069	0.00407	0.0073	3	9	21	30
ENSG00000240668	KRT8P36	-2.055	8.48e-06	1.98e-05	16	12	61	56
ENSG00000233705	SLC26A4-AS1	-2.055	7.47e-06	1.76e-05	15	13	56	61
ENSG00000165410	CFL2	-2.05	0	0	3667	3810	15750	15222
ENSG00000270277	RP11-65L3.2	-2.046	0.000104	0.000223	9	17	43	65
ENSG00000171848	RRM2	-2.046	0	0	10614	11643	47162	44743
ENSG00000182093	WRB	-2.044	7.74e-179	1.92e-177	1048	1106	4624	4260
ENSG00000235748	RP11-32D17.4	-2.041	0.00377	0.00679	6	6	22	28
ENSG00000230662	TNPO1P2	-2.041	2.07e-11	6.51e-11	43	38	161	173
ENSG00000233903	Z83851.4	-2.039	2.79e-05	6.27e-05	20	11	53	75
ENSG00000212724	KRTAP2-3	-2.038	3.39e-134	5.93e-133	934	862	3822	3552
ENSG00000262904	RP11-144N1.1	-2.033	5.95e-11	1.84e-10	36	43	153	171
ENSG00000176046	NUPR1	-2.03	2.17e-06	5.31e-06	17	23	67	97
ENSG00000232573	RPL3P4	-2.026	8.01e-248	3.01e-246	1490	1636	6247	6484
ENSG00000229586	RP11-434D2.6	-2.024	3e-11	9.37e-11	43	38	161	169
ENSG00000205352	PRR13	-2.018	0	0	4257	4968	18740	18615
ENSG00000213417	KRTAP2-4	-2.017	1.46e-23	6.58e-23	125	158	604	542
ENSG00000261392	RP11-473I1.6	-2.013	0.00379	0.00681	5	6	23	22
ENSG00000142102	ATHL1	-2.011	1.1e-35	6.33e-35	208	242	855	959
ENSG00000250838	RP11-501C14.5	-2.004	9.02e-06	2.1e-05	17	16	55	78
ENSG00000175279	APITD1	-1.998	3.1e-33	1.7e-32	195	181	800	703
ENSG00000234648	AL162151.3	-1.997	1.36e-296	6.61e-295	1867	1969	7965	7349
ENSG00000089685	BIRC5	-1.997	0	0	3873	4075	16010	15716
ENSG00000231752	EMBP1	-1.997	5.07e-11	1.57e-10	37	47	163	173
ENSG00000198153	ZNF849P	-1.997	4.2e-09	1.2e-08	29	33	123	125
ENSG00000146066	HIGD2A	-1.996	1.23e-221	3.95e-220	1485	1422	5903	5694
ENSG00000142512	SIGLEC10	-1.994	2.13e-06	5.21e-06	14	25	73	83
ENSG00000224621	RP11-276H7.3	-1.993	2.43e-05	5.5e-05	15	14	49	67
ENSG00000111647	UHRF1BP1L	-1.991	2.55e-298	1.24e-296	1574	1666	6463	6421
ENSG00000244468	RP11-206M11.7	-1.987	3.77e-10	1.12e-09	43	57	168	229
ENSG00000168078	PBK	-1.985	3.23e-162	6.99e-161	1218	1283	5231	4669
ENSG00000113810	SMC4	-1.982	0	0	6628	6740	26725	26086
ENSG00000072501	SMC1A	-1.981	0	0	7280	7375	29255	28614
ENSG00000159259	CHAF1B	-1.975	2.03e-211	6.17e-210	1428	1369	5540	5456
ENSG00000233766	AC098617.1	-1.973	5.21e-06	1.24e-05	16	19	60	78
ENSG00000146376	ARHGAP18	-1.971	4.58e-157	9.48e-156	1077	1021	4173	4052
ENSG00000260833	AC124789.1	-1.97	7.66e-11	2.36e-10	43	63	188	228
ENSG00000128944	KNSTRN	-1.969	0	0	2681	2916	10797	11120
ENSG00000153406	NMRAL1	-1.969	8.47e-199	2.35e-197	1370	1561	5801	5678
ENSG00000164023	SGMS2	-1.968	3.11e-263	1.28e-261	1564	1568	6270	5984
ENSG00000165215	CLDN3	-1.964	5.08e-05	0.000112	23	23	57	123
ENSG00000262814	MRPL12	-1.962	4.74e-173	1.12e-171	1264	1467	5445	5197
ENSG00000189152	GRAPL	-1.961	9.52e-05	0.000205	12	12	45	49
ENSG00000155506	LARP1	-1.961	0	0	17762	18131	71380	68387
ENSG00000116455	WDR77	-1.952	1.89e-91	2.2e-90	579	661	2347	2450
ENSG00000185347	C14orf80	-1.948	1.88e-255	7.4e-254	1701	1624	6512	6320
ENSG00000242712	RN7SL529P	-1.948	0.000864	0.00168	6	19	41	56
ENSG00000237804	HNRNPA1P39	-1.945	8.09e-12	2.59e-11	96	68	272	360
ENSG00000116750	UCHL5	-1.943	1.98e-171	4.61e-170	1059	1113	4241	4112
ENSG00000187013	C17orf82	-1.942	4.8e-09	1.36e-08	41	32	150	131
ENSG00000187772	LIN28B	-1.942	0	0	5481	5477	21481	20625
ENSG00000115616	SLC9A2	-1.942	8.69e-05	0.000188	16	13	68	44
ENSG00000087053	MTMR2	-1.941	0	0	2080	2096	8166	7866
ENSG00000138083	SIX3	-1.936	4.68e-06	1.11e-05	16	22	64	82
ENSG00000187534	CTC-471F3.4	-1.934	2.43e-259	9.75e-258	2246	2572	9166	9249
ENSG00000227939	RPL3P2	-1.934	4.76e-172	1.11e-170	1105	1195	4428	4360
ENSG00000131711	MAP1B	-1.927	7.44e-297	3.61e-295	1816	1882	7225	6842
ENSG00000189332	RP11-113D6.10	-1.923	5.35e-11	1.66e-10	59	45	209	186
ENSG00000100316	RPL3	-1.922	0	0	58969	61598	231144	225729
ENSG00000187079	TEAD1	-1.92	0	0	5420	5691	21371	20678
ENSG00000150054	MPP7	-1.918	4.11e-06	9.84e-06	15	28	78	85
ENSG00000269906	RP11-248J18.2	-1.918	3.73e-08	1.01e-07	32	65	203	164
ENSG00000144339	TMEFF2	-1.911	1.48e-18	5.89e-18	117	99	406	407
ENSG00000109805	NCAPG	-1.91	0	0	3981	4202	15212	15550
ENSG00000259746	HSPE1P3	-1.908	2.22e-26	1.06e-25	268	201	861	900
ENSG00000172350	ABCG4	-1.906	9.32e-06	2.17e-05	15	19	63	65
ENSG00000258027	RP11-597A11.1	-1.906	0.00477	0.00847	13	5	27	41
ENSG00000103507	BCKDK	-1.905	8.03e-174	1.9e-172	1609	1481	5924	5650
ENSG00000169100	SLC25A6	-1.905	0	0	16746	16807	63241	62442
ENSG00000213070	HMGB3P6	-1.903	3.13e-11	9.79e-11	72	49	230	223
ENSG00000180155	LYNX1	-1.901	0.000626	0.00124	13	8	40	39
ENSG00000272508	RP11-96C23.14	-1.898	0.000243	0.0005	14	10	47	43
ENSG00000153130	SCOC	-1.896	2.74e-272	1.2e-270	1746	1897	6816	6747
ENSG00000066654	THUMPD1	-1.895	2.21e-279	1.01e-277	1781	1780	6741	6502
ENSG00000155438	NIFK	-1.891	0	0	2290	2425	8873	8615
ENSG00000231784	DBIL5P	-1.889	5.34e-12	1.72e-11	60	83	239	291
ENSG00000174595	KLF14	-1.883	2.42e-06	5.9e-06	47	22	138	117
ENSG00000198440	ZNF583	-1.883	2.08e-47	1.44e-46	329	323	1237	1169
ENSG00000054598	FOXC1	-1.877	8.8e-102	1.14e-100	672	672	2504	2432
ENSG00000177108	ZDHHC22	-1.877	0.000832	0.00162	10	10	36	38
ENSG00000226435	ANKRD18DP	-1.876	9.77e-19	3.92e-18	146	219	690	650
ENSG00000165887	ANKRD2	-1.876	0.000383	0.000774	8	18	48	48
ENSG00000123080	CDKN2C	-1.875	9.42e-169	2.15e-167	1283	1453	5041	4994
ENSG00000273084	RP11-1275H24.3	-1.872	3.69e-10	1.1e-09	44	46	176	154
ENSG00000117598	LPPR5	-1.871	0.000238	0.000492	10	15	45	47
ENSG00000258153	HSPE1P4	-1.868	4.06e-24	1.86e-23	262	196	806	866
ENSG00000131094	C1QL1	-1.866	1.86e-69	1.72e-68	501	518	1871	1843
ENSG00000126749	EMG1	-1.866	0	0	3720	3858	13923	13694
ENSG00000223459	FAM115B	-1.866	3.74e-203	1.07e-201	1468	1574	5543	5549
ENSG00000111907	TPD52L1	-1.866	6.12e-48	4.27e-47	322	343	1226	1198
ENSG00000167747	C19orf48	-1.858	0	0	4788	5189	18050	18119
ENSG00000067992	PDK3	-1.858	6.72e-15	2.4e-14	75	89	290	305
ENSG00000267751	AC009005.2	-1.856	8.33e-28	4.12e-27	231	193	747	788
ENSG00000237857	RP11-435O5.2	-1.85	4.16e-12	1.34e-11	70	88	326	244
ENSG00000147536	GINS4	-1.849	3.09e-105	4.13e-104	862	882	3321	2963
ENSG00000156486	KCNS2	-1.849	0.000691	0.00136	12	12	53	34
ENSG00000187634	SAMD11	-1.848	7.97e-12	2.55e-11	55	64	227	202
ENSG00000189091	SF3B3	-1.846	0	0	8055	8196	29696	28728
ENSG00000082497	SERTAD4	-1.843	4.72e-35	2.67e-34	350	456	1556	1336
ENSG00000164684	ZNF704	-1.842	8.9e-33	4.82e-32	397	312	1329	1214
ENSG00000036549	ZZZ3	-1.841	8.92e-201	2.51e-199	1451	1532	5404	5286
ENSG00000127586	CHTF18	-1.838	1.05e-92	1.24e-91	637	616	2234	2247
ENSG00000166851	PLK1	-1.837	0	0	7018	7327	26190	25078
ENSG00000056050	C4orf27	-1.836	6.91e-40	4.25e-39	432	584	1787	1841
ENSG00000246067	RAB30-AS1	-1.831	1.22e-21	5.28e-21	157	150	540	553
ENSG00000198890	PRMT6	-1.83	5.06e-114	7.48e-113	799	841	2980	2852
ENSG00000243926	TIPARP-AS1	-1.829	1.35e-06	3.33e-06	26	31	115	88
ENSG00000225721	RP11-269F19.2	-1.828	0.000189	0.000395	13	17	44	63
ENSG00000225094	SETP20	-1.828	3.15e-05	7.06e-05	22	28	115	63
ENSG00000175175	PPM1E	-1.826	1.03e-54	7.93e-54	473	440	1677	1560
ENSG00000180776	ZDHHC20	-1.825	9.72e-50	6.96e-49	393	418	1504	1370
ENSG00000178057	NDUFAF3	-1.822	2.68e-121	4.26e-120	922	913	3289	3200
ENSG00000134453	RBM17	-1.822	1.05e-252	4.08e-251	1884	2066	7065	6906
ENSG00000270589	RP11-348N5.7	-1.82	0.00432	0.00771	8	8	29	28
ENSG00000130829	DUSP9	-1.818	8.9e-09	2.49e-08	45	49	191	141
ENSG00000255893	RP11-685N10.1	-1.814	0.000165	0.000346	12	18	47	59
ENSG00000135451	TROAP	-1.812	0	0	2677	2722	9635	9324
ENSG00000130005	GAMT	-1.81	1.34e-37	7.95e-37	283	275	980	977
ENSG00000124942	AHNAK	-1.808	0	0	42843	44561	155338	150705
ENSG00000189057	FAM111B	-1.808	1.31e-206	3.85e-205	1598	1762	5966	5800
ENSG00000185269	NOTUM	-1.807	0.000102	0.000218	15	18	68	48
ENSG00000258317	RP11-603J24.5	-1.801	0.000722	0.00142	21	9	61	44
ENSG00000214018	RRM2P3	-1.8	3.5e-18	1.39e-17	115	133	438	426
ENSG00000272767	JMJD1C-AS1	-1.799	3.19e-06	7.7e-06	20	27	84	80
ENSG00000271550	RP11-561N12.7	-1.799	0.000725	0.00142	16	10	39	52
ENSG00000257335	MGAM	-1.797	0.00198	0.00369	11	9	38	32
ENSG00000263053	RP11-1055B8.6	-1.795	3.49e-05	7.79e-05	44	21	134	92
ENSG00000186767	SPIN4	-1.795	2.15e-218	6.81e-217	1716	1904	6398	6164
ENSG00000151725	CENPU	-1.792	4.86e-110	6.83e-109	836	909	3060	2985
ENSG00000267432	RP11-559N14.5	-1.789	0.000891	0.00173	11	12	43	37
ENSG00000229692	SOS1-IT1	-1.789	2.19e-08	5.99e-08	38	42	134	143
ENSG00000238133	MLK7-AS1	-1.788	0.00283	0.00518	10	11	28	45
ENSG00000261971	RP11-473M20.7	-1.788	1.5e-10	4.55e-10	133	80	401	335
ENSG00000198420	FAM115A	-1.779	0	0	3826	3840	13277	13031
ENSG00000078177	N4BP2	-1.777	1.55e-176	3.77e-175	1413	1500	5016	4966
ENSG00000203668	CHML	-1.776	7.78e-260	3.14e-258	1959	2080	7022	6813
ENSG00000109674	NEIL3	-1.776	4.58e-51	3.35e-50	635	558	2130	1956
ENSG00000176909	MAMSTR	-1.774	3.51e-16	1.31e-15	118	160	502	449
ENSG00000225206	MIR137HG	-1.773	1.25e-29	6.37e-29	208	216	743	707
ENSG00000078043	PIAS2	-1.772	1.91e-62	1.62e-61	618	589	2104	2020
ENSG00000112984	KIF20A	-1.769	0	0	4176	4235	14529	14144
ENSG00000105617	LENG1	-1.767	3.99e-22	1.74e-21	168	185	616	586
ENSG00000101940	WDR13	-1.767	3.08e-143	5.77e-142	1210	1234	4263	4054
ENSG00000163807	KIAA1143	-1.766	1.81e-174	4.3e-173	2586	3076	9863	9390
ENSG00000270659	RP11-105N14.1	-1.765	8.43e-10	2.48e-09	60	49	186	185
ENSG00000228649	AC005682.5	-1.764	2.4e-14	8.45e-14	179	148	644	467
ENSG00000104765	BNIP3L	-1.761	8.07e-270	3.47e-268	2483	2595	8494	8720
ENSG00000182899	RPL35A	-1.757	0	0	12579	12883	43115	42975
ENSG00000127564	PKMYT1	-1.755	3.16e-168	7.17e-167	1575	1759	5649	5607
ENSG00000218226	TATDN2P2	-1.755	2.81e-42	1.79e-41	364	351	1228	1185
ENSG00000146223	RPL7L1	-1.751	0	0	12370	12846	43417	41477
ENSG00000104889	RNASEH2A	-1.749	1.07e-240	3.9e-239	2001	2079	6812	6905
ENSG00000132436	FIGNL1	-1.745	1.75e-81	1.84e-80	741	746	2621	2364
ENSG00000133863	TEX15	-1.741	1.97e-110	2.79e-109	1177	1352	4400	4052
ENSG00000162493	PDPN	-1.739	6.64e-05	0.000145	20	17	61	63
ENSG00000242173	ARHGDIG	-1.736	7.05e-05	0.000154	17	24	79	58
ENSG00000154537	FAM27C	-1.734	7.44e-26	3.53e-25	241	311	878	959
ENSG00000185928	PAGR1	-1.734	5.86e-41	3.66e-40	393	428	1310	1422
ENSG00000173432	SAA1	-1.733	4.54e-06	1.08e-05	31	23	84	96
ENSG00000152952	PLOD2	-1.732	1.86e-175	4.45e-174	1557	1677	5464	5276
ENSG00000122420	PTGFR	-1.732	0.000588	0.00117	24	18	94	46
ENSG00000169679	BUB1	-1.731	0	0	6423	6616	21825	21451
ENSG00000203362	RP3-337H4.8	-1.731	0.00105	0.00201	14	44	72	121
ENSG00000129810	SGOL1	-1.73	1.61e-50	1.17e-49	620	566	2089	1847
ENSG00000132964	CDK8	-1.726	3.73e-101	4.79e-100	918	1007	3150	3219
ENSG00000100206	DMC1	-1.725	1.08e-19	4.43e-19	156	173	562	526
ENSG00000112029	FBXO5	-1.725	0	0	3628	3926	12540	12425
ENSG00000039650	PNKP	-1.724	8.53e-46	5.77e-45	397	419	1363	1334
ENSG00000130294	KIF1A	-1.722	1.24e-08	3.45e-08	62	60	237	166
ENSG00000224401	RPL7P57	-1.722	3.72e-06	8.93e-06	107	45	272	230
ENSG00000128266	GNAZ	-1.721	5.56e-13	1.86e-12	135	223	627	554
ENSG00000177879	AP3S1	-1.72	0	0	3797	4015	13261	12474
ENSG00000166803	KIAA0101	-1.72	7.21e-257	2.87e-255	2155	2218	7235	7167
ENSG00000273066	RP11-216L13.19	-1.72	1.71e-21	7.39e-21	185	186	632	591
ENSG00000115163	CENPA	-1.716	1.06e-156	2.19e-155	1651	1623	5584	5169
ENSG00000213036	RP11-365D23.4	-1.713	2.49e-09	7.16e-09	54	52	173	175
ENSG00000101003	GINS1	-1.71	8.07e-165	1.79e-163	1515	1608	5243	4974
ENSG00000258645	HSPE1P2	-1.709	1.18e-27	5.8e-27	280	272	846	959
ENSG00000164736	SOX17	-1.709	0.000863	0.00168	10	18	48	44
ENSG00000187164	KIAA1598	-1.707	6.95e-88	7.82e-87	931	925	2929	3130
ENSG00000261762	RP11-650L12.2	-1.706	1.58e-13	5.4e-13	115	105	397	321
ENSG00000183260	ABHD16B	-1.703	2.52e-21	1.08e-20	195	211	702	620
ENSG00000182368	FAM27A	-1.702	8.03e-45	5.33e-44	417	434	1433	1336
ENSG00000074201	CLNS1A	-1.699	0	0	4226	4101	13724	13310
ENSG00000178999	AURKB	-1.698	1.15e-263	4.72e-262	3371	3224	10913	10484
ENSG00000124767	GLO1	-1.694	0	0	14226	15302	48953	46600
ENSG00000111145	ELK3	-1.693	0	0	8664	8612	28454	27418
ENSG00000167641	PPP1R14A	-1.693	1.53e-16	5.79e-16	138	147	495	427
ENSG00000039560	RAI14	-1.693	0	0	5193	5618	17974	16987
ENSG00000168228	ZCCHC4	-1.688	1.1e-76	1.1e-75	773	871	2773	2525
ENSG00000268061	NAPA-AS1	-1.684	0.000211	0.000438	23	17	54	75
ENSG00000104835	SARS2	-1.681	5.14e-52	3.81e-51	550	525	1725	1722
ENSG00000102977	ACD	-1.679	2.33e-218	7.38e-217	1903	1928	6199	6068
ENSG00000104983	CCDC61	-1.679	3.99e-11	1.24e-10	70	77	229	242
ENSG00000197329	PELI1	-1.678	3.1e-45	2.07e-44	487	546	1594	1712
ENSG00000137760	ALKBH8	-1.676	1.44e-88	1.63e-87	806	862	2678	2654
ENSG00000258366	RTEL1	-1.676	1.08e-13	3.72e-13	125	102	368	358
ENSG00000085999	RAD54L	-1.675	2.18e-85	2.4e-84	1041	1037	3534	3101
ENSG00000178966	RMI1	-1.673	2.44e-170	5.63e-169	1765	1752	5719	5494
ENSG00000203883	SOX18	-1.67	4.35e-08	1.17e-07	47	71	175	201
ENSG00000197459	HIST1H2BH	-1.669	1.87e-26	9e-26	224	250	739	769
ENSG00000174516	PELI3	-1.666	6.24e-16	2.32e-15	132	135	412	436
ENSG00000234518	PTGES3P1	-1.665	5.36e-06	1.27e-05	31	48	146	105
ENSG00000198000	NOL8	-1.662	1.79e-239	6.43e-238	2333	2378	7645	7263
ENSG00000141314	RHBDL3	-1.661	0.0035	0.00632	10	12	33	37
ENSG00000253910	PCDHGB2	-1.66	1.14e-13	3.92e-13	100	117	333	353
ENSG00000186193	SAPCD2	-1.659	1.19e-215	3.71e-214	2021	2130	6731	6382
ENSG00000253307	RP11-10J21.4	-1.658	0.00459	0.00816	13	10	29	44
ENSG00000237036	ZEB1-AS1	-1.658	2.84e-37	1.67e-36	381	450	1344	1278
ENSG00000134222	PSRC1	-1.657	2.01e-138	3.62e-137	1472	1466	4710	4556
ENSG00000078900	TP73	-1.656	6.09e-26	2.89e-25	237	225	725	731
ENSG00000005302	MSL3	-1.654	1.59e-71	1.51e-70	716	687	2165	2250
ENSG00000212664	RP11-592N21.1	-1.653	4e-175	9.54e-174	1934	1852	5933	5970
ENSG00000215784	FAM72D	-1.652	9.09e-319	4.92e-317	4348	4542	13822	14119
ENSG00000146677	AC004453.8	-1.65	0.00162	0.00305	11	15	41	41
ENSG00000237211	SETP4	-1.647	5.89e-05	0.000129	20	37	78	101
ENSG00000123213	NLN	-1.644	0	0	4742	5245	15665	15552
ENSG00000174917	C19orf70	-1.643	5.13e-96	6.24e-95	935	1000	3036	3008
ENSG00000221949	C12orf61	-1.642	1.08e-05	2.51e-05	28	35	89	108
ENSG00000198498	TMA16	-1.641	5.56e-42	3.53e-41	620	621	1797	2073
ENSG00000184060	ADAP2	-1.638	3.76e-06	9.03e-06	74	38	186	163
ENSG00000271524	CTC-260E6.10	-1.638	0.00546	0.00959	15	8	41	31
ENSG00000236058	RP11-215A21.2	-1.637	2.57e-64	2.24e-63	764	708	2243	2335
ENSG00000054179	ENTPD2	-1.636	0.00275	0.00504	14	10	38	37
ENSG00000163507	KIAA1524	-1.633	7.86e-155	1.59e-153	1712	1748	5315	5415
ENSG00000167900	TK1	-1.633	0	0	5191	5071	15892	15930
ENSG00000186871	ERCC6L	-1.632	5.23e-226	1.72e-224	2329	2516	7558	7455
ENSG00000101132	PFDN4	-1.628	1.11e-102	1.45e-101	1062	1106	3341	3360
ENSG00000128408	RIBC2	-1.628	1.25e-10	3.82e-10	73	87	239	256
ENSG00000171388	APLN	-1.626	7.69e-25	3.58e-24	219	246	740	696
ENSG00000245522	RP11-540A21.2	-1.626	1.27e-08	3.52e-08	52	69	192	182
ENSG00000261996	CTC-281F24.1	-1.625	0.000741	0.00145	12	30	60	70
ENSG00000265681	RPL17	-1.624	0	0	22795	23694	71660	71657
ENSG00000134291	TMEM106C	-1.624	0	0	4988	4884	15519	14906
ENSG00000185924	RTN4RL1	-1.622	0.00173	0.00324	17	16	66	36
ENSG00000130881	LRP3	-1.621	4.11e-55	3.17e-54	639	677	2076	1973
ENSG00000227959	RP11-276H7.2	-1.621	2.85e-06	6.9e-06	40	34	110	118
ENSG00000149948	HMGA2	-1.62	0	0	36042	38270	115437	112997
ENSG00000011260	UTP18	-1.62	1.41e-267	5.94e-266	2953	3108	9553	9076
ENSG00000237870	AC073130.1	-1.618	1.03e-05	2.39e-05	32	34	92	111
ENSG00000204934	ATP6V0E2-AS1	-1.616	1.83e-15	6.69e-15	215	168	583	591
ENSG00000214244	SETP21	-1.616	9.87e-20	4.06e-19	206	255	658	755
ENSG00000171604	CXXC5	-1.615	3.61e-14	1.26e-13	136	125	387	413
ENSG00000204957	AC006486.1	-1.614	8.84e-14	3.05e-13	110	130	378	357
ENSG00000241852	C8orf58	-1.614	5.91e-153	1.18e-151	1822	1780	5615	5409
ENSG00000172809	RPL38	-1.613	0	0	10598	10733	32581	32663
ENSG00000103653	CSK	-1.611	4.31e-276	1.92e-274	3096	3181	9807	9365
ENSG00000167637	ZNF283	-1.611	3.34e-122	5.37e-121	1511	1466	4545	4551
ENSG00000144645	OSBPL10	-1.609	1.51e-150	2.96e-149	1706	1686	5235	5111
ENSG00000113658	SMAD5	-1.605	2.03e-235	7.1e-234	2447	2491	7570	7453
ENSG00000164076	CAMKV	-1.604	1.09e-12	3.61e-12	116	103	326	340
ENSG00000167971	CASKIN1	-1.604	2.15e-06	5.26e-06	54	36	137	137
ENSG00000037897	METTL1	-1.603	1.67e-75	1.65e-74	958	914	2774	2914
ENSG00000050628	PTGER3	-1.603	0.00014	0.000295	26	44	134	79
ENSG00000160201	U2AF1	-1.603	0	0	5105	5296	16017	15575
ENSG00000179841	AKAP5	-1.602	3.06e-19	1.24e-18	199	231	678	628
ENSG00000214756	METTL12	-1.601	1.84e-25	8.68e-25	275	255	797	811
ENSG00000168874	ATOH8	-1.6	4.61e-20	1.91e-19	226	207	675	638
ENSG00000188610	FAM72B	-1.6	0	0	4683	4848	14330	14566
ENSG00000020181	GPR124	-1.6	9.88e-05	0.000212	25	26	93	62
ENSG00000050030	KIAA2022	-1.6	9.41e-05	0.000202	55	29	155	100
ENSG00000166823	MESP1	-1.599	1.27e-08	3.52e-08	59	64	178	195
ENSG00000092140	G2E3	-1.595	1.05e-154	2.12e-153	1717	1828	5419	5290
ENSG00000143499	SMYD2	-1.595	1.66e-65	1.47e-64	1059	967	2940	3179
ENSG00000196550	FAM72A	-1.594	0	0	4629	4713	14019	14174
ENSG00000069275	NUCKS1	-1.593	0	0	10624	10767	32433	32103
ENSG00000244716	RP11-20O24.4	-1.593	0	0	6232	6235	18786	18828
ENSG00000235605	RP5-827C21.1	-1.593	0.000992	0.00191	21	14	45	61
ENSG00000178404	DDC8	-1.592	0.00115	0.00221	23	16	73	45
ENSG00000227640	SOX21-AS1	-1.592	0.000783	0.00153	21	20	78	46
ENSG00000134852	CLOCK	-1.591	3.67e-161	7.87e-160	1855	2045	5893	5860
ENSG00000259838	TCEB1P2	-1.591	1.85e-12	6.05e-12	105	120	321	357
ENSG00000259498	RP11-244F12.3	-1.589	1.1e-25	5.22e-25	329	291	906	960
ENSG00000175886	RPL7AP66	-1.589	0	0	5846	5775	17582	17380
ENSG00000205133	TRIQK	-1.589	1.04e-59	8.54e-59	766	840	2581	2250
ENSG00000148303	RPL7A	-1.588	0	0	64286	65303	196473	193147
ENSG00000226084	RP4-706A16.3	-1.587	4.42e-291	2.08e-289	4943	4738	14484	14591
ENSG00000083312	TNPO1	-1.587	0	0	13516	13862	41863	40404
ENSG00000205269	TMEM170B	-1.586	1.27e-69	1.18e-68	737	816	2347	2316
ENSG00000137941	TTLL7	-1.586	2.92e-74	2.86e-73	778	838	2464	2389
ENSG00000213145	CRIP1	-1.581	5.47e-81	5.71e-80	914	895	2769	2643
ENSG00000197535	MYO5A	-1.581	8.97e-289	4.19e-287	3623	3691	11137	10750
ENSG00000233380	RPS2P48	-1.581	0.000307	0.000627	22	33	104	61
ENSG00000198157	HMGN5	-1.577	1.05e-11	3.35e-11	103	103	328	287
ENSG00000120802	TMPO	-1.577	0	0	12345	13160	38415	37654
ENSG00000175063	UBE2C	-1.575	0	0	5045	5179	15353	15103
ENSG00000099800	TIMM13	-1.573	1.51e-248	5.73e-247	3909	3786	11495	11407
ENSG00000217241	CBX3P9	-1.572	3e-11	9.38e-11	94	107	283	315
ENSG00000165209	STRBP	-1.572	1.2e-210	3.62e-209	2388	2544	7338	7331
ENSG00000187951	ARHGAP11B	-1.571	3.72e-176	9e-175	2746	2584	7924	7912
ENSG00000127528	KLF2	-1.571	1.15e-50	8.4e-50	610	667	1888	1907
ENSG00000145592	RPL37	-1.571	0	0	21987	22524	65911	66293
ENSG00000196584	XRCC2	-1.57	7.75e-103	1.02e-101	1187	1263	3622	3652
ENSG00000101856	PGRMC1	-1.569	5.41e-198	1.49e-196	3697	4206	12093	11355
ENSG00000170469	SPATA24	-1.569	4.54e-08	1.22e-07	74	60	219	179
ENSG00000176890	TYMS	-1.568	0	0	6561	6564	19580	19330
ENSG00000092470	WDR76	-1.568	7.83e-140	1.43e-138	1775	1730	5258	5132
ENSG00000157851	DPYSL5	-1.567	2.44e-12	7.95e-12	116	106	342	316
ENSG00000112531	QKI	-1.567	0	0	12984	13802	40152	39189
ENSG00000108953	YWHAE	-1.566	0	0	17380	18431	53407	52658
ENSG00000261373	VPS9D1-AS1	-1.565	3.9e-106	5.25e-105	1311	1408	4162	3884
ENSG00000225077	LINC00337	-1.563	8.14e-08	2.16e-07	63	54	168	178
ENSG00000242445	RPL7AP11	-1.563	1.04e-187	2.7e-186	2045	2171	6237	6219
ENSG00000227992	AC108463.2	-1.562	1.87e-05	4.25e-05	41	31	99	114
ENSG00000101182	PSMA7	-1.562	0	0	6653	6569	19632	19411
ENSG00000240489	SETP14	-1.562	2.56e-80	2.66e-79	950	1039	2904	2969
ENSG00000143228	NUF2	-1.561	2.43e-87	2.71e-86	1260	1476	4129	3946
ENSG00000249784	SCARNA22	-1.558	8.19e-05	0.000177	22	40	84	99
ENSG00000112877	CEP72	-1.557	4.68e-37	2.74e-36	448	504	1461	1341
ENSG00000230701	FBXW4P1	-1.557	0.00504	0.0089	10	14	36	35
ENSG00000214761	HNRNPA1P15	-1.557	3.33e-28	1.65e-27	377	474	1224	1280
ENSG00000115541	HSPE1	-1.557	0	0	6592	6465	19283	19131
ENSG00000109475	RPL34	-1.557	0	0	11179	11341	33385	32892
ENSG00000124562	SNRPC	-1.556	0	0	5478	5369	15918	15984
ENSG00000101972	STAG2	-1.556	0	0	5267	5495	16228	15408
ENSG00000251259	AC004069.2	-1.554	1.16e-235	4.04e-234	2730	2887	8355	8135
ENSG00000132646	PCNA	-1.553	0	0	5608	5547	16481	16258
ENSG00000115020	PIKFYVE	-1.552	1.84e-298	8.98e-297	3878	4154	11904	11648
ENSG00000242071	RPL7AP6	-1.552	0	0	10586	10914	31477	31567
ENSG00000203817	FAM72C	-1.551	2.2e-165	4.91e-164	2414	2616	7209	7531
ENSG00000236562	RP11-396M11.1	-1.551	4.89e-05	0.000108	37	25	97	85
ENSG00000258099	RP11-686G8.2	-1.55	0.0038	0.00683	9	24	49	48
ENSG00000142731	PLK4	-1.548	7.94e-134	1.39e-132	1799	1950	5419	5543
ENSG00000107789	MINPP1	-1.547	3.67e-81	3.84e-80	964	1066	2984	2947
ENSG00000205544	TMEM256	-1.546	1.07e-63	9.23e-63	748	721	2226	2063
ENSG00000125686	MED1	-1.543	2.56e-273	1.13e-271	3510	3626	10433	10367
ENSG00000144278	GALNT13	-1.542	1.28e-92	1.51e-91	1090	1125	3260	3190
ENSG00000080345	RIF1	-1.541	0	0	8233	8357	24849	23411
ENSG00000270956	RP11-65L3.4	-1.54	0.0054	0.00949	9	17	39	37
ENSG00000230170	HNRNPA1P28	-1.536	8.05e-07	2.02e-06	91	62	259	185
ENSG00000165480	SKA3	-1.535	4.49e-188	1.17e-186	2155	2222	6492	6195
ENSG00000188760	TMEM198	-1.535	3.36e-15	1.22e-14	242	195	661	606
ENSG00000261335	RP11-318A15.2	-1.534	0.00245	0.0045	11	31	65	57
ENSG00000267296	CEBPA-AS1	-1.533	0.000878	0.00171	16	25	50	69
ENSG00000165630	PRPF18	-1.533	5.97e-15	2.14e-14	162	191	496	526
ENSG00000234432	RP11-1275H24.1	-1.533	2.12e-08	5.81e-08	69	67	211	183
ENSG00000125967	NECAB3	-1.53	1.03e-51	7.57e-51	666	670	1939	1919
ENSG00000267356	RP11-411B10.3	-1.53	8.8e-06	2.05e-05	56	36	137	129
ENSG00000241741	RPL7AP30	-1.53	6.82e-23	3.04e-22	281	357	944	899
ENSG00000197299	BLM	-1.528	9.8e-84	1.06e-82	1274	1493	4034	3944
ENSG00000232119	MCTS1	-1.528	1.42e-107	1.94e-106	1439	1421	4127	4120
ENSG00000198554	WDHD1	-1.527	9.31e-80	9.61e-79	1184	1123	3284	3363
ENSG00000228998	RP11-697E2.7	-1.526	3.04e-42	1.94e-41	517	562	1595	1513
ENSG00000131469	RPL27	-1.526	0	0	19460	19843	56991	56192
ENSG00000163808	KIF15	-1.525	1.47e-70	1.38e-69	890	958	2602	2717
ENSG00000165282	PIGO	-1.525	9.54e-196	2.6e-194	2642	2749	8042	7476
ENSG00000164104	HMGB2	-1.523	0	0	9940	9987	28818	28468
ENSG00000236859	NIFK-AS1	-1.523	2.46e-20	1.03e-19	264	228	713	701
ENSG00000100908	EMC9	-1.522	2.39e-43	1.56e-42	597	684	1896	1783
ENSG00000174013	FBXO45	-1.522	1.71e-298	8.38e-297	4319	4587	12902	12674
ENSG00000171126	KCNG3	-1.522	7.72e-22	3.36e-21	289	264	842	747
ENSG00000266947	RP11-799D4.4	-1.521	4.66e-05	0.000103	33	47	136	94
ENSG00000175305	CCNE2	-1.52	2.94e-35	1.67e-34	513	470	1446	1374
ENSG00000143476	DTL	-1.52	9.18e-203	2.62e-201	2700	2746	8058	7561
ENSG00000118961	C2orf43	-1.519	8.67e-68	7.81e-67	1354	1223	3579	3807
ENSG00000189403	HMGB1	-1.519	0	0	33996	35023	98325	99419
ENSG00000184108	TRIML1	-1.519	0.000782	0.00153	21	19	50	65
ENSG00000273366	CTA-989H11.1	-1.517	0.000844	0.00164	15	24	60	52
ENSG00000225573	RPL35P5	-1.517	0.000448	0.000899	18	21	56	56
ENSG00000172469	MANEA	-1.516	1.42e-37	8.44e-37	807	1098	2810	2638
ENSG00000084628	NKAIN1	-1.515	0.00411	0.00737	20	11	50	39
ENSG00000230667	SETSIP	-1.515	4.48e-09	1.27e-08	99	94	316	236
ENSG00000165175	MID1IP1	-1.514	2.35e-97	2.9e-96	1373	1338	3973	3770
ENSG00000141905	NFIC	-1.514	6.15e-310	3.17e-308	5536	5585	16614	15157
ENSG00000244187	TMEM141	-1.514	6.14e-50	4.41e-49	726	715	2113	2003
ENSG00000258359	PCNPP1	-1.512	0.00026	0.000535	24	26	83	60
ENSG00000105963	ADAP1	-1.511	2.26e-05	5.11e-05	42	61	179	115
ENSG00000237214	RP11-12M9.3	-1.509	5.09e-14	1.77e-13	164	176	457	511
ENSG00000168491	CCDC110	-1.508	3.33e-05	7.44e-05	42	31	105	103
ENSG00000162989	KCNJ3	-1.508	1.31e-07	3.45e-07	65	60	170	186
ENSG00000225200	AB019441.29	-1.506	6.3e-19	2.54e-18	334	266	836	869
ENSG00000102384	CENPI	-1.506	5.84e-64	5.05e-63	948	907	2751	2517
ENSG00000187840	EIF4EBP1	-1.506	1.16e-253	4.52e-252	3681	3682	10658	10257
ENSG00000138326	RPS24	-1.506	0	0	16560	17138	48372	47313
ENSG00000184058	TBX1	-1.505	1.46e-25	6.87e-25	392	349	1109	994
ENSG00000141429	GALNT1	-1.504	2.2e-245	8.15e-244	3239	3334	9376	9262
ENSG00000214821	HMGB1P4	-1.504	1.49e-11	4.73e-11	117	110	323	321
ENSG00000206228	HNRNPA1P4	-1.503	4.66e-94	5.56e-93	1563	1829	4805	4807
ENSG00000006634	DBF4	-1.502	2.62e-205	7.6e-204	3856	4352	11825	11425
ENSG00000225695	HNRNPA1P35	-1.501	8.68e-169	1.98e-167	3023	3418	9078	9152
ENSG00000163535	SGOL2	-1.501	8.91e-195	2.41e-193	3309	3702	10060	9790
ENSG00000270665	HNRNPA1P67	-1.498	1.46e-25	6.89e-25	352	442	1148	1095
ENSG00000143452	HORMAD1	-1.497	6.38e-60	5.25e-59	748	792	2145	2202
ENSG00000197360	ZNF98	-1.497	6.52e-12	2.09e-11	139	146	369	436
ENSG00000153015	CWC27	-1.495	1.22e-97	1.51e-96	1314	1350	3737	3770
ENSG00000139200	PIANP	-1.495	2.67e-08	7.27e-08	128	90	344	271
ENSG00000229251	HNRNPA1P8	-1.494	1.13e-230	3.82e-229	3257	3266	9373	9005
ENSG00000139220	PPFIA2	-1.494	0.000187	0.00039	28	50	130	90
ENSG00000240509	RPL34P18	-1.494	1.3e-13	4.44e-13	176	155	463	470
ENSG00000151923	TIAL1	-1.494	4.93e-198	1.37e-196	2508	2630	7383	7093
ENSG00000196363	WDR5	-1.494	0	0	4825	4971	13885	13701
ENSG00000204366	ZBTB12	-1.494	2.06e-34	1.15e-33	479	566	1477	1466
ENSG00000172339	ALG14	-1.492	1.97e-40	1.22e-39	543	600	1647	1568
ENSG00000134057	CCNB1	-1.492	0	0	11120	11819	32762	31758
ENSG00000197332	ZNF833P	-1.492	0.000251	0.000517	20	30	71	70
ENSG00000119335	SET	-1.491	0	0	34567	36201	101175	97753
ENSG00000160285	LSS	-1.49	7.39e-254	2.88e-252	4288	4198	12149	11684
ENSG00000102879	CORO1A	-1.489	1.72e-21	7.44e-21	375	307	966	949
ENSG00000225151	GOLGA2P7	-1.489	1.62e-159	3.42e-158	2287	2498	6661	6771
ENSG00000142937	RPS8	-1.489	0	0	29934	30456	85578	83965
ENSG00000141437	SLC25A52	-1.489	1.35e-07	3.54e-07	92	65	213	228
ENSG00000189068	VSTM1	-1.488	1.59e-09	4.63e-09	108	165	362	404
ENSG00000217835	RP6-159A1.2	-1.487	1.12e-08	3.11e-08	79	95	224	264
ENSG00000179041	RRS1	-1.486	0	0	6563	6983	19415	18520
ENSG00000214413	BBIP1	-1.485	4.05e-36	2.35e-35	513	508	1400	1458
ENSG00000185960	SHOX	-1.484	4.21e-07	1.07e-06	77	58	204	174
ENSG00000224578	HNRNPA1P48	-1.483	0	0	14171	15094	41509	40287
ENSG00000259344	RP11-566K19.6	-1.482	4.09e-10	1.22e-09	153	251	561	568
ENSG00000175550	DRAP1	-1.48	0	0	12146	12073	33524	34024
ENSG00000157315	TMED6	-1.479	0.00015	0.000316	35	37	122	79
ENSG00000160049	DFFA	-1.476	0	0	7222	7531	20745	20294
ENSG00000215492	HNRNPA1P7	-1.476	0	0	12823	13590	37139	36319
ENSG00000196083	IL1RAP	-1.476	6.36e-96	7.73e-95	1346	1431	3975	3751
ENSG00000197355	UAP1L1	-1.475	3.94e-36	2.28e-35	591	602	1773	1543
ENSG00000267776	AC006116.24	-1.474	0.00413	0.00739	12	21	53	39
ENSG00000227008	RP3-417G15.1	-1.474	2.56e-70	2.39e-69	1309	1571	3999	4004
ENSG00000224094	RPS24P8	-1.474	8.96e-73	8.63e-72	1336	1592	4059	4074
ENSG00000230165	CTB-1144G6.5	-1.472	0.000263	0.00054	27	54	98	127
ENSG00000126368	NR1D1	-1.471	3.38e-31	1.78e-30	512	462	1389	1311
ENSG00000196934	RIMBP3B	-1.471	7.35e-05	0.00016	55	34	109	138
ENSG00000213997	PGAM1P7	-1.47	0.00047	0.000941	23	22	66	59
ENSG00000196622	RIMBP3	-1.47	4.68e-05	0.000104	59	34	128	130
ENSG00000197937	ZNF347	-1.47	1.12e-53	8.5e-53	810	735	2152	2129
ENSG00000183186	C2CD4C	-1.469	9.9e-07	2.47e-06	51	71	160	178
ENSG00000139675	HNRNPA1L2	-1.469	0	0	15622	17130	46463	44213
ENSG00000170775	GPR37	-1.467	1e-43	6.53e-43	671	656	1822	1847
ENSG00000125691	RPL23	-1.467	0	0	35298	35867	98230	98452
ENSG00000226525	RPS7P10	-1.467	1.65e-18	6.57e-18	320	397	901	1082
ENSG00000165169	DYNLT3	-1.466	3.35e-56	2.63e-55	773	839	2180	2274
ENSG00000138758	2017-09-11	-1.465	0	0	7744	8175	22353	21592
ENSG00000259774	RP11-182J1.13	-1.465	7.59e-05	0.000165	27	37	96	81
ENSG00000176208	ATAD5	-1.464	5.55e-64	4.81e-63	987	953	2795	2557
ENSG00000254221	PCDHGB1	-1.464	7.02e-08	1.87e-07	88	75	250	200
ENSG00000189337	KAZN	-1.461	0.00202	0.00375	45	17	87	84
ENSG00000040275	SPDL1	-1.461	0	0	5080	5150	14146	14008
ENSG00000240541	TM4SF1-AS1	-1.46	1.35e-08	3.75e-08	76	102	249	241
ENSG00000082482	KCNK2	-1.459	7.34e-08	1.96e-07	77	76	233	188
ENSG00000146802	TMEM168	-1.459	5.04e-87	5.61e-86	1327	1366	3636	3768
ENSG00000186132	C2orf76	-1.457	3.37e-26	1.61e-25	390	360	1024	1035
ENSG00000219451	RPL23P8	-1.457	2.21e-30	1.14e-29	451	538	1390	1326
ENSG00000261777	RP11-529K1.2	-1.456	3.09e-06	7.47e-06	73	53	157	189
ENSG00000214223	HNRNPA1P10	-1.455	0	0	15153	16090	43374	42264
ENSG00000160193	WDR4	-1.455	1.95e-59	1.59e-58	910	862	2489	2370
ENSG00000226121	AHCTF1P1	-1.454	1.81e-148	3.5e-147	2377	2319	6371	6493
ENSG00000169884	WNT10B	-1.454	5.26e-13	1.76e-12	205	228	668	519
ENSG00000007376	RPUSD1	-1.452	1.31e-113	1.93e-112	1695	1673	4674	4539
ENSG00000235643	RP1-69M21.2	-1.451	0.00152	0.00288	16	23	48	59
ENSG00000087191	PSMC5	-1.45	0	0	14159	14245	38949	38637
ENSG00000139618	BRCA2	-1.449	2.35e-97	2.9e-96	1541	1566	4396	4088
ENSG00000166503	HDGFRP3	-1.449	2.43e-121	3.87e-120	2486	2898	7519	7180
ENSG00000176842	IRX5	-1.447	2.85e-14	1e-13	183	181	497	496
ENSG00000164985	PSIP1	-1.447	0	0	5716	5679	15704	15369
ENSG00000135486	HNRNPA1	-1.446	0	0	83036	88255	236986	229828
ENSG00000235065	RPL24P2	-1.446	8.02e-07	2.01e-06	92	76	192	266
ENSG00000173540	GMPPB	-1.445	8.09e-23	3.6e-22	293	315	820	836
ENSG00000236956	NF1P8	-1.445	4.35e-07	1.11e-06	91	90	203	290
ENSG00000235454	RP11-678B3.2	-1.445	2.34e-17	9.04e-17	344	272	827	851
ENSG00000173465	SSSCA1	-1.444	6.16e-97	7.55e-96	1537	1506	4211	4071
ENSG00000269402	AC116407.2	-1.442	0.00288	0.00526	15	18	47	43
ENSG00000235776	AC000089.3	-1.441	2.06e-24	9.49e-24	349	350	1000	898
ENSG00000234742	AC144530.1	-1.44	0.000819	0.0016	31	19	74	62
ENSG00000130638	ATXN10	-1.44	1.42e-163	3.12e-162	2511	2642	6913	7071
ENSG00000167513	CDT1	-1.44	0	0	5346	5514	14972	14491
ENSG00000104812	GYS1	-1.44	9.65e-77	9.64e-76	1075	1125	3012	2958
ENSG00000250474	WBP1LP2	-1.44	0.00186	0.00346	17	19	53	45
ENSG00000248498	ASNSP1	-1.439	1.2e-14	4.24e-14	247	344	750	853
ENSG00000006576	PHTF2	-1.439	0	0	5574	5601	15536	14766
ENSG00000266469	CTB-131K11.1	-1.438	2.01e-31	1.06e-30	450	445	1215	1210
ENSG00000167965	MLST8	-1.438	2.25e-157	4.68e-156	2317	2281	6340	6119
ENSG00000231579	RPL7P21	-1.438	2.62e-23	1.17e-22	441	392	1211	1047
ENSG00000259699	HMGB1P8	-1.437	3.3e-08	8.97e-08	74	81	218	202
ENSG00000226268	RP11-61N20.3	-1.436	6.86e-22	2.99e-21	299	356	882	890
ENSG00000128245	YWHAH	-1.436	0	0	5400	5543	14955	14648
ENSG00000215283	HMGB3P24	-1.435	2.36e-06	5.74e-06	54	52	139	148
ENSG00000213881	NPM1P6	-1.435	0.00477	0.00846	19	16	37	58
ENSG00000187123	LYPD6	-1.434	0.000484	0.000967	22	26	67	63
ENSG00000170312	CDK1	-1.433	0	0	7158	7406	19963	19348
ENSG00000181856	SLC2A4	-1.433	6.64e-05	0.000145	41	77	137	182
ENSG00000147894	C9orf72	-1.432	5.49e-34	3.04e-33	513	576	1453	1486
ENSG00000137414	FAM8A1	-1.43	4.59e-196	1.25e-194	3226	3255	8996	8463
ENSG00000139133	ALG10	-1.429	1.22e-56	9.67e-56	831	915	2326	2377
ENSG00000164603	C7orf60	-1.429	5.74e-34	3.18e-33	542	597	1485	1582
ENSG00000081041	CXCL2	-1.424	1.77e-283	8.15e-282	6361	6136	16658	16870
ENSG00000156509	FBXO43	-1.424	7.52e-38	4.47e-37	672	792	1979	1950
ENSG00000132967	HMGB1P5	-1.423	0	0	10740	10984	28773	29464
ENSG00000178814	OPLAH	-1.422	2.66e-15	9.68e-15	257	219	620	656
ENSG00000148019	CEP78	-1.421	1.16e-157	2.42e-156	2279	2332	6335	6012
ENSG00000110958	PTGES3	-1.42	0	0	37811	38410	103275	100720
ENSG00000010270	STARD3NL	-1.419	2.29e-122	3.69e-121	1852	1910	5080	4980
ENSG00000167799	NUDT8	-1.417	1.61e-21	6.95e-21	329	306	873	823
ENSG00000171612	SLC25A33	-1.416	2.33e-93	2.75e-92	1494	1532	4160	3917
ENSG00000177646	ACAD9	-1.415	3.78e-84	4.09e-83	1286	1391	3601	3536
ENSG00000101974	ATP11C	-1.415	2.71e-07	6.99e-07	126	85	306	257
ENSG00000233461	RP11-295G20.2	-1.415	2.2e-21	9.47e-21	283	300	778	777
ENSG00000213839	RP11-3J10.4	-1.415	4.98e-23	2.23e-22	316	346	880	886
ENSG00000272079	LA16c-380H5.5	-1.414	9.24e-10	2.71e-09	182	144	483	386
ENSG00000220157	HNRNPA1P12	-1.413	9.38e-14	3.23e-13	317	237	785	691
ENSG00000177679	SRRM3	-1.413	5.96e-10	1.76e-09	117	154	386	336
ENSG00000064763	FAR2	-1.412	7.23e-76	7.17e-75	1128	1188	3134	3030
ENSG00000112701	SENP6	-1.412	0	0	5066	5264	13999	13499
ENSG00000262576	PCDHGA4	-1.411	4.32e-12	1.4e-11	147	154	407	394
ENSG00000124097	HMGB1P1	-1.409	6.65e-55	5.11e-54	836	847	2202	2268
ENSG00000171033	PKIA	-1.409	2.44e-98	3.05e-97	2130	1988	5373	5566
ENSG00000142494	SLC47A1	-1.409	6.44e-14	2.23e-13	198	242	605	564
ENSG00000240914	RPL15P2	-1.408	1.06e-56	8.4e-56	992	1156	2822	2878
ENSG00000001617	SEMA3F	-1.408	2.79e-05	6.27e-05	40	68	141	146
ENSG00000230797	YY2	-1.407	1.84e-11	5.83e-11	161	219	504	504
ENSG00000183137	CEP57L1	-1.406	4.66e-74	4.56e-73	1133	1227	3163	3092
ENSG00000162636	FAM102B	-1.405	1.35e-120	2.12e-119	1954	1959	5250	5115
ENSG00000010292	NCAPD2	-1.405	0	0	19190	19483	52268	50161
ENSG00000230055	CISD3	-1.404	3.92e-58	3.15e-57	861	870	2304	2278
ENSG00000072163	LIMS2	-1.404	0.000231	0.000478	32	34	73	102
ENSG00000176871	WSB2	-1.404	0	0	6672	6871	18295	17540
ENSG00000213707	HMGB1P10	-1.403	8.07e-81	8.41e-80	1375	1516	3790	3856
ENSG00000104903	LYL1	-1.402	4.94e-06	1.18e-05	54	56	160	131
ENSG00000175548	ALG10B	-1.401	1.66e-93	1.96e-92	1618	1773	4587	4371
ENSG00000229212	RP11-561C5.4	-1.401	2.97e-65	2.6e-64	1130	1214	3013	3178
ENSG00000101413	RPRD1B	-1.401	3.75e-127	6.28e-126	4198	3861	10525	10752
ENSG00000175087	PDIK1L	-1.399	9.64e-30	4.93e-29	514	580	1528	1358
ENSG00000122565	CBX3	-1.398	0	0	10403	10962	28445	27859
ENSG00000175592	FOSL1	-1.398	0	0	29418	29319	77719	77036
ENSG00000130731	C16orf13	-1.396	1.94e-77	1.95e-76	1475	1392	3837	3708
ENSG00000136122	BORA	-1.394	3.01e-56	2.36e-55	855	922	2326	2343
ENSG00000143971	ETAA1	-1.394	9.68e-54	7.34e-53	802	883	2251	2179
ENSG00000139354	GAS2L3	-1.394	6.77e-165	1.5e-163	2686	2735	7331	6917
ENSG00000188459	WASF4P	-1.393	4.31e-14	1.5e-13	202	224	547	572
ENSG00000217648	RP1-95L4.4	-1.392	0.000975	0.00188	23	47	103	81
ENSG00000164548	TRA2A	-1.392	7.9e-117	1.2e-115	2098	2170	5855	5345
ENSG00000064995	TAF11	-1.391	9.68e-127	1.61e-125	2072	2097	5424	5507
ENSG00000035499	DEPDC1B	-1.39	5.1e-87	5.67e-86	1538	1623	4078	4204
ENSG00000171488	LRRC8C	-1.39	1.46e-87	1.64e-86	1480	1597	4145	3920
ENSG00000156253	RWDD2B	-1.39	1.74e-49	1.24e-48	1033	926	2621	2512
ENSG00000135002	RFK	-1.389	2.48e-146	4.76e-145	2197	2342	5967	5918
ENSG00000133895	MEN1	-1.388	2.87e-176	6.96e-175	2796	2853	7404	7379
ENSG00000139350	NEDD1	-1.387	3.69e-147	7.1e-146	2191	2284	5986	5720
ENSG00000185551	NR2F2	-1.387	1.02e-180	2.55e-179	3223	3174	8408	8318
ENSG00000180628	PCGF5	-1.387	2.23e-116	3.37e-115	1918	2050	5258	5118
ENSG00000149150	SLC43A1	-1.387	5.4e-09	1.53e-08	124	134	384	291
ENSG00000169018	FEM1B	-1.386	4.52e-179	1.12e-177	2963	2998	7978	7603
ENSG00000136928	GABBR2	-1.386	0.00011	0.000236	35	46	96	116
ENSG00000245970	KB-1208A12.3	-1.385	0	0	8369	8274	21620	21860
ENSG00000101057	MYBL2	-1.385	0	0	10223	10547	27444	26788
ENSG00000184160	ADRA2C	-1.384	5.85e-30	3e-29	474	526	1343	1267
ENSG00000094804	CDC6	-1.383	3.38e-181	8.53e-180	3212	3173	8481	8173
ENSG00000255150	EID3	-1.382	1.17e-15	4.29e-15	258	229	650	620
ENSG00000259781	RP11-673C5.1	-1.382	0	0	7787	7922	20550	20391
ENSG00000168505	GBX2	-1.381	1.61e-36	9.38e-36	711	678	1775	1843
ENSG00000118513	MYB	-1.381	2.51e-10	7.53e-10	123	151	365	349
ENSG00000156482	RPL30	-1.381	0	0	31686	31675	83126	81911
ENSG00000077522	ACTN2	-1.38	1.27e-06	3.14e-06	70	69	166	196
ENSG00000268592	RP11-244K5.8	-1.38	2.77e-12	9e-12	169	196	467	483
ENSG00000198093	ZNF649	-1.38	5.08e-14	1.77e-13	289	319	909	674
ENSG00000075340	ADD2	-1.379	4.87e-101	6.24e-100	2569	2342	6355	6420
ENSG00000006015	C19orf60	-1.379	1.22e-74	1.2e-73	1207	1283	3297	3178
ENSG00000158079	PTPDC1	-1.379	7.75e-71	7.29e-70	1361	1369	3735	3367
ENSG00000214357	NEURL1B	-1.378	8.01e-32	4.26e-31	592	551	1528	1444
ENSG00000136026	CKAP4	-1.377	9.66e-143	1.81e-141	2169	2319	5890	5766
ENSG00000177875	C12orf68	-1.375	6.68e-06	1.57e-05	88	58	187	192
ENSG00000231084	CTA-253N17.1	-1.375	0.00138	0.00262	22	23	57	60
ENSG00000273311	DGCR11	-1.375	0.000968	0.00187	93	38	147	193
ENSG00000082458	DLG3	-1.374	1.35e-11	4.29e-11	152	157	405	396
ENSG00000237649	KIFC1	-1.374	1.07e-317	5.73e-316	6578	6452	17301	16469
ENSG00000150712	MTMR12	-1.374	2.11e-217	6.62e-216	4721	4856	12850	11976
ENSG00000214338	SOGA3	-1.374	0.000549	0.00109	42	25	82	92
ENSG00000196557	CACNA1H	-1.373	2.11e-06	5.15e-06	74	66	202	161
ENSG00000026036	RTEL1-TNFRSF6B	-1.372	6.53e-24	2.98e-23	459	410	1168	1082
ENSG00000162063	CCNF	-1.369	7.87e-159	1.65e-157	3098	3009	8056	7723
ENSG00000131378	RFTN1	-1.369	6.62e-84	7.14e-83	1425	1454	3805	3633
ENSG00000253485	PCDHGA5	-1.367	3.97e-06	9.52e-06	55	62	146	156
ENSG00000153207	AHCTF1	-1.366	0	0	9161	9263	24001	23492
ENSG00000267201	AC005624.2	-1.364	0.0053	0.00932	22	14	49	44
ENSG00000267147	CTC-548K16.1	-1.363	3.29e-16	1.23e-15	378	304	851	904
ENSG00000261431	RP4-616B8.4	-1.362	0.000652	0.00129	34	25	68	84
ENSG00000269165	AC069547.1	-1.361	0.000179	0.000374	40	35	104	89
ENSG00000183148	ANKRD20A2	-1.359	1.29e-15	4.74e-15	315	288	853	694
ENSG00000161970	RPL26	-1.358	0	0	8530	8468	21667	21891
ENSG00000171863	RPS7	-1.358	0	0	56471	57398	147089	144771
ENSG00000111880	RNGTT	-1.356	8.38e-172	1.96e-170	3018	3032	7767	7725
ENSG00000189306	RRP7A	-1.356	4.15e-159	8.75e-158	3169	3091	8013	8007
ENSG00000196774	ANKRD20A1	-1.355	1.12e-21	4.85e-21	390	364	1006	923
ENSG00000235489	DBF4P1	-1.354	1.26e-15	4.64e-15	230	283	684	628
ENSG00000158882	TOMM40L	-1.354	4.33e-53	3.25e-52	1231	1107	3042	2935
ENSG00000067334	DNTTIP2	-1.353	5.53e-270	2.38e-268	5482	5776	14799	13964
ENSG00000162711	NLRP3	-1.352	4.23e-18	1.67e-17	307	388	910	864
ENSG00000112033	PPARD	-1.351	5e-64	4.34e-63	1263	1371	3521	3200
ENSG00000213326	RPS7P11	-1.351	6.02e-148	1.17e-146	2463	2475	6334	6259
ENSG00000115866	DARS	-1.35	7.17e-270	3.08e-268	5162	5396	13397	13526
ENSG00000106031	HOXA13	-1.348	1.52e-07	3.98e-07	78	90	214	214
ENSG00000186854	TRABD2A	-1.347	5.98e-103	7.85e-102	1859	1871	4859	4632
ENSG00000226221	AC022431.1	-1.346	5.65e-129	9.57e-128	3852	3942	9538	10274
ENSG00000174123	TLR10	-1.346	0.000774	0.00151	24	29	66	69
ENSG00000171928	TVP23B	-1.346	1.11e-113	1.64e-112	2017	2107	5330	5157
ENSG00000257122	RRN3P3	-1.345	2.5e-17	9.66e-17	258	258	678	633
ENSG00000146205	ANO7	-1.344	4.72e-16	1.76e-15	283	330	725	831
ENSG00000227344	HAUS6P1	-1.344	3.36e-13	1.13e-12	243	237	658	561
ENSG00000228328	RP11-516A11.1	-1.344	0.000343	0.000697	37	33	93	85
ENSG00000130159	ECSIT	-1.343	2.32e-111	3.32e-110	2008	2049	5168	5123
ENSG00000183242	WT1-AS	-1.343	3.68e-10	1.1e-09	214	205	608	455
ENSG00000164975	SNAPC3	-1.342	3.26e-103	4.29e-102	1975	1938	5024	4897
ENSG00000158417	EIF5B	-1.34	0	0	7253	7626	18733	18923
ENSG00000224155	RP11-700P18.2	-1.34	1.05e-05	2.44e-05	63	57	166	138
ENSG00000254982	HMGB1P24	-1.339	2.18e-21	9.39e-21	401	463	1042	1144
ENSG00000185760	KCNQ5	-1.339	1.43e-129	2.43e-128	2448	2501	6509	6014
ENSG00000232956	SNHG15	-1.338	2.16e-130	3.69e-129	2182	2334	5716	5698
ENSG00000116990	MYCL	-1.337	1.1e-06	2.74e-06	88	71	196	206
ENSG00000165659	DACH1	-1.336	3.03e-16	1.13e-15	303	279	790	680
ENSG00000185201	IFITM2	-1.336	3.33e-72	3.19e-71	2152	1964	5429	4961
ENSG00000262944	RP11-473I1.9	-1.336	1.14e-30	5.91e-30	560	614	1547	1417
ENSG00000082438	COBLL1	-1.335	1.09e-95	1.33e-94	1828	2001	4945	4712
ENSG00000158987	RAPGEF6	-1.335	7.12e-44	4.67e-43	792	878	2207	2007
ENSG00000168237	GLYCTK	-1.334	3.29e-18	1.3e-17	287	338	802	774
ENSG00000251273	RP11-549K20.1	-1.334	0.00082	0.0016	23	36	72	77
ENSG00000135587	SMPD2	-1.333	3.41e-29	1.73e-28	631	587	1602	1466
ENSG00000239264	TXNDC5	-1.333	1.08e-19	4.45e-19	349	331	842	871
ENSG00000183405	RPS7P1	-1.332	2.4e-140	4.41e-139	2514	2730	6673	6530
ENSG00000110092	CCND1	-1.33	0	0	16851	17306	43889	41985
ENSG00000150527	CTAGE5	-1.329	8.11e-05	0.000176	59	42	134	120
ENSG00000226549	SCDP1	-1.328	1.76e-11	5.57e-11	216	308	618	698
ENSG00000149823	VPS51	-1.327	9.61e-153	1.92e-151	3237	3231	8395	7829
ENSG00000108641	B9D1	-1.326	2.65e-27	1.3e-26	565	524	1354	1376
ENSG00000103472	RRN3P2	-1.325	5.45e-17	2.08e-16	265	294	736	665
ENSG00000174775	HRAS	-1.324	3.78e-79	3.88e-78	1593	1555	3968	3912
ENSG00000051341	POLQ	-1.324	1.34e-125	2.2e-124	2214	2411	5849	5728
ENSG00000120738	EGR1	-1.323	2.59e-209	7.71e-208	4326	4475	11229	10790
ENSG00000014138	POLA2	-1.323	1.01e-106	1.36e-105	1970	2044	5121	4925
ENSG00000143952	VPS54	-1.322	1.96e-94	2.35e-93	1730	1851	4498	4457
ENSG00000213467	HMGB1P37	-1.321	9.49e-14	3.27e-13	246	235	612	590
ENSG00000259328	RP11-152F13.7	-1.319	1.08e-14	3.83e-14	267	347	741	791
ENSG00000100583	SAMD15	-1.319	3.9e-08	1.05e-07	130	201	415	411
ENSG00000183578	TNFAIP8L3	-1.319	0.00552	0.00968	34	18	54	76
ENSG00000119326	CTNNAL1	-1.318	0	0	5819	6139	15224	14583
ENSG00000197308	GATA3-AS1	-1.318	0.00495	0.00875	16	30	62	53
ENSG00000167157	PRRX2	-1.317	3.95e-06	9.46e-06	63	87	196	178
ENSG00000249992	TMEM158	-1.317	1.33e-81	1.4e-80	1537	1620	3941	3927
ENSG00000233045	AC097523.1	-1.316	1.51e-71	1.44e-70	1651	1615	3975	4155
ENSG00000164251	F2RL1	-1.315	0	0	10908	11637	28251	27845
ENSG00000180806	HOXC9	-1.314	5.25e-22	2.29e-21	379	417	973	1007
ENSG00000229676	ZNF492	-1.314	1.09e-29	5.59e-29	540	577	1428	1350
ENSG00000116133	DHCR24	-1.313	3.06e-321	1.67e-319	8616	9333	22418	22186
ENSG00000260442	RP11-22P6.3	-1.313	5.75e-13	1.92e-12	231	221	578	545
ENSG00000232346	SC22CB-1E7.1	-1.313	4.45e-25	2.08e-24	539	618	1374	1500
ENSG00000227638	HNRNPA1P14	-1.312	0.0036	0.0065	19	28	52	65
ENSG00000180739	S1PR5	-1.312	2.17e-08	5.94e-08	119	139	293	348
ENSG00000188486	H2AFX	-1.311	0	1.1e-306	9923	9717	24900	23824
ENSG00000116649	SRM	-1.31	1.87e-266	7.85e-265	5675	5731	14480	13808
ENSG00000213397	HAUS7	-1.309	1.53e-19	6.28e-19	333	367	902	833
ENSG00000264058	KRT222	-1.309	0.000677	0.00133	27	33	70	79
ENSG00000244300	RP11-475N22.4	-1.309	4.19e-08	1.13e-07	111	158	330	337
ENSG00000174748	RPL15	-1.308	0	0	69424	70069	172902	172458
ENSG00000065328	MCM10	-1.307	1.19e-125	1.97e-124	2227	2309	5761	5460
ENSG00000260025	RP11-490M8.1	-1.307	1.46e-08	4.03e-08	140	193	450	374
ENSG00000242262	RP11-100N21.1	-1.306	2.63e-52	1.95e-51	1122	1056	2681	2703
ENSG00000215221	UBA52P6	-1.306	0.0046	0.00819	24	24	46	73
ENSG00000128604	IRF5	-1.305	4.3e-05	9.53e-05	88	73	243	155
ENSG00000163950	SLBP	-1.304	0	0	6326	6556	16114	15686
ENSG00000174871	CNIH2	-1.302	6.12e-06	1.45e-05	154	92	317	290
ENSG00000121152	NCAPH	-1.301	2.08e-117	3.19e-116	2133	2246	5487	5303
ENSG00000125351	UPF3B	-1.301	1.9e-83	2.04e-82	1730	1821	4342	4408
ENSG00000241978	AKAP2	-1.298	0.000464	0.000931	37	43	114	83
ENSG00000260259	RP11-368I7.4	-1.298	0.00395	0.00708	23	20	50	56
ENSG00000240776	RP11-435F17.1	-1.298	2.8e-07	7.22e-07	125	97	263	283
ENSG00000263350	RP11-13N13.2	-1.297	0.00177	0.0033	32	22	68	65
ENSG00000116539	ASH1L	-1.296	7.23e-186	1.86e-184	3911	4001	9936	9490
ENSG00000103995	CEP152	-1.295	4.63e-74	4.53e-73	1627	1700	4001	4165
ENSG00000259706	HSP90B2P	-1.295	0.00175	0.00328	46	24	89	83
ENSG00000180592	SKIDA1	-1.295	9.56e-08	2.53e-07	129	104	293	279
ENSG00000224725	CEP57L1P1	-1.294	0.000655	0.00129	29	30	71	74
ENSG00000154582	TCEB1	-1.294	0	0	7724	8030	19230	19411
ENSG00000168785	TSPAN5	-1.294	8.19e-123	1.32e-121	2690	2592	6560	6390
ENSG00000184486	POU3F2	-1.293	5.43e-13	1.81e-12	226	238	568	569
ENSG00000042753	AP2S1	-1.292	1.09e-217	3.43e-216	4781	4960	12167	11684
ENSG00000169288	MRPL1	-1.292	4.6e-31	2.41e-30	689	651	1658	1623
ENSG00000178403	NEUROG2	-1.292	1.99e-08	5.46e-08	115	141	334	293
ENSG00000162878	PKDCC	-1.292	9.71e-06	2.26e-05	104	69	214	210
ENSG00000171282	RP11-1055B8.7	-1.292	1.5e-51	1.11e-50	1397	1299	3465	3139
ENSG00000212802	RPL15P3	-1.291	0	0	16131	16393	39838	39746
ENSG00000106077	ABHD11	-1.29	3.45e-70	3.21e-69	1427	1529	3588	3639
ENSG00000005189	AC004381.6	-1.289	3.99e-24	1.82e-23	539	494	1252	1273
ENSG00000259660	DNM1P47	-1.289	1.34e-36	7.84e-36	1102	1396	3173	2930
ENSG00000234491	HNRNPA1P51	-1.288	5.23e-18	2.06e-17	316	363	849	809
ENSG00000125995	ROMO1	-1.288	1.92e-105	2.57e-104	3345	3154	7775	8095
ENSG00000115808	STRN	-1.288	1.55e-204	4.46e-203	4715	5048	12026	11807
ENSG00000183246	RIMBP3C	-1.286	0.00147	0.00278	55	31	90	120
ENSG00000259048	CTD-2058B24.2	-1.285	0.000735	0.00144	52	32	96	109
ENSG00000101670	LIPG	-1.285	0.00093	0.0018	41	27	85	81
ENSG00000174886	NDUFA11	-1.285	5.57e-123	9.01e-122	2332	2322	5718	5623
ENSG00000261200	RP11-989E6.10	-1.285	1.74e-06	4.27e-06	180	112	362	350
ENSG00000076382	SPAG5	-1.285	4.99e-199	1.39e-197	4445	4528	11029	10838
ENSG00000115234	SNX17	-1.284	5.19e-141	9.6e-140	3386	3275	8145	8080
ENSG00000197756	RPL37A	-1.283	0	0	47482	47735	116107	115520
ENSG00000185567	AHNAK2	-1.281	0	0	40696	40694	101753	96012
ENSG00000137942	FNBP1L	-1.281	1.88e-94	2.26e-93	1897	1922	4681	4602
ENSG00000137504	CREBZF	-1.28	3.03e-84	3.29e-83	2091	2355	5628	5169
ENSG00000109084	TMEM97	-1.28	5.94e-67	5.31e-66	1706	1637	3988	4129
ENSG00000165300	SLITRK5	-1.278	2.4e-15	8.73e-15	542	697	1339	1666
ENSG00000100764	PSMC1	-1.277	0	0	19438	19894	47920	47395
ENSG00000267500	CTD-2006C1.6	-1.276	0.000154	0.000325	51	43	112	116
ENSG00000237729	AC002075.4	-1.275	8.62e-08	2.29e-07	143	121	295	344
ENSG00000163634	THOC7	-1.275	2.59e-29	1.32e-28	604	679	1565	1540
ENSG00000176387	HSD11B2	-1.274	6.53e-06	1.54e-05	72	66	167	167
ENSG00000221916	C19orf73	-1.273	0.0006	0.00119	41	47	87	126
ENSG00000152749	GPR180	-1.273	5.37e-35	3.03e-34	859	1008	2400	2113
ENSG00000162733	DDR2	-1.272	2.44e-09	7.02e-09	177	170	460	378
ENSG00000141994	DUS3L	-1.272	2.55e-109	3.56e-108	2141	2291	5409	5292
ENSG00000169418	NPR1	-1.272	0.00138	0.00262	24	38	72	78
ENSG00000242100	RPL9P32	-1.272	1.81e-16	6.81e-16	286	327	735	746
ENSG00000213757	CTC-451P13.1	-1.271	6.42e-11	1.98e-10	209	217	483	545
ENSG00000259088	CTD-2017C7.2	-1.271	0.00129	0.00246	31	41	74	100
ENSG00000137804	NUSAP1	-1.271	7.82e-287	3.64e-285	6174	6585	15352	15431
ENSG00000251602	RP11-521B24.3	-1.271	9.89e-19	3.97e-18	348	366	900	823
ENSG00000162438	CTRC	-1.27	0.00227	0.00419	34	26	86	59
ENSG00000228753	EIF4BP2	-1.269	7.34e-18	2.87e-17	356	345	888	802
ENSG00000005156	LIG3	-1.269	1.29e-62	1.1e-61	1428	1599	3761	3536
ENSG00000164983	TMEM65	-1.269	1.12e-47	7.75e-47	944	1021	2353	2382
ENSG00000236287	ZBED5	-1.269	1.68e-64	1.47e-63	1426	1571	3725	3497
ENSG00000236269	ENO1-IT1	-1.268	0.00235	0.00433	29	29	57	83
ENSG00000007038	PRSS21	-1.268	1.16e-05	2.68e-05	72	72	158	189
ENSG00000244459	RP11-1398P2.1	-1.267	3.98e-05	8.85e-05	60	55	149	128
ENSG00000108788	MLX	-1.266	4.02e-85	4.41e-84	2172	2116	5080	5231
ENSG00000128951	DUT	-1.265	3.13e-266	1.31e-264	5824	5921	14312	13924
ENSG00000078061	ARAF	-1.264	3.75e-42	2.39e-41	825	856	2121	1915
ENSG00000148362	C9orf142	-1.264	2.58e-110	3.64e-109	2281	2305	5504	5510
ENSG00000241506	PSMC1P1	-1.264	0	0	8878	9187	21809	21570
ENSG00000184779	RPS17	-1.264	0	0	52188	53063	127461	125370
ENSG00000182774	RPS17L	-1.264	0	0	49185	50129	120394	118124
ENSG00000233830	EIF4HP1	-1.263	1.63e-43	1.06e-42	862	934	2230	2082
ENSG00000256018	HIST1H3G	-1.263	5.42e-05	0.000119	61	51	131	138
ENSG00000115053	NCL	-1.263	0	0	55610	56789	137222	132461
ENSG00000130477	UNC13A	-1.263	3.59e-15	1.3e-14	280	262	665	636
ENSG00000101745	ANKRD12	-1.262	6.41e-131	1.1e-129	3788	4213	9892	9297
ENSG00000250273	PSMC1P5	-1.262	1.36e-15	4.97e-15	287	348	780	743
ENSG00000008382	MPND	-1.261	9.24e-09	2.59e-08	168	141	377	364
ENSG00000228766	RPL7L1P8	-1.261	1.42e-05	3.26e-05	129	97	321	221
ENSG00000138180	CEP55	-1.26	0	0	6875	7220	17150	16611
ENSG00000205628	GS1-179L18.1	-1.26	1.57e-15	5.76e-15	289	335	788	707
ENSG00000196865	NHLRC2	-1.26	2.19e-91	2.54e-90	2159	2275	5561	5058
ENSG00000117395	EBNA1BP2	-1.259	0	0	17367	17690	42128	41780
ENSG00000138182	KIF20B	-1.259	7.48e-178	1.83e-176	4142	4356	10351	9994
ENSG00000272758	RP11-299J3.8	-1.259	0.00194	0.00361	34	39	106	69
ENSG00000269318	AC007292.3	-1.258	4.23e-05	9.38e-05	79	71	152	207
ENSG00000132773	TOE1	-1.258	1.73e-70	1.62e-69	1505	1521	3633	3604
ENSG00000183751	TBL3	-1.257	1.26e-92	1.48e-91	2087	2074	5081	4864
ENSG00000198429	ZNF69	-1.257	1.06e-08	2.96e-08	244	181	496	520
ENSG00000105668	UPK1A	-1.256	0.0052	0.00916	22	21	53	50
ENSG00000144426	NBEAL1	-1.255	1.7e-44	1.12e-43	1005	1025	2551	2294
ENSG00000156398	SFXN2	-1.255	1.44e-09	4.21e-09	212	188	520	435
ENSG00000103540	CCP110	-1.254	6.52e-93	7.67e-92	2021	2031	4869	4797
ENSG00000177706	FAM20C	-1.254	0.00511	0.00901	20	39	60	81
ENSG00000184185	KCNJ12	-1.254	3.14e-11	9.8e-11	276	290	589	761
ENSG00000175893	ZDHHC21	-1.254	2.64e-61	2.22e-60	1447	1551	3739	3412
ENSG00000137955	RABGGTB	-1.253	2.2e-231	7.49e-230	5416	5720	13236	13305
ENSG00000117877	CD3EAP	-1.252	3.36e-120	5.26e-119	2636	2718	6305	6449
ENSG00000148943	LIN7C	-1.251	1.1e-78	1.12e-77	1735	1802	4221	4200
ENSG00000166508	MCM7	-1.251	0	0	39188	40202	96448	92562
ENSG00000143061	IGSF3	-1.25	6.79e-09	1.91e-08	147	146	335	362
ENSG00000175322	ZNF519	-1.25	1.9e-78	1.93e-77	2098	1989	4851	4871
ENSG00000183248	CTD-3193O13.9	-1.249	4.1e-22	1.79e-21	522	479	1223	1156
ENSG00000164849	GPR146	-1.248	0.00102	0.00197	49	33	90	105
ENSG00000198331	HYLS1	-1.248	1.51e-79	1.56e-78	1868	1820	4388	4374
ENSG00000174640	SLCO2A1	-1.248	0.000749	0.00147	48	34	103	92
ENSG00000114391	RPL24	-1.247	0	0	22932	23281	54752	54936
ENSG00000123485	HJURP	-1.246	1.91e-301	9.51e-300	6169	6353	14837	14872
ENSG00000204822	MRPL53	-1.246	5.9e-13	1.97e-12	404	336	808	948
ENSG00000181524	RPL24P4	-1.246	4.27e-11	1.33e-10	227	269	560	617
ENSG00000161981	SNRNP25	-1.246	8.55e-86	9.42e-85	1853	1987	4584	4523
ENSG00000084073	ZMPSTE24	-1.245	3.46e-117	5.28e-116	3286	3712	8392	8197
ENSG00000215210	RBMXP2	-1.244	1.65e-13	5.63e-13	263	280	698	588
ENSG00000173566	NUDT18	-1.243	5.11e-09	1.45e-08	144	172	372	376
ENSG00000226544	RPL7P22	-1.243	5.19e-06	1.23e-05	101	86	248	195
ENSG00000230006	ANKRD36BP2	-1.241	8.1e-08	2.15e-07	154	123	333	322
ENSG00000163918	RFC4	-1.241	9.82e-99	1.23e-97	2155	2298	5230	5295
ENSG00000184207	PGP	-1.24	2.41e-58	1.94e-57	1305	1295	3135	3007
ENSG00000228544	CCDC183-AS1	-1.238	0.00023	0.000475	61	44	127	121
ENSG00000233762	AC007969.5	-1.237	1.88e-128	3.17e-127	2761	2946	6760	6690
ENSG00000249353	NPM1P27	-1.237	8.31e-139	1.51e-137	2922	3000	7028	6927
ENSG00000250144	RP11-553P9.1	-1.237	0.0002	0.000416	46	54	127	109
ENSG00000148341	SH3GLB2	-1.235	1.03e-122	1.66e-121	2594	2601	6199	6026
ENSG00000259431	THTPA	-1.235	5.51e-07	1.4e-06	124	104	284	253
ENSG00000065989	PDE4A	-1.234	3.32e-56	2.61e-55	1316	1462	3272	3264
ENSG00000176714	CCDC121	-1.232	6.95e-08	1.85e-07	280	195	536	580
ENSG00000229204	PTGES3P3	-1.232	1.22e-21	5.27e-21	450	482	1073	1117
ENSG00000224097	RP11-472B18.1	-1.232	0.00146	0.00276	29	39	92	68
ENSG00000258655	ARHGAP5-AS1	-1.231	9.36e-05	0.000201	67	62	131	172
ENSG00000151466	SCLT1	-1.231	6.58e-32	3.51e-31	785	879	1957	1948
ENSG00000269974	RP11-932O9.10	-1.23	0.00147	0.00278	30	30	66	75
ENSG00000170889	RPS9	-1.23	0	0	25869	26681	61954	61341
ENSG00000066279	ASPM	-1.229	9.47e-202	2.69e-200	6530	7151	15840	16240
ENSG00000079459	FDFT1	-1.229	0	0	8771	9039	21381	20369
ENSG00000115268	RPS15	-1.229	0	0	42382	42138	100157	97949
ENSG00000136450	SRSF1	-1.227	0	0	19851	20213	47396	46408
ENSG00000213638	ADAT3	-1.226	1.44e-06	3.57e-06	126	118	327	244
ENSG00000198576	ARC	-1.226	0.00344	0.00622	35	26	59	84
ENSG00000173852	DPY19L1	-1.226	1.79e-156	3.66e-155	3540	3607	8502	8220
ENSG00000255993	PSMC1P9	-1.226	1.5e-31	7.94e-31	809	832	1878	1961
ENSG00000162613	FUBP1	-1.225	4.11e-224	1.34e-222	5433	5793	13375	12860
ENSG00000159231	CBR3	-1.224	3.76e-13	1.27e-12	248	289	665	590
ENSG00000157456	CCNB2	-1.224	6.11e-274	2.7e-272	6388	6784	15780	14996
ENSG00000126787	DLGAP5	-1.224	5.71e-153	1.14e-151	3461	3510	8250	8036
ENSG00000203877	RIPPLY2	-1.224	1.88e-07	4.9e-07	113	118	285	255
ENSG00000153214	TMEM87B	-1.224	3.28e-81	3.43e-80	1854	1956	4570	4329
ENSG00000023041	ZDHHC6	-1.224	1.83e-39	1.12e-38	952	1089	2477	2290
ENSG00000130255	RPL36	-1.223	0	0	19299	19555	45940	44747
ENSG00000261098	RP11-819C21.1	-1.222	1.15e-06	2.86e-06	126	99	263	262
ENSG00000251297	TUBB7P	-1.222	4.8e-08	1.29e-07	140	172	340	388
ENSG00000152518	ZFP36L2	-1.221	3.83e-62	3.24e-61	2062	2138	4665	5128
ENSG00000230383	AC009245.3	-1.22	1.25e-155	2.54e-154	4644	5065	11260	11352
ENSG00000131941	RHPN2	-1.219	8.79e-156	1.79e-154	3540	3662	8524	8236
ENSG00000237149	ZNF503-AS2	-1.219	0.000349	0.00071	62	44	118	129
ENSG00000164451	FAM26D	-1.218	1.57e-06	3.87e-06	108	137	256	314
ENSG00000162073	PAQR4	-1.218	7.96e-71	7.49e-70	1765	1738	4121	4029
ENSG00000167325	RRM1	-1.218	1.2e-193	3.22e-192	5389	5581	13044	12477
ENSG00000268885	AC026740.1	-1.217	0.000302	0.000617	49	67	116	154
ENSG00000132522	GPS2	-1.217	3.7e-103	4.87e-102	2685	2687	6133	6358
ENSG00000225031	EIF4BP7	-1.216	6.46e-141	1.19e-139	4264	4123	9881	9603
ENSG00000188620	HMX3	-1.216	0.00188	0.00351	27	34	76	66
ENSG00000224993	RPL29P12	-1.216	0.00056	0.00111	46	46	93	121
ENSG00000109794	FAM149A	-1.215	0.00481	0.00853	22	30	67	54
ENSG00000182481	KPNA2	-1.215	0	0	30576	31654	72831	71611
ENSG00000232640	RP1-266L20.2	-1.215	0.00102	0.00197	44	36	101	85
ENSG00000189127	ANKRD34B	-1.214	0.00173	0.00323	27	38	81	70
ENSG00000256269	HMBS	-1.214	1.54e-61	1.29e-60	1481	1623	3684	3517
ENSG00000104979	C19orf53	-1.213	1.66e-237	5.88e-236	7744	8154	18162	18704
ENSG00000259472	RP13-996F3.3	-1.213	3.45e-19	1.4e-18	505	590	1206	1333
ENSG00000170396	ZNF804A	-1.213	4.93e-13	1.65e-12	303	262	650	660
ENSG00000197258	EIF4BP6	-1.212	1.67e-167	3.78e-166	4259	4288	10016	9785
ENSG00000197977	ELOVL2	-1.212	2.46e-163	5.39e-162	3952	4143	9491	9261
ENSG00000112290	WASF1	-1.212	4.99e-57	3.95e-56	1677	1722	3796	4078
ENSG00000083099	LYRM2	-1.211	1.91e-131	3.29e-130	3036	3072	7221	6920
ENSG00000143314	MRPL24	-1.21	1.04e-65	9.16e-65	1686	1649	3942	3776
ENSG00000099194	SCD	-1.209	0	0	68619	70516	163187	158560
ENSG00000123200	ZC3H13	-1.209	1.71e-147	3.3e-146	4019	3960	9373	9076
ENSG00000154001	PPP2R5E	-1.208	5.43e-176	1.31e-174	5016	5042	11921	11317
ENSG00000063176	SPHK2	-1.208	4.87e-28	2.42e-27	834	779	1913	1814
ENSG00000105778	AVL9	-1.207	8.85e-164	1.94e-162	4452	4760	10773	10490
ENSG00000204228	HSD17B8	-1.207	7.41e-16	2.74e-15	364	339	807	816
ENSG00000089009	RPL6	-1.207	0	0	95757	97919	221961	225309
ENSG00000157470	FAM81A	-1.206	3.63e-30	1.87e-29	782	833	1846	1880
ENSG00000073417	PDE8A	-1.206	5.05e-44	3.32e-43	1612	1432	3491	3530
ENSG00000111445	RFC5	-1.206	1.15e-109	1.61e-108	2436	2588	5928	5659
ENSG00000261609	GAN	-1.205	2.19e-52	1.63e-51	1619	1667	4036	3539
ENSG00000181163	NPM1	-1.205	0	0	105196	109422	248763	245889
ENSG00000215003	RPL15P20	-1.205	0.000275	0.000564	59	55	113	150
ENSG00000166157	TPTE	-1.205	1.39e-10	4.23e-10	230	250	594	513
ENSG00000125249	RAP2A	-1.204	5.36e-68	4.84e-67	1765	1776	4215	3944
ENSG00000254531	AP001816.1	-1.203	3.25e-05	7.27e-05	145	96	247	308
ENSG00000134602	MST4	-1.203	1.67e-105	2.24e-104	2329	2506	5634	5495
ENSG00000069011	PITX1	-1.203	1.76e-06	4.33e-06	101	116	276	224
ENSG00000232150	ST13P4	-1.203	1.68e-06	4.14e-06	90	104	227	220
ENSG00000165171	WBSCR27	-1.203	6.69e-14	2.32e-13	320	303	685	750
ENSG00000255769	RP11-152F13.3	-1.202	1.09e-18	4.35e-18	508	598	1209	1336
ENSG00000087586	AURKA	-1.201	6.77e-266	2.82e-264	10681	10449	24567	24026
ENSG00000144747	TMF1	-1.201	1.26e-68	1.15e-67	1729	1756	3987	4023
ENSG00000169403	PTAFR	-1.2	0.000862	0.00168	37	36	85	83
ENSG00000227632	AC018804.6	-1.199	0.00536	0.00942	32	28	54	84
ENSG00000251079	BMS1P2	-1.199	0.00034	0.000691	76	58	128	180
ENSG00000107771	CCSER2	-1.198	2.12e-102	2.77e-101	2435	2562	5930	5537
ENSG00000174791	RIN1	-1.198	5.78e-59	4.69e-58	1717	1843	4297	3873
ENSG00000149636	DSN1	-1.197	2.48e-66	2.2e-65	1900	2163	4645	4669
ENSG00000149485	FADS1	-1.197	1.02e-201	2.88e-200	6794	7186	16721	15331
ENSG00000249920	HNRNPA1P55	-1.197	2.65e-06	6.43e-06	89	108	220	232
ENSG00000181819	KCTD9P2	-1.197	0.00138	0.00262	54	34	103	99
ENSG00000164323	KIAA1430	-1.197	7.68e-128	1.29e-126	4135	4032	9662	9067
ENSG00000125148	MT2A	-1.197	7.64e-299	3.75e-297	11844	11869	27142	27236
ENSG00000258628	RP11-492D6.3	-1.197	6.7e-09	1.89e-08	176	164	389	391
ENSG00000156795	WDYHV1	-1.197	4.97e-44	3.27e-43	1085	1054	2496	2408
ENSG00000178988	MRFAP1L1	-1.196	1.41e-188	3.71e-187	5092	5246	11923	11759
ENSG00000204356	NELFE	-1.195	9.66e-228	3.22e-226	5719	5948	13394	13326
ENSG00000055917	PUM2	-1.195	2.36e-296	1.14e-294	6318	6527	14936	14465
ENSG00000126522	ASL	-1.194	1.07e-45	7.21e-45	1281	1206	2925	2767
ENSG00000113368	LMNB1	-1.192	2.1e-316	1.12e-314	8862	9335	20978	20587
ENSG00000213228	RPL12P38	-1.19	2.38e-16	8.92e-16	385	365	845	866
ENSG00000235552	RPL6P27	-1.19	3.98e-302	1.99e-300	19869	19916	45207	45585
ENSG00000025039	RRAGD	-1.19	3.9e-63	3.34e-62	1685	1845	4004	4050
ENSG00000226065	ZBTB45P2	-1.19	3.35e-39	2.04e-38	927	912	2148	2049
ENSG00000101040	ZMYND8	-1.19	6.59e-168	1.49e-166	5014	5400	11953	11813
ENSG00000116017	ARID3A	-1.189	3.01e-111	4.29e-110	2807	2761	6433	6262
ENSG00000204775	KM-PA-2	-1.189	2.02e-252	7.81e-251	7850	8031	18724	17486
ENSG00000243199	RP11-408P14.1	-1.189	6.04e-117	9.2e-116	3315	3243	7676	7274
ENSG00000240622	RPL7P15	-1.189	8.37e-16	3.09e-15	484	473	1207	975
ENSG00000163961	RNF168	-1.188	3.8e-104	5.05e-103	2448	2432	5631	5486
ENSG00000236735	RPL31P63	-1.188	0.000343	0.000697	48	55	127	108
ENSG00000115844	DLX2	-1.187	2.1e-41	1.32e-40	1085	1032	2443	2378
ENSG00000186185	KIF18B	-1.187	1.17e-286	5.42e-285	6915	6967	15925	15688
ENSG00000259319	RP11-293M10.6	-1.187	0.000109	0.000233	57	79	166	144
ENSG00000149273	RPS3	-1.187	0	0	56327	57432	129354	129609
ENSG00000177853	ZNF518A	-1.187	7.01e-58	5.62e-57	1796	2057	4561	4211
ENSG00000181626	ANKRD62	-1.186	1.18e-06	2.92e-06	120	133	259	317
ENSG00000157653	C9orf43	-1.186	0.000677	0.00133	94	54	151	186
ENSG00000141560	FN3KRP	-1.186	4.31e-55	3.32e-54	1520	1537	3637	3317
ENSG00000018869	ZNF582	-1.186	9.17e-18	3.58e-17	522	547	1128	1304
ENSG00000115317	HTRA2	-1.185	8.2e-103	1.07e-101	2939	2835	6711	6416
ENSG00000147862	NFIB	-1.185	2.92e-62	2.48e-61	1518	1576	3582	3452
ENSG00000248866	USP46-AS1	-1.185	0.00166	0.00311	36	40	93	80
ENSG00000134690	CDCA8	-1.184	8.9e-283	4.09e-281	6703	7065	15727	15548
ENSG00000236496	RP11-255J3.2	-1.184	1.82e-05	4.16e-05	86	75	183	183
ENSG00000238103	RPL9P7	-1.184	8.07e-279	3.67e-277	10055	10422	23101	23440
ENSG00000241015	TPM3P9	-1.184	3.39e-13	1.14e-12	330	365	866	713
ENSG00000213113	TUBB8P8	-1.184	2.82e-07	7.27e-07	138	181	338	387
ENSG00000262333	HNRNPA1P16	-1.183	4.93e-07	1.25e-06	138	116	289	288
ENSG00000113638	TTC33	-1.183	1.99e-57	1.59e-56	1395	1510	3343	3254
ENSG00000223496	EXOSC6	-1.182	5.89e-49	4.17e-48	1798	1634	4009	3776
ENSG00000007541	PIGQ	-1.182	3.33e-52	2.47e-51	1336	1434	3248	3036
ENSG00000145287	PLAC8	-1.182	3.56e-52	2.64e-51	1292	1321	2947	2983
ENSG00000007968	E2F2	-1.181	7.13e-86	7.87e-85	2633	2507	6020	5636
ENSG00000273004	GS1-279B7.2	-1.181	0.0038	0.00683	71	33	115	121
ENSG00000186326	RGS9BP	-1.181	3.82e-07	9.76e-07	118	121	273	269
ENSG00000103266	STUB1	-1.18	2.42e-47	1.67e-46	1343	1443	3066	3248
ENSG00000211460	TSN	-1.18	8.76e-310	4.5e-308	10127	10726	23974	23283
ENSG00000198355	PIM3	-1.178	5.18e-82	5.47e-81	2060	2166	4878	4684
ENSG00000075218	GTSE1	-1.176	2.48e-143	4.66e-142	4011	3993	9103	8985
ENSG00000254635	WAC-AS1	-1.175	6.3e-60	5.19e-59	1497	1556	3524	3371
ENSG00000106682	EIF4H	-1.174	0	0	42413	44422	99489	96457
ENSG00000128268	MGAT3	-1.173	3.85e-06	9.23e-06	90	109	222	227
ENSG00000156374	PCGF6	-1.173	2e-65	1.76e-64	1788	1774	4100	3932
ENSG00000256151	RP11-76C10.5	-1.172	0.00165	0.0031	41	53	87	125
ENSG00000228501	RPL15P18	-1.172	0.00378	0.0068	47	35	74	111
ENSG00000231035	RPL7L1P9	-1.172	0.000193	0.000402	97	64	198	165
ENSG00000240371	RPS4XP13	-1.172	0.00164	0.00309	32	38	82	76
ENSG00000105373	GLTSCR2	-1.171	4.41e-234	1.53e-232	6984	7182	16503	15385
ENSG00000213693	SEC14L1P1	-1.171	8.16e-06	1.91e-05	90	88	214	187
ENSG00000254336	AC008694.2	-1.17	1.93e-15	7.04e-15	368	444	909	918
ENSG00000225159	NPM1P39	-1.17	1.72e-83	1.85e-82	2423	2721	5748	5823
ENSG00000270145	CTD-2267D19.6	-1.169	0.00028	0.000573	77	91	233	145
ENSG00000225108	ZBTB45P1	-1.169	1.98e-14	6.97e-14	313	319	702	719
ENSG00000181544	FANCB	-1.168	5.06e-20	2.09e-19	518	526	1238	1108
ENSG00000183098	GPC6	-1.168	6.24e-23	2.78e-22	556	600	1306	1291
ENSG00000105939	ZC3HAV1	-1.168	8.54e-127	1.42e-125	3643	3972	8639	8473
ENSG00000204628	GNB2L1	-1.166	0	0	115686	116106	262697	257458
ENSG00000073756	PTGS2	-1.166	0.00028	0.000574	76	58	170	131
ENSG00000174446	SNAPC5	-1.166	1.19e-80	1.24e-79	2067	2126	4742	4666
ENSG00000197358	BNIP3P1	-1.165	4.33e-22	1.89e-21	640	656	1391	1516
ENSG00000170727	BOP1	-1.165	1.71e-317	9.11e-316	11129	11263	25515	24686
ENSG00000104408	EIF3E	-1.165	0	0	16838	17105	38485	37622
ENSG00000264207	RP11-196G18.23	-1.164	5.84e-10	1.73e-09	217	240	532	492
ENSG00000111962	UST	-1.164	6.05e-37	3.54e-36	911	874	1994	2007
ENSG00000214077	GNAQP1	-1.163	2.35e-06	5.72e-06	113	107	232	261
ENSG00000185215	TNFAIP2	-1.163	0.000686	0.00135	47	44	102	102
ENSG00000237289	CKMT1B	-1.162	1.12e-13	3.84e-13	283	297	663	635
ENSG00000088325	TPX2	-1.162	0	0	26197	27091	60107	59166
ENSG00000178295	GEN1	-1.161	1.12e-61	9.45e-61	1834	1786	4043	4051
ENSG00000179242	CDH4	-1.158	1.05e-07	2.78e-07	141	148	337	308
ENSG00000228477	RP3-342P20.2	-1.158	3.9e-19	1.58e-18	674	593	1479	1349
ENSG00000156384	SFR1	-1.158	3.4e-24	1.56e-23	720	674	1573	1537
ENSG00000100575	TIMM9	-1.158	1.68e-27	8.27e-27	879	831	1898	1918
ENSG00000169515	CCDC8	-1.156	2.37e-36	1.38e-35	1158	1062	2559	2389
ENSG00000134815	DHX34	-1.156	1.39e-59	1.14e-58	2093	2021	4816	4349
ENSG00000135441	BLOC1S1	-1.155	2.85e-64	2.48e-63	1851	1831	4177	4021
ENSG00000215559	ANKRD20A11P	-1.154	0.00178	0.00332	129	61	192	231
ENSG00000171262	FAM98B	-1.154	6.32e-133	1.1e-131	3997	3985	9094	8667
ENSG00000256537	RP11-785H5.1	-1.154	7.92e-06	1.86e-05	92	116	249	214
ENSG00000183207	RUVBL2	-1.154	8.16e-158	1.7e-156	5762	5675	12919	12528
ENSG00000171951	SCG2	-1.154	2.88e-46	1.96e-45	1164	1194	2682	2565
ENSG00000010361	FUZ	-1.153	4.27e-11	1.33e-10	265	275	626	575
ENSG00000233117	LINC00702	-1.153	0.000545	0.00109	54	61	110	146
ENSG00000142541	RPL13A	-1.153	0	0	89425	89960	201046	197808
ENSG00000161888	SPC24	-1.153	1.58e-56	1.25e-55	1966	2135	4835	4285
ENSG00000038427	VCAN	-1.153	6.95e-41	4.34e-40	1216	1198	2611	2757
ENSG00000150776	C11orf57	-1.152	1.49e-97	1.85e-96	2639	2894	6205	6094
ENSG00000112062	MAPK14	-1.152	6.01e-132	1.04e-130	3596	3688	8294	7892
ENSG00000105926	MPP6	-1.152	1.97e-48	1.38e-47	1526	1655	3427	3641
ENSG00000048649	RSF1	-1.152	8.6e-176	2.07e-174	5242	5420	12021	11669
ENSG00000211455	STK38L	-1.152	7.65e-133	1.32e-131	3514	3683	8033	7957
ENSG00000107863	ARHGAP21	-1.15	2.72e-120	4.26e-119	3825	3852	8826	8215
ENSG00000099617	EFNA2	-1.15	1.5e-05	3.44e-05	90	96	191	222
ENSG00000238251	RP11-172F4.2	-1.15	1.44e-09	4.21e-09	217	220	503	467
ENSG00000196284	SUPT3H	-1.15	1.01e-24	4.7e-24	674	671	1532	1452
ENSG00000144713	RPL32	-1.149	0	0	35734	36286	80486	79221
ENSG00000100749	VRK1	-1.149	1.2e-73	1.17e-72	2006	2090	4672	4411
ENSG00000090612	ZNF268	-1.149	8.86e-66	7.83e-65	2113	2034	4558	4641
ENSG00000186481	ANKRD20A5P	-1.148	6.84e-73	6.6e-72	1981	1987	4472	4323
ENSG00000161016	RPL8	-1.147	0	0	108434	111286	244578	241939
ENSG00000213443	RP11-75L1.2	-1.146	1.05e-28	5.29e-28	860	1039	2088	2115
ENSG00000214541	RPS4XP3	-1.145	8.2e-09	2.3e-08	233	306	571	621
ENSG00000019186	CYP24A1	-1.144	3.51e-09	1e-08	227	219	473	513
ENSG00000224728	AC090945.1	-1.143	0.00412	0.00737	37	29	80	66
ENSG00000037965	HOXC8	-1.143	5.82e-119	9e-118	3316	3549	7598	7563
ENSG00000257337	RP11-983P16.4	-1.143	1.73e-48	1.22e-47	1405	1404	3216	2989
ENSG00000225264	ZNRF2P2	-1.143	0.00137	0.00261	93	59	203	133
ENSG00000154642	C21orf91	-1.142	6.49e-38	3.86e-37	969	980	2154	2148
ENSG00000090263	MRPS33	-1.142	1.57e-58	1.27e-57	1794	2003	4221	4160
ENSG00000155906	RMND1	-1.141	9.14e-80	9.43e-79	2187	2252	4927	4860
ENSG00000147604	RPL7	-1.141	0	0	139955	144968	314931	313228
ENSG00000198910	L1CAM	-1.14	0.00132	0.0025	75	51	164	114
ENSG00000176125	UFSP1	-1.14	0.000206	0.000428	77	59	145	155
ENSG00000187325	TAF9B	-1.139	3.68e-150	7.18e-149	4569	4680	10356	10014
ENSG00000213977	TAX1BP3	-1.139	2.77e-19	1.12e-18	571	568	1204	1304
ENSG00000257207	LIMS3	-1.138	1.01e-12	3.35e-12	412	561	1055	1087
ENSG00000112874	NUDT12	-1.138	5.21e-13	1.74e-12	416	497	1111	899
ENSG00000232499	RP11-512F24.1	-1.138	1.39e-19	5.69e-19	560	609	1364	1209
ENSG00000101412	E2F1	-1.137	1.65e-97	2.03e-96	2927	3066	6847	6330
ENSG00000091436	MLTK	-1.137	7.64e-113	1.12e-111	3406	3649	8001	7520
ENSG00000158195	WASF2	-1.137	1.29e-314	6.8e-313	18969	19954	43700	41886
ENSG00000147874	HAUS6	-1.136	2.74e-144	5.18e-143	5210	5239	11368	11589
ENSG00000100216	TOMM22	-1.136	7.57e-250	2.88e-248	6224	6518	14039	13968
ENSG00000085721	RRN3	-1.135	2.92e-115	4.36e-114	3049	3112	6849	6682
ENSG00000259768	RP5-991G20.1	-1.134	0.000516	0.00103	54	63	114	143
ENSG00000105968	H2AFV	-1.133	5.45e-228	1.83e-226	8256	8945	19241	18495
ENSG00000223875	NBEAP3	-1.133	1.5e-07	3.92e-07	168	173	348	400
ENSG00000115183	TANC1	-1.133	2.77e-111	3.95e-110	3028	3231	6911	6820
ENSG00000223572	CKMT1A	-1.132	1.05e-12	3.47e-12	276	293	627	620
ENSG00000198825	INPP5F	-1.132	3.28e-54	2.5e-53	1748	1701	3906	3651
ENSG00000253327	RAD21-AS1	-1.132	0.00107	0.00206	46	47	109	95
ENSG00000250588	IQCJ-SCHIP1	-1.131	2.27e-08	6.2e-08	261	226	498	569
ENSG00000091527	CDV3	-1.13	0	0	30313	31343	68560	66398
ENSG00000133216	EPHB2	-1.13	3.49e-14	1.22e-13	364	368	776	826
ENSG00000256977	LIMS3	-1.13	1.24e-10	3.77e-10	420	622	1128	1153
ENSG00000198034	RPS4X	-1.13	0	0	83590	83874	184263	182158
ENSG00000004777	ARHGAP33	-1.129	1.53e-89	1.74e-88	2365	2431	5305	5185
ENSG00000105605	CACNG7	-1.129	8.02e-13	2.66e-12	352	327	717	768
ENSG00000117505	DR1	-1.129	4.05e-261	1.65e-259	7942	7951	17593	17175
ENSG00000233685	OR6L1P	-1.129	0.00297	0.00541	39	56	86	122
ENSG00000067533	RRP15	-1.129	8.71e-67	7.77e-66	1941	2117	4446	4427
ENSG00000258429	PDF	-1.128	5.71e-05	0.000125	124	145	235	353
ENSG00000088451	TGDS	-1.128	4.26e-17	1.63e-16	488	451	1034	1019
ENSG00000164105	SAP30	-1.127	2.55e-20	1.06e-19	607	666	1471	1309
ENSG00000236539	HNRNPA1P54	-1.126	9.56e-60	7.84e-59	1863	2096	4358	4280
ENSG00000169857	AVEN	-1.125	1.25e-35	7.19e-35	981	1081	2230	2267
ENSG00000160401	C9orf117	-1.125	2.31e-22	1.01e-21	646	660	1493	1356
ENSG00000267121	CTD-2020K17.1	-1.125	0.00475	0.00843	54	33	85	105
ENSG00000205659	LIN52	-1.125	1.04e-74	1.02e-73	2144	2284	4852	4805
ENSG00000248781	PSMC1P4	-1.125	3.83e-19	1.55e-18	536	570	1171	1241
ENSG00000079332	SAR1A	-1.125	9.73e-117	1.47e-115	4701	4734	10725	9859
ENSG00000172014	ANKRD20A4	-1.124	3.36e-16	1.26e-15	411	423	939	879
ENSG00000224546	EIF4BP3	-1.124	1.17e-61	9.82e-61	1806	1920	4075	4044
ENSG00000267886	CTD-2291D10.4	-1.123	9.79e-05	0.00021	74	76	151	176
ENSG00000138668	HNRNPD	-1.123	3.93e-255	1.54e-253	17485	18801	40437	38605
ENSG00000149743	TRPT1	-1.123	2.31e-24	1.06e-23	761	749	1710	1578
ENSG00000231409	RP11-83J16.1	-1.122	3.8e-24	1.74e-23	749	813	1654	1745
ENSG00000116918	TSNAX	-1.122	1.67e-52	1.24e-51	1584	1553	3473	3356
ENSG00000185000	DGAT1	-1.121	1.1e-31	5.83e-31	966	902	2050	2013
ENSG00000143420	ENSA	-1.121	1.35e-194	3.63e-193	9501	9498	20335	20983
ENSG00000051825	MPHOSPH9	-1.121	1.31e-88	1.48e-87	2652	2750	6111	5639
ENSG00000232818	RPS2P32	-1.12	0.000548	0.00109	60	65	158	114
ENSG00000219747	RP1-292B18.1	-1.119	2.59e-24	1.19e-23	878	890	1836	2003
ENSG00000196517	SLC6A9	-1.119	5.97e-06	1.41e-05	108	117	228	261
ENSG00000188985	DHFRP1	-1.118	2.14e-123	3.48e-122	3541	3699	7879	7840
ENSG00000184508	HDDC3	-1.118	1.78e-19	7.28e-19	533	555	1162	1199
ENSG00000179627	ZBTB42	-1.118	5.21e-26	2.48e-25	863	883	1844	1947
ENSG00000214485	RPL7P1	-1.117	0	0	33306	35214	75064	73533
ENSG00000137970	RPL7P9	-1.117	0	0	63430	65864	141455	138974
ENSG00000143756	FBXO28	-1.116	1.62e-111	2.32e-110	3299	3389	7453	7039
ENSG00000214784	AC010468.1	-1.115	1.39e-96	1.7e-95	3990	3786	8426	8416
ENSG00000226137	BAIAP2-AS1	-1.115	1.08e-08	3e-08	211	238	515	458
ENSG00000182759	MAFA	-1.115	0.00214	0.00396	46	43	86	107
ENSG00000175115	PACS1	-1.115	2.72e-120	4.26e-119	4365	4303	9648	9123
ENSG00000197714	ZNF460	-1.115	0.00014	0.000295	81	134	249	217
ENSG00000146842	TMEM209	-1.114	3.87e-58	3.11e-57	1686	1767	3807	3667
ENSG00000213240	NOTCH2NL	-1.113	1.21e-18	4.83e-18	653	749	1628	1404
ENSG00000183444	OR7E38P	-1.113	3.24e-23	1.45e-22	833	901	2002	1750
ENSG00000230409	TCEA1P2	-1.113	2.68e-57	2.13e-56	1845	1983	4284	3994
ENSG00000212123	PRR22	-1.112	1.62e-09	4.72e-09	230	256	534	517
ENSG00000131069	ACSS2	-1.111	1.78e-45	1.19e-44	1338	1342	2974	2816
ENSG00000137962	ARHGAP29	-1.111	1.96e-122	3.16e-121	3606	3641	7944	7714
ENSG00000232838	PET117	-1.111	5.02e-08	1.35e-07	180	200	431	390
ENSG00000076003	MCM6	-1.11	2.4e-241	8.78e-240	8909	9556	20265	19590
ENSG00000075702	WDR62	-1.11	7.82e-251	3e-249	11287	11965	25031	25147
ENSG00000258920	FOXN3-AS1	-1.109	0.00482	0.00854	31	50	91	84
ENSG00000236348	PSMC1P10	-1.109	1.29e-15	4.74e-15	403	440	903	916
ENSG00000220583	RPL35P2	-1.109	9.32e-42	5.9e-41	1311	1358	2808	2951
ENSG00000170604	IRF2BP1	-1.108	7.23e-17	2.75e-16	906	756	1737	1846
ENSG00000178921	PFAS	-1.108	4.16e-154	8.37e-153	5425	5763	12149	11968
ENSG00000242661	RPS3AP43	-1.108	1.95e-13	6.65e-13	332	341	720	731
ENSG00000128872	TMOD2	-1.108	4.11e-06	9.82e-06	280	190	540	473
ENSG00000126247	CAPNS1	-1.107	5.34e-318	2.88e-316	50312	50841	109187	108650
ENSG00000178752	FAM132B	-1.107	3.14e-24	1.44e-23	710	721	1556	1527
ENSG00000120693	SMAD9	-1.106	1.09e-12	3.6e-12	458	385	940	875
ENSG00000162980	ARL5A	-1.105	8.02e-132	1.38e-130	5553	6084	12730	12300
ENSG00000197766	CFD	-1.105	2e-09	5.79e-09	247	240	539	509
ENSG00000107404	DVL1	-1.105	4.22e-141	7.8e-140	4579	4729	10132	9895
ENSG00000243894	RP11-489M13.1	-1.105	3.92e-10	1.17e-09	263	283	579	596
ENSG00000254685	FPGT	-1.104	1.45e-20	6.11e-20	656	635	1446	1329
ENSG00000241528	RP1-130H16.16	-1.104	0.0051	0.00899	28	44	71	84
ENSG00000122515	ZMIZ2	-1.104	5.55e-269	2.37e-267	8623	9013	19278	18623
ENSG00000132498	ANKRD20A3	-1.103	7.26e-17	2.76e-16	503	527	1177	1036
ENSG00000158402	CDC25C	-1.103	6.45e-35	3.64e-34	1265	1159	2611	2597
ENSG00000231006	RPL7P32	-1.103	3.26e-163	7.11e-162	8791	9833	20314	19697
ENSG00000100726	TELO2	-1.103	3.45e-54	2.63e-53	1812	2011	4099	4114
ENSG00000167658	EEF2	-1.102	0	0	188786	191780	414738	402246
ENSG00000187239	FNBP1	-1.102	1e-197	2.76e-196	5977	6103	13101	12829
ENSG00000136273	HUS1	-1.102	1.59e-11	5.05e-11	282	295	657	582
ENSG00000100526	CDKN3	-1.101	1.3e-35	7.46e-35	1149	1317	2729	2560
ENSG00000163888	CAMK2N2	-1.1	1.43e-07	3.74e-07	193	181	426	376
ENSG00000135476	ESPL1	-1.1	6.66e-233	2.28e-231	7984	7924	17225	16870
ENSG00000139233	LLPH	-1.1	3.94e-120	6.15e-119	3533	3601	7734	7561
ENSG00000076248	UNG	-1.1	3.93e-250	1.5e-248	8313	8366	18207	17543
ENSG00000255737	AGAP2-AS1	-1.099	5.83e-17	2.22e-16	455	457	989	965
ENSG00000125816	NKX2-4	-1.099	2.72e-08	7.4e-08	234	209	492	457
ENSG00000244363	RPL7P23	-1.099	4.3e-304	2.17e-302	17895	18847	39810	38921
ENSG00000173706	HEG1	-1.098	9.76e-240	3.51e-238	8192	8177	17823	17224
ENSG00000085840	ORC1	-1.098	4.71e-59	3.83e-58	1917	1903	4151	4025
ENSG00000163605	PPP4R2	-1.098	4.92e-102	6.39e-101	3177	3361	6952	7041
ENSG00000229939	RP11-111F16.2	-1.097	6.78e-16	2.51e-15	423	432	914	915
ENSG00000128714	HOXD13	-1.096	4.07e-05	9.04e-05	204	130	349	365
ENSG00000187735	TCEA1	-1.096	4.5e-283	2.08e-281	21556	22781	48436	46339
ENSG00000215068	AC025171.1	-1.095	1.6e-06	3.94e-06	128	135	278	284
ENSG00000205208	C4orf46	-1.095	9.76e-84	1.05e-82	2405	2460	5256	5135
ENSG00000135821	GLUL	-1.095	2.93e-105	3.92e-104	3354	3509	7273	7387
ENSG00000020922	MRE11A	-1.095	8.95e-37	5.23e-36	1137	1113	2399	2408
ENSG00000104442	ARMC1	-1.094	1.04e-250	4e-249	7203	7541	15880	15584
ENSG00000182054	IDH2	-1.094	4.04e-17	1.55e-16	471	492	1066	990
ENSG00000184434	LRRC19	-1.094	1.21e-06	3.01e-06	144	135	291	305
ENSG00000149428	HYOU1	-1.093	3.43e-201	9.66e-200	8056	7893	17052	16972
ENSG00000072864	NDE1	-1.093	1.8e-69	1.66e-68	2245	2291	4987	4689
ENSG00000168283	BMI1	-1.092	1.43e-90	1.64e-89	3081	3095	6493	6669
ENSG00000138778	CENPE	-1.092	2.71e-102	3.52e-101	4094	4553	9386	9043
ENSG00000228716	DHFR	-1.092	2.65e-274	1.17e-272	13185	13987	29303	28614
ENSG00000213020	ZNF611	-1.092	3.57e-16	1.33e-15	497	477	1011	1065
ENSG00000063046	EIF4B	-1.091	1.68e-322	9.2e-321	38709	40594	85939	82946
ENSG00000124831	LRRFIP1	-1.09	6.9e-129	1.17e-127	4968	5433	11219	10927
ENSG00000215417	MIR17HG	-1.09	0.00411	0.00735	43	33	88	74
ENSG00000233111	RAB1C	-1.09	0.000421	0.000849	63	60	131	131
ENSG00000154548	SRSF12	-1.09	0.000914	0.00177	56	59	138	107
ENSG00000204438	GPANK1	-1.089	7.19e-66	6.35e-65	2154	2135	4572	4550
ENSG00000165443	PHYHIPL	-1.089	5.49e-05	0.000121	106	89	195	220
ENSG00000105193	RPS16	-1.088	1.53e-272	6.68e-271	141352	140012	303939	293996
ENSG00000255262	TCEB2P2	-1.088	7.06e-16	2.61e-15	430	444	960	898
ENSG00000231244	PSMC1P3	-1.087	2.24e-16	8.4e-16	497	531	1051	1133
ENSG00000137154	RPS6	-1.087	0	0	83057	85965	180673	178491
ENSG00000160062	ZBTB8A	-1.086	2.11e-19	8.58e-19	581	579	1260	1203
ENSG00000077097	TOP2B	-1.085	1.68e-143	3.15e-142	5384	5409	11714	11186
ENSG00000118193	KIF14	-1.084	5.32e-99	6.7e-98	2957	3038	6500	6213
ENSG00000205927	OLIG2	-1.084	2.66e-05	5.98e-05	95	95	202	201
ENSG00000111845	PAK1IP1	-1.084	2.25e-65	1.98e-64	2205	2163	4672	4590
ENSG00000244004	RP11-1396O13.2	-1.084	2.71e-08	7.38e-08	204	220	443	456
ENSG00000168806	LCMT2	-1.083	1.55e-17	6.03e-17	565	566	1266	1130
ENSG00000215086	NPM1P24	-1.083	0.000254	0.000523	76	75	144	176
ENSG00000104147	OIP5	-1.083	1.43e-38	8.62e-38	1148	1162	2517	2378
ENSG00000071082	RPL31	-1.082	2.62e-291	1.24e-289	31913	32337	68018	67965
ENSG00000116221	MRPL37	-1.081	2.66e-182	6.74e-181	6837	6648	14503	14027
ENSG00000145247	OCIAD2	-1.081	0.0027	0.00494	51	60	95	140
ENSG00000162444	RBP7	-1.081	1.34e-35	7.69e-35	1144	1140	2522	2310
ENSG00000256940	RP11-783K16.5	-1.081	8.49e-05	0.000184	120	113	207	286
ENSG00000010278	CD9	-1.079	9.32e-102	1.2e-100	3341	3310	7138	6915
ENSG00000111231	GPN3	-1.079	2.34e-49	1.66e-48	1544	1653	3440	3314
ENSG00000106003	LFNG	-1.079	8.24e-05	0.000178	78	97	182	188
ENSG00000106268	NUDT1	-1.078	6.27e-90	7.17e-89	2834	2810	6061	5851
ENSG00000255090	RP11-820L6.1	-1.078	0.0039	0.00699	39	58	117	88
ENSG00000050438	SLC4A8	-1.078	2.57e-22	1.13e-21	824	967	1914	1867
ENSG00000228007	AC011933.2	-1.077	1.4e-23	6.35e-23	773	854	1766	1667
ENSG00000205871	RPS3AP47	-1.077	1.63e-79	1.67e-78	3321	3186	6781	6944
ENSG00000135049	AGTPBP1	-1.076	4.41e-61	3.69e-60	1988	2033	4209	4266
ENSG00000165732	DDX21	-1.076	1.19e-322	6.51e-321	30745	32058	67099	65322
ENSG00000183856	IQGAP3	-1.076	8.81e-91	1.02e-89	2832	3003	6312	5987
ENSG00000182667	NTM	-1.075	3.01e-25	1.41e-24	874	891	1843	1876
ENSG00000138073	PREB	-1.075	1.01e-123	1.64e-122	4163	4273	9078	8690
ENSG00000137770	CTDSPL2	-1.073	1.71e-147	3.3e-146	5431	5678	11735	11644
ENSG00000164162	ANAPC10	-1.072	1.07e-15	3.95e-15	493	468	1000	1020
ENSG00000162627	SNX7	-1.072	6.78e-78	6.84e-77	2367	2510	5200	5051
ENSG00000120699	EXOSC8	-1.071	4.64e-39	2.81e-38	1251	1363	2728	2765
ENSG00000234797	RPS3AP6	-1.071	1.49e-180	3.73e-179	17981	17570	36974	37691
ENSG00000180530	NRIP1	-1.07	6.39e-138	1.14e-136	5048	5022	10726	10420
ENSG00000141522	ARHGDIA	-1.069	4.77e-289	2.23e-287	15182	15649	32536	32148
ENSG00000198055	GRK6	-1.069	2.32e-68	2.1e-67	2493	2687	5693	5178
ENSG00000171843	MLLT3	-1.069	3.95e-52	2.93e-51	1860	1980	3971	4085
ENSG00000215480	OR7E37P	-1.069	0.000934	0.00181	57	73	155	118
ENSG00000126756	UXT	-1.069	9.48e-31	4.94e-30	1095	1223	2348	2514
ENSG00000231831	MTHFD1P1	-1.068	2.38e-05	5.39e-05	102	102	223	205
ENSG00000214046	SMIM7	-1.068	3.46e-66	3.07e-65	2549	2460	5432	5073
ENSG00000164535	DAGLB	-1.067	3.13e-49	2.23e-48	1945	2243	4463	4310
ENSG00000131462	TUBG1	-1.066	2.02e-142	3.77e-141	5533	5880	12072	11817
ENSG00000135976	ANKRD36	-1.065	1.11e-13	3.81e-13	442	512	953	1043
ENSG00000145349	CAMK2D	-1.065	7.13e-52	5.27e-51	1726	1815	3807	3604
ENSG00000154920	EME1	-1.065	5.94e-45	3.95e-44	1950	1975	3953	4261
ENSG00000197705	KLHL14	-1.065	1.91e-08	5.25e-08	223	244	482	495
ENSG00000198901	PRC1	-1.065	3.2e-234	1.11e-232	9274	9613	19706	19797
ENSG00000167874	TMEM88	-1.065	1.19e-17	4.64e-17	520	560	1153	1107
ENSG00000188229	TUBB4B	-1.065	0	0	59106	60107	126026	123355
ENSG00000224011	AC111155.1	-1.064	0.00357	0.00645	45	74	107	142
ENSG00000162194	C11orf48	-1.064	5.04e-104	6.68e-103	3413	3484	7380	7037
ENSG00000160200	CBS	-1.064	1.78e-95	2.16e-94	3028	3051	6408	6299
ENSG00000114698	PLSCR4	-1.064	6.94e-07	1.75e-06	183	190	428	352
ENSG00000160957	RECQL4	-1.064	7.41e-92	8.65e-91	3129	3191	6823	6393
ENSG00000230903	RPL9P8	-1.064	6.72e-240	2.42e-238	24918	24904	51910	52248
ENSG00000171490	RSL1D1	-1.064	1.47e-220	4.7e-219	10525	11145	22566	22740
ENSG00000235651	AC064850.4	-1.063	0.000841	0.00164	57	87	144	157
ENSG00000253785	CTC-308K20.3	-1.063	0.00428	0.00765	69	41	108	122
ENSG00000092978	GPATCH2	-1.063	1.91e-22	8.39e-22	750	762	1570	1589
ENSG00000182379	NXPH4	-1.063	0.00023	0.000476	129	115	206	304
ENSG00000165912	PACSIN3	-1.063	1.33e-42	8.51e-42	1500	1530	3309	3020
ENSG00000112081	SRSF3	-1.062	7.37e-259	2.94e-257	22967	23392	48195	48566
ENSG00000121988	ZRANB3	-1.062	1.24e-32	6.72e-32	923	955	1950	1971
ENSG00000157542	KCNJ6	-1.061	0.000623	0.00123	56	68	129	130
ENSG00000135482	ZC3H10	-1.061	1.77e-17	6.84e-17	521	568	1145	1128
ENSG00000115468	EFHD1	-1.06	7.8e-05	0.000169	122	203	325	353
ENSG00000114030	KPNA1	-1.06	3.3e-100	4.19e-99	3763	3821	8187	7623
ENSG00000136942	RPL35	-1.06	3.4e-268	1.44e-266	34085	34174	71319	71002
ENSG00000261812	TUBB8P7	-1.06	1.56e-06	3.84e-06	161	191	343	391
ENSG00000230499	AC108463.1	-1.059	0.00451	0.00803	38	43	82	87
ENSG00000232615	CTD-2012J19.1	-1.059	0.00336	0.00608	45	49	86	110
ENSG00000101189	MRGBP	-1.059	2e-108	2.76e-107	3955	3916	8335	8060
ENSG00000162851	TFB2M	-1.058	8.96e-41	5.59e-40	1554	1783	3538	3411
ENSG00000187838	TMEM256-PLSCR3	-1.058	7.48e-05	0.000162	93	134	250	223
ENSG00000267309	CTD-2630F21.1	-1.057	2.13e-69	1.96e-68	2497	2766	5646	5301
ENSG00000179348	GATA2	-1.057	1.07e-10	3.27e-10	584	466	1030	1155
ENSG00000010318	PHF7	-1.057	3.06e-13	1.04e-12	539	459	1064	1013
ENSG00000177084	POLE	-1.057	2.64e-205	7.65e-204	7122	7186	15280	14499
ENSG00000164611	PTTG1	-1.057	1.51e-226	5.02e-225	6632	6877	14154	13952
ENSG00000259032	ENSAP2	-1.056	2.14e-07	5.54e-07	328	297	554	746
ENSG00000153936	HS2ST1	-1.056	2.61e-109	3.64e-108	3990	4232	8775	8323
ENSG00000133519	ZDHHC8P1	-1.056	0.000418	0.000842	74	99	160	200
ENSG00000113946	CLDN16	-1.055	0.00332	0.00602	53	73	104	158
ENSG00000169710	FASN	-1.055	7.49e-260	3.02e-258	36261	38296	79467	75472
ENSG00000145425	RPS3A	-1.054	4.8e-278	2.17e-276	45649	46401	95414	95652
ENSG00000122042	UBL3	-1.054	1.43e-49	1.02e-48	1808	1935	4027	3745
ENSG00000267216	AC010642.1	-1.053	0.000587	0.00116	81	64	161	140
ENSG00000184897	H1FX	-1.053	2.09e-233	7.18e-232	8047	8284	16989	16887
ENSG00000086504	MRPL28	-1.053	1.65e-138	2.98e-137	5457	5611	11761	11200
ENSG00000126215	XRCC3	-1.053	2e-176	4.86e-175	6048	6133	12789	12492
ENSG00000256546	AC156455.1	-1.052	5.09e-11	1.58e-10	284	315	625	617
ENSG00000220472	RP11-69L16.5	-1.052	5.54e-06	1.31e-05	157	194	330	398
ENSG00000079215	SLC1A3	-1.052	0.00466	0.00828	40	39	92	72
ENSG00000162174	ASRGL1	-1.051	8.71e-20	3.59e-19	736	755	1490	1600
ENSG00000177943	MAMDC4	-1.051	1.26e-05	2.9e-05	190	195	336	462
ENSG00000178429	RPS3AP5	-1.051	1.58e-121	2.52e-120	5393	5729	11413	11634
ENSG00000151304	SRFBP1	-1.051	1.19e-40	7.4e-40	1398	1413	2886	2939
ENSG00000159753	RLTPR	-1.05	4.65e-08	1.25e-07	300	252	583	560
ENSG00000114126	TFDP2	-1.05	7.92e-61	6.6e-60	2073	2140	4477	4246
ENSG00000167306	MYO5B	-1.049	1.07e-07	2.83e-07	216	271	513	495
ENSG00000106605	BLVRA	-1.048	2.66e-30	1.37e-29	950	958	1978	1968
ENSG00000232445	RP11-132A1.4	-1.048	2.21e-29	1.12e-28	968	1053	2054	2124
ENSG00000177721	ANXA2R	-1.047	1.58e-11	4.99e-11	376	361	811	712
ENSG00000012048	BRCA1	-1.047	6.74e-85	7.37e-84	2954	3125	6483	6080
ENSG00000138160	KIF11	-1.047	6.41e-216	2e-214	6910	7123	14832	14173
ENSG00000156970	BUB1B	-1.046	1.09e-207	3.22e-206	6596	7008	14170	13911
ENSG00000139239	RPL14P1	-1.046	8.29e-163	1.81e-161	6108	6443	12952	12965
ENSG00000114346	ECT2	-1.045	5.4e-248	2.04e-246	10009	10322	21377	20587
ENSG00000179855	GIPC3	-1.045	0.00104	0.002	56	82	138	147
ENSG00000104237	RP1	-1.045	0.00309	0.00562	61	46	101	120
ENSG00000135637	CCDC142	-1.044	2.33e-21	1e-20	836	899	1876	1702
ENSG00000196110	ZNF699	-1.044	1.1e-35	6.33e-35	1150	1233	2523	2391
ENSG00000175602	CCDC85B	-1.043	6.19e-110	8.69e-109	3988	4255	8611	8378
ENSG00000123136	DDX39A	-1.043	5.77e-242	2.11e-240	9255	9404	19425	19023
ENSG00000169045	HNRNPH1	-1.043	9.5e-302	4.73e-300	29482	30154	62061	60852
ENSG00000163682	RPL9	-1.043	3.4e-316	1.8e-314	54852	56059	115847	112665
ENSG00000268895	A1BG-AS1	-1.042	3.23e-05	7.23e-05	146	224	411	351
ENSG00000111206	FOXM1	-1.042	5.13e-232	1.74e-230	16712	16628	35026	33638
ENSG00000121892	PDS5A	-1.042	1.11e-224	3.61e-223	13676	14471	29761	28202
ENSG00000160131	VMA21	-1.042	1.68e-171	3.91e-170	6086	6344	13051	12547
ENSG00000273080	RP11-301O19.1	-1.041	0.000229	0.000473	105	80	189	192
ENSG00000121775	TMEM39B	-1.041	1.22e-34	6.82e-34	1240	1233	2500	2588
ENSG00000138658	C4orf21	-1.04	1.69e-20	7.1e-20	769	791	1687	1522
ENSG00000272599	RP11-152N13.16	-1.04	2.02e-12	6.6e-12	376	402	778	822
ENSG00000136149	RPL13AP25	-1.04	5.95e-35	3.35e-34	1307	1280	2616	2703
ENSG00000144895	EIF2A	-1.039	3.86e-151	7.62e-150	6628	6524	13590	13430
ENSG00000127311	HELB	-1.039	2.36e-11	7.41e-11	347	355	766	677
ENSG00000109919	MTCH2	-1.039	5.69e-96	6.91e-95	3399	3498	7055	7120
ENSG00000079841	RIMS1	-1.039	0.00213	0.00394	53	53	102	116
ENSG00000151849	CENPJ	-1.038	1.27e-31	6.71e-31	1029	1078	2224	2103
ENSG00000203760	CENPW	-1.038	2.43e-32	1.3e-31	1231	1159	2511	2398
ENSG00000187676	B3GALTL	-1.037	1.13e-20	4.79e-20	739	829	1634	1584
ENSG00000213080	RP11-312J18.5	-1.037	5.88e-36	3.39e-35	1152	1193	2422	2390
ENSG00000143466	IKBKE	-1.036	2.16e-07	5.6e-07	215	231	433	482
ENSG00000272686	RP11-390E23.6	-1.036	7.41e-14	2.56e-13	539	534	1191	1009
ENSG00000106355	LSM5	-1.035	8.66e-102	1.12e-100	3570	3737	7493	7479
ENSG00000173213	RP11-683L23.1	-1.035	3.69e-06	8.87e-06	164	196	340	398
ENSG00000089195	TRMT6	-1.035	4.72e-81	4.93e-80	2943	3048	6064	6209
ENSG00000184937	WT1	-1.035	7.56e-12	2.42e-11	393	385	844	750
ENSG00000231952	DPY19L1P2	-1.034	3.74e-06	8.98e-06	138	149	290	298
ENSG00000136982	DSCC1	-1.034	6.43e-38	3.83e-37	1690	1978	3777	3733
ENSG00000117143	UAP1	-1.034	1.51e-293	7.21e-292	26537	27234	55534	54561
ENSG00000178093	TSSK6	-1.033	9.41e-12	3e-11	339	348	720	686
ENSG00000115762	PLEKHB2	-1.032	1.71e-224	5.58e-223	17001	16839	34861	34342
ENSG00000132207	SLX1A	-1.032	5.72e-13	1.91e-12	389	435	855	830
ENSG00000214389	RPS3AP26	-1.03	2.63e-184	6.72e-183	9229	9086	18702	18702
ENSG00000165934	CPSF2	-1.029	1.56e-156	3.2e-155	10286	10163	21658	20062
ENSG00000198876	DCAF12	-1.029	1.67e-168	3.8e-167	6208	6306	12871	12657
ENSG00000155903	RASA2	-1.029	1.25e-32	6.76e-32	1192	1146	2437	2333
ENSG00000256663	RP11-424C20.2	-1.029	7.29e-47	5.02e-46	2020	1946	4164	3927
ENSG00000188846	RPL14	-1.029	2.8e-298	1.36e-296	37136	38442	78402	75807
ENSG00000123094	RASSF8	-1.028	9.63e-106	1.3e-104	4224	4547	8999	8887
ENSG00000232671	RP11-126K1.2	-1.028	0.00234	0.00432	63	59	146	103
ENSG00000230629	RPS23P8	-1.027	2.2e-119	3.41e-118	7291	7447	14546	15483
ENSG00000177352	CCDC71	-1.026	1.37e-42	8.77e-42	1816	1921	4005	3606
ENSG00000241458	RPL7P19	-1.026	2e-124	3.26e-123	5177	5274	10584	10692
ENSG00000105486	LIG1	-1.025	7.99e-44	5.23e-43	1509	1582	3163	3128
ENSG00000124614	RPS10	-1.025	3.86e-64	3.35e-63	2347	2544	4959	4996
ENSG00000223380	SEC22B	-1.025	1.59e-53	1.2e-52	2294	2572	4932	4972
ENSG00000100226	GTPBP1	-1.024	1.7e-69	1.57e-68	2509	2495	5173	5002
ENSG00000164867	NOS3	-1.024	0.000184	0.000385	93	83	182	176
ENSG00000244398	RP11-466H18.1	-1.024	1.14e-87	1.27e-86	3098	3298	6626	6381
ENSG00000196411	EPHB4	-1.023	3e-111	4.27e-110	5008	5361	10883	10191
ENSG00000121211	MND1	-1.023	8.12e-09	2.28e-08	315	320	721	570
ENSG00000213598	RP11-112J1.1	-1.023	8.45e-12	2.7e-11	360	395	755	779
ENSG00000169139	UBE2V2	-1.022	1.38e-210	4.15e-209	10333	11054	22063	21377
ENSG00000230002	ALMS1-IT1	-1.021	8.93e-06	2.08e-05	131	163	297	300
ENSG00000075275	CELSR1	-1.021	3.53e-25	1.65e-24	1159	1049	2206	2274
ENSG00000183978	COA3	-1.021	3.12e-41	1.96e-40	1671	1668	3325	3453
ENSG00000118971	CCND2	-1.02	2.93e-07	7.53e-07	209	253	467	470
ENSG00000271737	CTB-113I20.2	-1.02	0.0053	0.00932	54	45	113	88
ENSG00000174100	MRPL45	-1.019	2.78e-63	2.38e-62	2391	2413	4939	4798
ENSG00000175643	RMI2	-1.019	1.63e-28	8.14e-28	1150	1343	2505	2548
ENSG00000248124	RRN3P1	-1.019	5.35e-05	0.000118	130	132	300	231
ENSG00000206192	ANKRD20A9P	-1.018	0.00019	0.000397	100	86	184	193
ENSG00000205771	CATSPER2P1	-1.018	0.00229	0.00422	74	115	154	229
ENSG00000169299	PGM2	-1.018	1.18e-105	1.59e-104	4323	4649	9232	8941
ENSG00000126814	TRMT5	-1.018	9.96e-39	6.01e-38	1355	1403	2809	2778
ENSG00000144283	PKP4	-1.017	1.87e-233	6.43e-232	9211	9524	19132	18788
ENSG00000196263	ZNF471	-1.017	4.79e-15	1.72e-14	487	502	1026	976
ENSG00000169856	ONECUT1	-1.015	0.0003	0.000612	85	100	209	165
ENSG00000226053	RP5-1070A16.1	-1.015	4.97e-05	0.00011	126	151	249	311
ENSG00000115816	CEBPZ	-1.014	3.18e-99	4.01e-98	3905	3921	8090	7718
ENSG00000189343	RPS2P46	-1.014	7.76e-278	3.5e-276	50731	51320	103825	102232
ENSG00000153162	BMP6	-1.013	3.43e-35	1.95e-34	1239	1327	2600	2577
ENSG00000150756	FAM173B	-1.013	6.69e-13	2.23e-12	563	493	1053	1078
ENSG00000255857	PXN-AS1	-1.013	1.65e-12	5.4e-12	392	407	818	795
ENSG00000107651	SEC23IP	-1.013	2.19e-110	3.09e-109	4368	4418	8995	8742
ENSG00000148297	MED22	-1.011	3.45e-113	5.06e-112	4572	4633	9336	9210
ENSG00000166579	NDEL1	-1.011	3.92e-50	2.83e-49	2756	2518	5284	5347
ENSG00000175319	NF1P5	-1.011	0.00359	0.00647	69	51	109	133
ENSG00000140988	RPS2	-1.011	7.96e-293	3.77e-291	168435	170623	345767	337305
ENSG00000242607	RPS3AP34	-1.011	1.07e-07	2.83e-07	238	287	532	526
ENSG00000168569	TMEM223	-1.011	6.86e-31	3.59e-30	1119	1107	2267	2218
ENSG00000130713	EXOSC2	-1.01	7.34e-108	1.01e-106	4269	4520	8952	8744
ENSG00000117054	ACADM	-1.009	7.57e-88	8.5e-87	3100	3199	6418	6255
ENSG00000198160	MIER1	-1.009	6.86e-51	5.01e-50	2689	2541	5531	4996
ENSG00000121749	TBC1D15	-1.009	3.54e-84	3.83e-83	3568	3695	7592	7022
ENSG00000090621	PABPC4	-1.008	6.09e-228	2.04e-226	20105	20054	41129	39648
ENSG00000182841	RRP7B	-1.008	8.96e-20	3.69e-19	852	804	1709	1621
ENSG00000170340	B3GNT2	-1.007	2.58e-35	1.47e-34	1342	1414	2728	2811
ENSG00000140543	DET1	-1.007	3.65e-08	9.88e-08	273	294	607	533
ENSG00000240065	PSMB9	-1.007	3.21e-11	1e-10	390	395	756	822
ENSG00000144468	RHBDD1	-1.007	3.17e-30	1.64e-29	1859	1644	3628	3410
ENSG00000170348	TMED10	-1.007	1.92e-246	7.15e-245	13484	14108	28008	27462
ENSG00000147274	RBMX	-1.006	2.44e-207	7.17e-206	23452	25149	48779	48799
ENSG00000075415	SLC25A3	-1.006	6.81e-273	2.99e-271	33268	33732	68164	66402
ENSG00000178802	MPI	-1.005	2.57e-35	1.46e-34	1411	1452	2812	2933
ENSG00000218510	LINC00339	-1.004	2.06e-21	8.89e-21	909	951	1821	1909
ENSG00000241343	RPL36A	-1.003	6.01e-227	2e-225	13627	13831	27544	27495
ENSG00000179292	TMEM151A	-1.003	0.000339	0.000689	78	93	170	173
ENSG00000162062	C16orf59	-1.002	3.43e-24	1.57e-23	995	1181	2202	2156
ENSG00000147654	EBAG9	-1.002	1.25e-47	8.68e-47	1809	1891	3742	3670
ENSG00000029993	HMGB3	-1.002	2.09e-111	2.99e-110	5227	5613	11151	10566
ENSG00000174903	RAB1B	-1.002	4.38e-204	1.26e-202	8672	8698	17533	17249
ENSG00000145375	SPATA5	-1.002	7.72e-17	2.94e-16	690	738	1520	1341
ENSG00000152495	CAMK4	-1.001	1.34e-18	5.37e-18	848	805	1613	1695
ENSG00000104472	CHRAC1	-1.001	1.92e-98	2.4e-97	4597	4503	9236	8978
ENSG00000255213	NPM1P35	-1.001	5e-11	1.55e-10	434	392	805	848
ENSG00000197483	ZNF628	-1.001	4.74e-07	1.21e-06	206	244	457	444
ENSG00000183684	ALYREF	-0.999	4.76e-115	7.1e-114	4902	5048	10104	9782
ENSG00000154429	CCSAP	-0.999	7.53e-35	4.24e-34	1258	1330	2625	2548
ENSG00000138346	DNA2	-0.999	1.32e-32	7.1e-32	1398	1601	2993	3003
ENSG00000224930	LINC00162	-0.999	0.00157	0.00296	89	85	141	207
ENSG00000237686	RP5-1120P11.1	-0.999	0.00309	0.00561	55	97	156	148
ENSG00000181625	SLX1B	-0.999	3.94e-15	1.42e-14	554	637	1200	1181
ENSG00000100196	KDELR3	-0.997	2.99e-29	1.52e-28	1169	1319	2574	2393
ENSG00000135372	NAT10	-0.996	6.2e-94	7.38e-93	3574	3755	7355	7264
ENSG00000063177	RPL18	-0.996	3.84e-255	1.51e-253	44551	44754	90211	87881
ENSG00000125931	CITED1	-0.995	0.000683	0.00134	78	82	176	143
ENSG00000130816	DNMT1	-0.995	7.68e-231	2.6e-229	13349	13473	27118	26342
ENSG00000146918	NCAPG2	-0.995	2.65e-109	3.7e-108	4451	4605	9085	8962
ENSG00000232385	RPS3AP25	-0.995	4.27e-34	2.37e-33	2050	2118	3908	4399
ENSG00000112742	TTK	-0.995	4.38e-148	8.49e-147	6281	6580	13132	12494
ENSG00000188994	ZNF292	-0.995	1.39e-104	1.85e-103	4988	5257	10520	9902
ENSG00000165244	ZNF367	-0.995	8.75e-107	1.19e-105	5170	5273	10794	10027
ENSG00000100982	PCIF1	-0.994	2.33e-50	1.69e-49	2116	2064	4201	4124
ENSG00000236552	RPL13AP5	-0.994	4.97e-84	5.36e-83	5866	6212	11680	12384
ENSG00000156256	USP16	-0.994	2.28e-100	2.9e-99	4048	4207	8229	8213
ENSG00000160813	PPP1R35	-0.993	1.91e-30	9.88e-30	1111	1131	2253	2211
ENSG00000197713	RPE	-0.993	3.49e-93	4.12e-92	3869	4138	8149	7783
ENSG00000164346	NSA2	-0.992	7.4e-152	1.47e-150	6354	6720	13095	12905
ENSG00000228071	RPL7P47	-0.992	4.83e-30	2.48e-29	1137	1137	2261	2261
ENSG00000187730	GABRD	-0.991	0.000375	0.00076	100	83	185	179
ENSG00000257702	LBX2-AS1	-0.99	0.00401	0.00719	82	82	124	202
ENSG00000122952	ZWINT	-0.99	1.06e-143	1.98e-142	6629	6610	13189	13100
ENSG00000086506	HBQ1	-0.989	3.1e-06	7.48e-06	185	210	372	412
ENSG00000163661	PTX3	-0.989	6.14e-26	2.92e-25	911	1029	1957	1894
ENSG00000183955	SETD8	-0.989	1.18e-125	1.95e-124	5560	5741	11278	11151
ENSG00000239900	ADSL	-0.988	3.15e-96	3.84e-95	3713	3813	7554	7371
ENSG00000103121	CMC2	-0.988	1.96e-52	1.46e-51	2200	2186	4339	4359
ENSG00000227525	RPL7P6	-0.988	2.3e-10	6.92e-10	374	467	840	828
ENSG00000023608	SNAPC1	-0.988	2.44e-37	1.44e-36	1428	1487	2900	2880
ENSG00000065548	ZC3H15	-0.988	1.11e-78	1.13e-77	4251	4698	8792	8953
ENSG00000093009	CDC45	-0.987	3.75e-44	2.47e-43	1774	1792	3593	3473
ENSG00000111911	HINT3	-0.987	9.48e-82	9.99e-81	4038	4479	8556	8325
ENSG00000198755	RPL10A	-0.987	4.1e-177	1e-175	41663	42592	82126	84913
ENSG00000140534	TICRR	-0.987	1.28e-78	1.3e-77	2908	3016	5891	5854
ENSG00000226259	GTF2H2B	-0.986	1.57e-75	1.56e-74	2757	2891	5688	5498
ENSG00000117650	NEK2	-0.986	4.61e-72	4.4e-71	3009	2983	6101	5766
ENSG00000159433	STARD9	-0.986	5.64e-37	3.3e-36	1514	1652	3242	3031
ENSG00000005436	GCFC2	-0.985	2.9e-55	2.24e-54	2194	2256	4493	4314
ENSG00000240342	RPS2P5	-0.985	3.65e-262	1.49e-260	31190	31814	63386	61300
ENSG00000186272	ZNF17	-0.985	4.24e-08	1.14e-07	271	308	585	561
ENSG00000100814	CCNB1IP1	-0.984	2.38e-70	2.22e-69	3227	3306	6332	6586
ENSG00000140650	PMM2	-0.984	7.07e-12	2.27e-11	440	514	916	971
ENSG00000070950	RAD18	-0.984	6.92e-60	5.7e-59	2603	2584	5309	4954
ENSG00000233868	AC009302.2	-0.983	2.08e-05	4.71e-05	163	139	299	298
ENSG00000236056	GAPDHP14	-0.983	4.08e-06	9.77e-06	212	183	404	377
ENSG00000132881	RSG1	-0.983	2.89e-07	7.44e-07	252	257	538	468
ENSG00000085982	USP40	-0.983	1.66e-30	8.63e-30	1772	1666	3604	3194
ENSG00000203995	ZYG11A	-0.983	1.36e-28	6.84e-28	1087	1163	2207	2241
ENSG00000135624	CCT7	-0.982	2.4e-256	9.51e-255	23754	24556	48528	46904
ENSG00000064961	HMG20B	-0.982	8.43e-113	1.23e-111	5077	5184	10227	10047
ENSG00000116396	KCNC4	-0.982	2.39e-11	7.51e-11	602	580	1295	1040
ENSG00000169860	P2RY1	-0.982	2.06e-26	9.88e-26	1136	1080	2254	2122
ENSG00000266145	RHOT1P1	-0.982	4.66e-06	1.11e-05	162	169	333	321
ENSG00000122406	RPL5	-0.982	1.32e-268	5.59e-267	47570	48456	95588	94056
ENSG00000143321	HDGF	-0.981	1.78e-243	6.56e-242	31381	31616	63221	61128
ENSG00000253293	HOXA10	-0.981	1.33e-07	3.5e-07	273	257	535	511
ENSG00000162244	RPL29	-0.981	7.29e-278	3.29e-276	55567	56809	112375	109457
ENSG00000175106	TVP23C	-0.981	3.41e-19	1.38e-18	864	825	1713	1621
ENSG00000090924	PLEKHG2	-0.98	6.43e-179	1.59e-177	9204	9556	19088	17921
ENSG00000230210	FAM35EP	-0.979	8.83e-16	3.26e-15	809	923	1840	1574
ENSG00000006625	GGCT	-0.979	2.29e-97	2.83e-96	4518	4480	8955	8776
ENSG00000172687	ZNF738	-0.979	8.38e-15	2.99e-14	644	615	1300	1181
ENSG00000268942	CKS1B	-0.978	1.77e-07	4.61e-07	282	265	569	509
ENSG00000006607	FARP2	-0.978	1.28e-81	1.35e-80	3877	4218	7928	8016
ENSG00000100372	SLC25A17	-0.978	7.77e-53	5.81e-52	2112	2192	4254	4223
ENSG00000184986	TMEM121	-0.978	7.35e-05	0.00016	120	148	248	280
ENSG00000114735	HEMK1	-0.977	2.88e-15	1.05e-14	601	591	1204	1142
ENSG00000253304	TMEM200B	-0.977	1.34e-13	4.6e-13	672	681	1242	1421
ENSG00000010539	ZNF200	-0.977	3.93e-32	2.1e-31	1528	1438	2978	2862
ENSG00000162641	AKNAD1	-0.976	0.000139	0.000294	98	118	210	215
ENSG00000006016	CRLF1	-0.976	4.89e-05	0.000108	124	126	237	255
ENSG00000260597	AC012531.25	-0.975	4.33e-09	1.23e-08	403	342	719	746
ENSG00000059573	ALDH18A1	-0.975	2.23e-107	3.05e-106	4885	5023	9914	9562
ENSG00000162384	C1orf123	-0.975	2.78e-34	1.55e-33	1555	1493	3053	2938
ENSG00000223861	RP11-74C1.2	-0.975	4.85e-09	1.38e-08	448	372	780	832
ENSG00000090447	TFAP4	-0.975	3.96e-21	1.69e-20	914	945	1877	1778
ENSG00000228929	RP11-159C21.4	-0.974	2.99e-20	1.25e-19	1019	914	1841	1957
ENSG00000123415	SMUG1	-0.974	1.93e-43	1.26e-42	2013	1960	3923	3883
ENSG00000160392	C19orf47	-0.973	3.42e-69	3.14e-68	2734	2721	5401	5310
ENSG00000104738	MCM4	-0.973	1.01e-258	4.02e-257	30577	31203	61376	59906
ENSG00000257800	FNBP1P1	-0.972	2.04e-05	4.63e-05	147	195	336	335
ENSG00000197461	PDGFA	-0.972	0.00371	0.00668	52	59	116	102
ENSG00000237004	ZNRF2P1	-0.972	0.000376	0.000761	98	90	177	192
ENSG00000153904	DDAH1	-0.971	1.42e-153	2.84e-152	9643	10320	20220	18910
ENSG00000107223	EDF1	-0.971	4.95e-162	1.07e-160	7825	7693	15343	15081
ENSG00000103024	NME3	-0.971	2.59e-26	1.24e-25	938	994	1873	1914
ENSG00000128059	PPAT	-0.97	7.29e-97	8.92e-96	4156	4215	8327	8071
ENSG00000234978	RP11-423O2.5	-0.969	4.24e-13	1.42e-12	572	697	1272	1213
ENSG00000166507	NDST2	-0.968	0.00421	0.00753	66	52	108	123
ENSG00000165502	RPL36AL	-0.967	1.2e-196	3.3e-195	8996	9257	18228	17446
ENSG00000077152	UBE2T	-0.967	1.56e-38	9.39e-38	1785	1954	3604	3706
ENSG00000181007	ZFP82	-0.967	1.03e-82	1.1e-81	4370	4686	9174	8523
ENSG00000254901	MEF2BNB	-0.966	1.68e-17	6.52e-17	698	704	1392	1347
ENSG00000115750	TAF1B	-0.966	1.1e-36	6.42e-36	1616	1587	3212	3043
ENSG00000198860	TSEN15	-0.966	7.32e-42	4.63e-41	2209	2548	4726	4569
ENSG00000269352	AC018766.5	-0.965	0.00106	0.00203	86	87	149	189
ENSG00000062485	CS	-0.965	1.04e-247	3.92e-246	30717	31301	61601	59498
ENSG00000183011	LSMD1	-0.965	2.19e-83	2.34e-82	4364	4238	8470	8321
ENSG00000102172	SMS	-0.965	5.82e-220	1.85e-218	19873	21086	40517	39447
ENSG00000102385	DRP2	-0.963	0.00288	0.00527	98	64	161	155
ENSG00000234176	HSPA8P1	-0.963	7.14e-08	1.9e-07	294	300	542	616
ENSG00000257074	RPL29P33	-0.963	1.01e-40	6.27e-40	1808	1984	3749	3642
ENSG00000089006	SNX5	-0.963	4.75e-100	6.02e-99	6044	5963	11646	11761
ENSG00000136104	RNASEH2B	-0.962	1.79e-13	6.12e-13	506	522	991	1012
ENSG00000173727	AP000769.1	-0.961	1.43e-05	3.28e-05	155	186	323	341
ENSG00000105409	ATP1A3	-0.961	1.09e-42	7.02e-42	1941	2103	4036	3835
ENSG00000243056	EIF4EBP3	-0.961	0.00357	0.00645	63	54	112	116
ENSG00000167526	RPL13	-0.961	4.11e-264	1.7e-262	105414	107547	208614	205914
ENSG00000244171	PBX2P1	-0.96	4.93e-13	1.65e-12	538	589	1055	1138
ENSG00000224114	RP11-343H5.4	-0.96	1.25e-17	4.84e-17	1346	1266	2318	2763
ENSG00000043591	ADRB1	-0.959	0.000144	0.000304	248	235	377	562
ENSG00000092853	CLSPN	-0.959	2.1e-62	1.79e-61	2891	2977	5951	5456
ENSG00000129084	PSMA1	-0.959	9.05e-90	1.03e-88	3882	3997	7837	7481
ENSG00000118976	HIN1L	-0.958	2.16e-05	4.91e-05	145	157	308	279
ENSG00000148187	MRRF	-0.958	3.04e-56	2.39e-55	2663	2860	5250	5482
ENSG00000260236	RP11-708J19.1	-0.958	0.00348	0.00629	59	66	108	135
ENSG00000218422	AC016773.1	-0.957	4.88e-36	2.82e-35	1664	1613	3238	3122
ENSG00000243674	OR7E66P	-0.957	9.65e-05	0.000207	137	119	260	237
ENSG00000017373	SRCIN1	-0.957	1.03e-05	2.4e-05	213	185	411	362
ENSG00000099860	GADD45B	-0.956	1.1e-100	1.4e-99	5098	5125	10110	9725
ENSG00000172062	SMN1	-0.955	6.53e-113	9.53e-112	5449	5477	10757	10425
ENSG00000253250	C8orf88	-0.953	2.7e-12	8.79e-12	448	474	898	887
ENSG00000108021	FAM208B	-0.953	1.11e-203	3.18e-202	10090	10482	20229	19586
ENSG00000136653	RASSF5	-0.953	3.37e-05	7.53e-05	199	222	355	460
ENSG00000235376	RPEL1	-0.953	0.00397	0.00713	57	70	110	136
ENSG00000138162	TACC2	-0.953	1.51e-44	1e-43	2439	2321	4746	4470
ENSG00000250444	CCT5P1	-0.951	6.75e-05	0.000147	183	148	301	339
ENSG00000178695	KCTD12	-0.951	8.64e-12	2.76e-11	606	560	1071	1183
ENSG00000101447	FAM83D	-0.95	4.5e-188	1.18e-186	8169	8392	16072	15926
ENSG00000183250	C21orf67	-0.949	0.000352	0.000715	104	113	231	188
ENSG00000120539	MASTL	-0.949	2.84e-49	2.02e-48	2306	2443	4742	4426
ENSG00000102738	MRPS31	-0.948	2.87e-22	1.26e-21	942	1056	1999	1856
ENSG00000198805	PNP	-0.948	3.87e-72	3.71e-71	3177	3391	6334	6334
ENSG00000142864	SERBP1	-0.948	1.08e-239	3.9e-238	36073	37880	72166	70473
ENSG00000136854	STXBP1	-0.948	2.39e-57	1.9e-56	3405	3280	6720	6178
ENSG00000233786	CDC27P1	-0.947	6.07e-05	0.000133	148	146	311	256
ENSG00000169228	RAB24	-0.947	1.61e-15	5.89e-15	706	704	1428	1290
ENSG00000213300	HNRNPA3P6	-0.945	2.43e-94	2.9e-93	4537	4786	8994	8949
ENSG00000111196	MAGOHB	-0.945	2.56e-45	1.72e-44	2204	2165	4327	4085
ENSG00000149548	CCDC15	-0.944	2.49e-07	6.44e-07	348	297	676	565
ENSG00000145736	GTF2H2	-0.944	1.87e-78	1.91e-77	3593	3864	7297	7048
ENSG00000246465	RP11-57A19.2	-0.944	0.00227	0.00419	69	65	128	130
ENSG00000228624	RP3-399L15.3	-0.944	0.00121	0.00231	104	81	189	167
ENSG00000228981	RP11-364L4.1	-0.943	3.31e-90	3.79e-89	4682	4830	9437	8850
ENSG00000119705	SLIRP	-0.943	4.17e-91	4.83e-90	4094	4199	8018	7929
ENSG00000232531	AC027612.1	-0.942	0.000192	0.000401	126	154	243	295
ENSG00000124541	RRP36	-0.942	1.54e-63	1.33e-62	3717	3620	6936	7163
ENSG00000125726	CD70	-0.941	4.33e-08	1.17e-07	347	307	603	653
ENSG00000244313	RP11-425L10.1	-0.941	2.23e-113	3.27e-112	8811	8498	16451	16770
ENSG00000164587	RPS14	-0.941	4.54e-242	1.67e-240	59281	61505	116292	115547
ENSG00000213235	EEF1A1P16	-0.94	0.000809	0.00158	93	143	225	228
ENSG00000111186	WNT5B	-0.94	5.91e-43	3.82e-42	2030	2094	4070	3844
ENSG00000123737	EXOSC9	-0.939	7.06e-33	3.83e-32	1854	1752	3417	3497
ENSG00000168813	ZNF507	-0.939	6.07e-161	1.3e-159	9942	10545	20202	19066
ENSG00000007264	MATK	-0.938	0.000898	0.00174	86	83	162	162
ENSG00000133302	ANKRD32	-0.937	2.41e-18	9.58e-18	896	860	1697	1665
ENSG00000112541	PDE10A	-0.937	1.09e-42	7.03e-42	2292	2593	4773	4579
ENSG00000160951	PTGER1	-0.937	0.00174	0.00326	86	79	144	172
ENSG00000171865	RNASEH1	-0.937	5.05e-43	3.27e-42	2526	2880	5411	4938
ENSG00000219470	RP3-337H4.6	-0.937	2.99e-13	1.01e-12	570	561	1121	1044
ENSG00000233270	SNRPEP4	-0.937	1.06e-05	2.46e-05	236	198	416	415
ENSG00000138385	SSB	-0.937	1.48e-94	1.77e-93	6021	6569	12274	11835
ENSG00000151131	C12orf45	-0.936	3.52e-16	1.31e-15	935	878	1696	1773
ENSG00000085719	CPNE3	-0.936	1.86e-215	5.76e-214	15896	16482	31539	30416
ENSG00000034063	UHRF1	-0.936	2.23e-193	5.97e-192	9736	10000	19201	18556
ENSG00000188283	ZNF383	-0.936	3.51e-35	1.99e-34	1874	1891	3781	3422
ENSG00000108433	GOSR2	-0.935	1.75e-27	8.57e-27	1261	1420	2581	2545
ENSG00000106399	RPA3	-0.935	1.83e-38	1.1e-37	1841	1820	3556	3443
ENSG00000205571	SMN2	-0.935	1.48e-95	1.79e-94	4594	4692	8952	8805
ENSG00000168876	ANKRD49	-0.934	1.86e-15	6.8e-15	740	740	1376	1451
ENSG00000123353	ORMDL2	-0.934	2.05e-16	7.72e-16	913	910	1845	1637
ENSG00000205662	RP11-706O15.7	-0.934	8.02e-15	2.86e-14	692	740	1320	1416
ENSG00000236432	AC097662.2	-0.933	0.00288	0.00526	78	68	127	152
ENSG00000232335	RP11-435D7.3	-0.933	0.00134	0.00255	80	110	168	195
ENSG00000213337	ANKRD39	-0.932	7.71e-14	2.66e-13	791	711	1414	1452
ENSG00000118412	CASP8AP2	-0.932	2.78e-88	3.14e-87	4266	4461	8513	8136
ENSG00000217716	RPS10P3	-0.932	2.24e-80	2.33e-79	4895	4887	9203	9460
ENSG00000143502	SUSD4	-0.932	0.000651	0.00128	92	95	188	169
ENSG00000167562	ZNF701	-0.932	1.61e-15	5.89e-15	835	822	1680	1481
ENSG00000119396	RAB14	-0.931	2.49e-169	5.71e-168	9394	10046	18719	18347
ENSG00000224858	RPL29P11	-0.931	4.93e-98	6.14e-97	4805	4912	9349	9180
ENSG00000196081	ZNF724P	-0.931	2.01e-14	7.09e-14	613	670	1230	1216
ENSG00000213025	COX20P1	-0.93	0.000363	0.000735	100	102	191	194
ENSG00000112312	GMNN	-0.93	2.29e-78	2.33e-77	4279	4192	8106	8035
ENSG00000109452	INPP4B	-0.93	2.78e-36	1.61e-35	2053	2054	4107	3718
ENSG00000217130	RP3-375P9.2	-0.93	5.27e-11	1.63e-10	583	698	1154	1286
ENSG00000013810	TACC3	-0.93	1.57e-145	2.99e-144	16371	15938	31464	30115
ENSG00000170296	GABARAP	-0.929	2.37e-27	1.16e-26	1260	1335	2577	2364
ENSG00000226723	RP11-142L4.3	-0.929	0.000256	0.000526	109	144	234	248
ENSG00000260630	SNAI3-AS1	-0.929	0.000994	0.00192	143	100	247	216
ENSG00000167601	AXL	-0.928	2.07e-224	6.74e-223	70578	73812	140472	134302
ENSG00000165644	COMTD1	-0.928	2.58e-11	8.09e-11	526	491	1011	924
ENSG00000261279	ULK4P1	-0.928	2.55e-07	6.58e-07	335	448	795	695
ENSG00000213225	AC018804.7	-0.927	4.97e-26	2.36e-25	1179	1162	2248	2204
ENSG00000186897	C1QL4	-0.927	3.93e-12	1.27e-11	591	563	1060	1134
ENSG00000182952	HMGN4	-0.927	2.92e-166	6.56e-165	10535	11073	20450	20626
ENSG00000105793	GTPBP10	-0.926	4.68e-55	3.61e-54	2632	2785	5063	5231
ENSG00000216866	RPS2P55	-0.926	7.03e-74	6.86e-73	5597	6008	11563	10492
ENSG00000167608	TMC4	-0.926	0.00411	0.00736	56	66	118	114
ENSG00000165675	ENOX2	-0.925	2.69e-17	1.04e-16	841	901	1726	1582
ENSG00000152253	SPC25	-0.925	1.69e-46	1.16e-45	2120	2210	4171	4049
ENSG00000120533	ENY2	-0.924	1.78e-66	1.58e-65	4356	4160	8269	7887
ENSG00000139370	SLC15A4	-0.924	4.31e-31	2.26e-30	1395	1498	2777	2714
ENSG00000188529	SRSF10	-0.924	2.47e-184	6.3e-183	8982	9354	17553	17237
ENSG00000221821	C6orf226	-0.923	9.13e-17	3.46e-16	762	819	1516	1482
ENSG00000093144	ECHDC1	-0.923	1.16e-137	2.08e-136	6940	7133	13800	12879
ENSG00000122824	NUDT10	-0.923	6.23e-05	0.000136	211	183	416	331
ENSG00000214653	HNRNPA3P3	-0.922	1.18e-29	6.03e-29	1337	1445	2652	2620
ENSG00000168282	MGAT2	-0.922	5.89e-07	1.49e-06	280	276	517	537
ENSG00000028277	POU2F2	-0.922	2.62e-05	5.9e-05	180	165	341	313
ENSG00000260349	RP11-473I1.5	-0.922	5.93e-05	0.00013	151	194	318	336
ENSG00000143032	BARHL2	-0.921	8.24e-07	2.07e-06	285	355	558	654
ENSG00000119421	NDUFA8	-0.921	1.19e-71	1.14e-70	3718	3713	6994	7077
ENSG00000129317	PUS7L	-0.921	2.35e-44	1.55e-43	2197	2266	4374	4076
ENSG00000100714	MTHFD1	-0.92	2.47e-102	3.21e-101	6278	6910	12625	12332
ENSG00000112245	PTP4A1	-0.92	2.17e-189	5.71e-188	12921	13472	25531	24407
ENSG00000197879	MYO1C	-0.919	1.74e-184	4.47e-183	21037	20996	40554	38942
ENSG00000266962	RP11-400F19.6	-0.919	3.75e-09	1.07e-08	348	349	679	639
ENSG00000163597	SNHG16	-0.919	4.8e-60	3.96e-59	3196	3395	6488	5978
ENSG00000139641	ESYT1	-0.918	1.46e-190	3.86e-189	11762	12288	23103	22333
ENSG00000131187	F12	-0.918	5.07e-10	1.5e-09	416	414	817	751
ENSG00000165916	PSMC3	-0.918	3.68e-178	9.02e-177	9478	9582	18157	17847
ENSG00000213885	RPL13AP7	-0.918	3.07e-38	1.84e-37	2777	2771	4976	5505
ENSG00000128791	TWSG1	-0.918	3.41e-79	3.5e-78	4727	5115	9244	9358
ENSG00000171291	ZNF439	-0.918	1.25e-16	4.72e-16	817	916	1682	1592
ENSG00000169951	ZNF764	-0.918	7.76e-20	3.2e-19	1159	1056	2054	2130
ENSG00000266916	CTD-3064H18.1	-0.917	5.58e-10	1.65e-09	390	412	775	740
ENSG00000183666	GUSBP1	-0.917	1.82e-17	7.07e-17	839	927	1664	1670
ENSG00000164520	RAET1E	-0.917	0.000185	0.000386	139	186	335	279
ENSG00000122257	RBBP6	-0.917	2.68e-106	3.61e-105	5955	6270	11687	11404
ENSG00000171574	ZNF584	-0.917	1.35e-27	6.64e-27	1354	1513	2701	2711
ENSG00000175334	BANF1	-0.916	1.86e-191	4.94e-190	14150	14426	27011	26903
ENSG00000182185	RAD51B	-0.916	1.39e-08	3.85e-08	470	401	791	853
ENSG00000140006	WDR89	-0.916	3.72e-18	1.47e-17	910	971	1823	1726
ENSG00000100664	EIF5	-0.915	2.27e-200	6.35e-199	39703	42260	77963	76580
ENSG00000235508	RPS2P7	-0.915	9.43e-91	1.09e-89	5885	5909	11494	10747
ENSG00000196368	NUDT11	-0.914	3.75e-30	1.93e-29	1833	1710	3419	3258
ENSG00000168061	SAC3D1	-0.914	7.26e-27	3.51e-26	1386	1483	2631	2777
ENSG00000115884	SDC1	-0.914	3.47e-18	1.37e-17	860	927	1710	1657
ENSG00000166166	TRMT61A	-0.914	1.05e-126	1.74e-125	6366	6469	12132	12054
ENSG00000143515	ATP8B2	-0.913	2.46e-86	2.72e-85	4259	4351	8192	8021
ENSG00000169607	CKAP2L	-0.913	5.68e-142	1.06e-140	7046	7557	13780	13717
ENSG00000116679	IVNS1ABP	-0.913	2.56e-76	2.55e-75	3846	4083	7457	7478
ENSG00000260128	ULK4P2	-0.912	1.99e-08	5.46e-08	496	661	1168	1009
ENSG00000232677	LINC00665	-0.911	6.04e-195	1.64e-193	12555	12935	24124	23803
ENSG00000108443	RPS6KB1	-0.911	4.43e-84	4.79e-83	5130	5158	9957	9382
ENSG00000166200	COPS2	-0.91	3.52e-153	7.06e-152	6906	7250	13593	13003
ENSG00000230567	FAM203B	-0.91	2.55e-71	2.41e-70	3960	4144	7899	7329
ENSG00000119042	SATB2	-0.91	2.2e-69	2.02e-68	3280	3332	6243	6181
ENSG00000109685	WHSC1	-0.91	8.96e-223	2.89e-221	29994	30823	58048	56218
ENSG00000134461	ANKRD16	-0.909	1.27e-05	2.93e-05	280	238	460	513
ENSG00000119969	HELLS	-0.909	7.48e-53	5.59e-52	3169	3140	5788	6060
ENSG00000111667	USP5	-0.909	9.83e-183	2.5e-181	14414	14518	27705	26614
ENSG00000004897	CDC27	-0.908	1.11e-144	2.09e-143	8233	8154	15421	15324
ENSG00000103061	SLC7A6OS	-0.908	8.42e-11	2.59e-10	530	647	1094	1115
ENSG00000004779	NDUFAB1	-0.907	3.57e-62	3.02e-61	2860	3027	5633	5407
ENSG00000212978	AC016747.3	-0.906	1.84e-26	8.87e-26	1891	1753	3590	3239
ENSG00000123975	CKS2	-0.906	1.09e-150	2.14e-149	9271	9210	17676	16953
ENSG00000198924	DCLRE1A	-0.906	3.46e-56	2.71e-55	2630	2771	5119	5004
ENSG00000115946	PNO1	-0.906	1.35e-67	1.21e-66	4229	4071	7903	7655
ENSG00000160948	VPS28	-0.906	4.89e-93	5.76e-92	5181	5309	9873	9786
ENSG00000196912	ANKRD36B	-0.905	7.61e-11	2.34e-10	446	464	862	842
ENSG00000173588	CCDC41	-0.905	6.96e-19	2.8e-18	1052	1054	1875	2068
ENSG00000220323	HIST2H2BD	-0.905	2.97e-06	7.19e-06	257	262	519	453
ENSG00000132199	ENOSF1	-0.904	7.2e-86	7.93e-85	5594	5481	10347	10371
ENSG00000242114	MTFP1	-0.904	1.3e-11	4.14e-11	487	503	938	915
ENSG00000218418	RP11-296E7.1	-0.904	4.12e-10	1.22e-09	443	477	912	810
ENSG00000186166	CCDC84	-0.903	1.78e-09	5.15e-09	382	419	746	752
ENSG00000122705	CLTA	-0.903	9.65e-186	2.48e-184	13111	13257	24875	24438
ENSG00000103254	FAM173A	-0.903	4.2e-11	1.31e-10	543	530	966	1040
ENSG00000078399	HOXA9	-0.903	3.93e-17	1.51e-16	1115	987	2050	1880
ENSG00000215030	RPL13P12	-0.903	5.3e-172	1.24e-170	9703	10016	18469	18403
ENSG00000163923	RPL39L	-0.903	2e-60	1.66e-59	3009	3260	5883	5838
ENSG00000175756	AURKAIP1	-0.902	9.06e-159	1.9e-157	12333	12343	23029	23071
ENSG00000167186	COQ7	-0.902	1.09e-11	3.48e-11	524	568	997	1044
ENSG00000172732	MUS81	-0.902	1.07e-33	5.89e-33	1687	1812	3265	3273
ENSG00000169972	PUSL1	-0.902	3.5e-27	1.71e-26	1505	1529	2753	2917
ENSG00000164620	RELL2	-0.902	1.19e-05	2.75e-05	356	272	644	530
ENSG00000142676	RPL11	-0.902	1.72e-210	5.14e-209	22258	22934	42933	41505
ENSG00000196981	WDR5B	-0.902	2.23e-11	7.02e-11	475	513	932	914
ENSG00000229161	TCP1P1	-0.901	1.72e-05	3.92e-05	188	198	374	347
ENSG00000100823	APEX1	-0.9	9.73e-162	2.09e-160	8247	8305	15595	15301
ENSG00000114784	EIF1B	-0.9	2.2e-58	1.77e-57	2937	3186	5718	5712
ENSG00000115290	GRB14	-0.9	0.000292	0.000597	122	140	228	261
ENSG00000185554	NXF2	-0.9	1.31e-51	9.64e-51	2956	3224	5668	5865
ENSG00000136492	BRIP1	-0.899	6.63e-33	3.6e-32	1919	2063	3623	3801
ENSG00000230067	HSPD1P6	-0.899	2.37e-23	1.06e-22	1088	1147	2072	2096
ENSG00000248685	RP11-548L20.1	-0.899	0.000829	0.00162	99	95	181	181
ENSG00000120647	CCDC77	-0.898	2.33e-39	1.42e-38	2060	2092	3887	3848
ENSG00000178982	EIF3K	-0.898	1.58e-200	4.42e-199	17011	17370	32355	31733
ENSG00000183775	KCTD16	-0.898	7.25e-20	2.99e-19	1046	1028	2036	1829
ENSG00000164087	POC1A	-0.898	5.46e-42	3.47e-41	2307	2419	4330	4474
ENSG00000272711	RP11-259N19.1	-0.898	7.85e-17	2.99e-16	833	883	1600	1597
ENSG00000196183	RPS2P4	-0.898	2.58e-41	1.62e-40	2435	2528	4843	4404
ENSG00000182272	B4GALNT4	-0.897	3.35e-09	9.59e-09	367	397	712	711
ENSG00000100290	BIK	-0.897	0.0021	0.0039	119	86	187	195
ENSG00000119865	CNRIP1	-0.897	5.51e-27	2.68e-26	1609	1510	2947	2860
ENSG00000170275	CRTAP	-0.897	1.09e-169	2.51e-168	12959	13791	25353	24469
ENSG00000150907	FOXO1	-0.897	1.73e-05	3.95e-05	189	203	360	370
ENSG00000245156	RP11-867G23.3	-0.897	8.38e-29	4.22e-28	1588	1538	2902	2919
ENSG00000162066	AMDHD2	-0.896	1.89e-14	6.67e-14	721	813	1450	1404
ENSG00000196497	IPO4	-0.896	2.22e-54	1.7e-53	2629	2854	5186	5020
ENSG00000006432	MAP3K9	-0.896	1.83e-56	1.44e-55	3394	3692	6490	6694
ENSG00000241058	NSUN6	-0.896	1.83e-06	4.5e-06	271	262	501	491
ENSG00000167994	RAB3IL1	-0.896	1.67e-05	3.82e-05	190	200	362	364
ENSG00000235828	RPL36AP26	-0.896	6.21e-06	1.47e-05	220	254	444	438
ENSG00000248873	SERBP1P6	-0.896	0.000238	0.000492	154	172	268	339
ENSG00000145741	BTF3	-0.895	1.67e-207	4.93e-206	40414	41725	76475	76294
ENSG00000169756	LIMS1	-0.894	6.21e-148	1.2e-146	7926	7898	14904	14498
ENSG00000143390	RFX5	-0.894	4.1e-70	3.81e-69	4491	4356	8344	8100
ENSG00000242299	RP11-234A1.1	-0.894	1.15e-28	5.77e-28	1947	1851	3437	3620
ENSG00000148488	ST8SIA6	-0.894	0.00359	0.00647	71	72	141	125
ENSG00000173992	CCS	-0.893	3.11e-13	1.05e-12	731	688	1365	1271
ENSG00000180198	RCC1	-0.893	4.86e-144	9.17e-143	10944	11837	21466	20838
ENSG00000271721	RP11-337C18.9	-0.893	3.13e-05	7.03e-05	171	193	347	329
ENSG00000237550	UBE2Q2P6	-0.893	3.89e-160	8.29e-159	33483	33086	61891	61746
ENSG00000178081	ULK4P3	-0.893	1.32e-06	3.27e-06	447	604	1098	854
ENSG00000180228	PRKRA	-0.892	2.07e-37	1.22e-36	2341	2614	4524	4669
ENSG00000224722	PRNCR1	-0.892	0.000103	0.000221	196	174	377	310
ENSG00000164118	CEP44	-0.891	9.06e-17	3.44e-16	954	991	1760	1848
ENSG00000145833	DDX46	-0.891	7.66e-166	1.72e-164	8393	8677	16104	15550
ENSG00000234643	EIF3FP1	-0.891	6.55e-11	2.02e-10	473	506	938	878
ENSG00000236565	HNRNPA3P5	-0.891	2.66e-11	8.34e-11	647	613	1245	1092
ENSG00000184967	NOC4L	-0.891	3.17e-23	1.42e-22	1535	1418	2848	2627
ENSG00000185945	NXF2B	-0.891	3.92e-56	3.07e-55	3273	3577	6292	6411
ENSG00000197149	RP11-452G18.2	-0.891	4.64e-18	1.83e-17	1014	1020	2031	1740
ENSG00000007520	TSR3	-0.891	1.9e-31	1e-30	1677	1688	3230	3011
ENSG00000128881	TTBK2	-0.89	4.98e-31	2.61e-30	1776	1709	3287	3173
ENSG00000115966	ATF2	-0.889	2.79e-27	1.36e-26	1679	1937	3331	3366
ENSG00000169627	BOLA2B	-0.889	5.12e-156	1.05e-154	9198	9209	17303	16776
ENSG00000122376	FAM35A	-0.889	8.27e-70	7.67e-69	5734	5837	11252	10175
ENSG00000115484	CCT4	-0.888	2.22e-202	6.32e-201	22071	22918	41933	41340
ENSG00000187741	FANCA	-0.888	8.17e-47	5.62e-46	2503	2551	4683	4667
ENSG00000213385	RP11-577H5.1	-0.888	0.000389	0.000787	199	149	347	297
ENSG00000122966	CIT	-0.887	1.65e-88	1.87e-87	5581	5934	10945	10357
ENSG00000164164	OTUD4	-0.887	6.39e-101	8.18e-100	6131	6367	11654	11465
ENSG00000101278	RPS10L	-0.887	2.22e-14	7.81e-14	830	874	1512	1639
ENSG00000097096	SYDE2	-0.887	6.26e-19	2.52e-18	1285	1516	2754	2425
ENSG00000221838	AP4M1	-0.886	3.15e-36	1.82e-35	1954	2099	3753	3738
ENSG00000148824	MTG1	-0.886	1.55e-15	5.68e-15	850	825	1566	1529
ENSG00000241556	RP11-490G8.1	-0.886	1.95e-46	1.33e-45	2473	2632	4785	4649
ENSG00000243167	RPS10P28	-0.886	2.81e-06	6.8e-06	319	308	518	641
ENSG00000231500	RPS18	-0.886	1.81e-196	4.97e-195	107014	113073	204007	202733
ENSG00000167778	SPRYD3	-0.886	2.61e-64	2.27e-63	3752	3739	7140	6704
ENSG00000162104	ADCY9	-0.885	2.18e-26	1.05e-25	1697	1596	3160	2923
ENSG00000230267	HERC2P4	-0.885	1.07e-20	4.53e-20	1070	1162	2158	1965
ENSG00000135338	LCA5	-0.885	3.97e-16	1.48e-15	860	861	1581	1597
ENSG00000137404	NRM	-0.885	1.71e-60	1.42e-59	3102	3312	5929	5915
ENSG00000161800	RACGAP1	-0.885	3.17e-161	6.82e-160	10827	11489	20751	20452
ENSG00000125835	SNRPB	-0.885	2.2e-178	5.4e-177	16846	16963	31391	31027
ENSG00000176124	DLEU1	-0.884	2.73e-20	1.14e-19	973	1045	1955	1769
ENSG00000273014	RP11-225B17.2	-0.884	8.12e-07	2.04e-06	277	354	579	586
ENSG00000128564	VGF	-0.884	1.13e-134	1.98e-133	8509	8605	16289	15294
ENSG00000146670	CDCA5	-0.883	2.79e-128	4.7e-127	11661	11386	21315	21187
ENSG00000109971	HSPA8	-0.883	3.07e-232	1.05e-230	260707	267304	492517	480973
ENSG00000184216	IRAK1	-0.883	7.46e-190	1.97e-188	28916	30148	55733	53191
ENSG00000214026	MRPL23	-0.883	1.77e-21	7.63e-21	1086	1212	2173	2066
ENSG00000248966	CTD-2089O24.1	-0.882	0.000407	0.00082	125	138	224	261
ENSG00000186687	LYRM7	-0.882	1.92e-64	1.67e-63	3237	3418	6203	6060
ENSG00000060749	QSER1	-0.882	1.08e-93	1.28e-92	6988	7261	13675	12577
ENSG00000124784	RIOK1	-0.882	1.66e-45	1.12e-44	2403	2504	4538	4507
ENSG00000241061	RPL5P1	-0.882	6.02e-21	2.56e-20	985	1001	1826	1833
ENSG00000075240	GRAMD4	-0.881	1.86e-11	5.88e-11	524	555	1024	963
ENSG00000090889	KIF4A	-0.881	2.97e-117	4.54e-116	6384	6744	12225	11947
ENSG00000246095	LINC01096	-0.881	1.76e-08	4.85e-08	345	381	667	670
ENSG00000183072	NKX2-5	-0.881	0.000274	0.000562	170	184	284	368
ENSG00000239344	RP11-771F20.1	-0.881	4.7e-06	1.12e-05	266	297	557	480
ENSG00000115875	SRSF7	-0.881	2.75e-131	4.72e-130	9485	9304	17609	16991
ENSG00000187187	ZNF546	-0.881	7.29e-12	2.34e-11	608	705	1243	1176
ENSG00000181830	SLC35C1	-0.88	8.98e-23	3.99e-22	1222	1181	2251	2171
ENSG00000166801	FAM111A	-0.879	3.67e-47	2.53e-46	2538	2645	4833	4697
ENSG00000026103	FAS	-0.879	1.69e-18	6.75e-18	1027	1072	1850	2010
ENSG00000223864	NPM1P19	-0.879	5.14e-22	2.24e-21	1240	1188	2216	2249
ENSG00000130119	GNL3L	-0.878	3.19e-27	1.56e-26	1567	1512	2837	2822
ENSG00000111615	KRR1	-0.878	5.94e-69	5.42e-68	4868	4729	8824	8817
ENSG00000113356	POLR3G	-0.878	5.65e-45	3.76e-44	2493	2551	4760	4512
ENSG00000159917	ZNF235	-0.878	9.69e-22	4.21e-21	1122	1259	2206	2171
ENSG00000165113	GKAP1	-0.877	5.1e-06	1.21e-05	261	278	473	517
ENSG00000197958	RPL12	-0.877	5.05e-187	1.31e-185	55863	57111	103452	104020
ENSG00000138376	BARD1	-0.876	6.32e-30	3.24e-29	2024	2334	4069	3930
ENSG00000108424	KPNB1	-0.876	8.78e-216	2.73e-214	44294	45681	83420	81717
ENSG00000146090	RASGEF1C	-0.876	3.91e-05	8.7e-05	338	265	595	512
ENSG00000008282	SYPL1	-0.876	1.89e-157	3.93e-156	7900	8216	14952	14630
ENSG00000235173	FAM203A	-0.875	3.18e-69	2.92e-68	4373	4607	8528	7946
ENSG00000234155	RP11-30P6.6	-0.875	1.36e-06	3.36e-06	286	319	554	556
ENSG00000154839	SKA1	-0.875	4.97e-53	3.73e-52	2970	3263	5737	5691
ENSG00000184436	THAP7	-0.875	1e-27	4.94e-27	1516	1532	2766	2824
ENSG00000229980	TOB1-AS1	-0.875	0.00109	0.0021	122	150	218	281
ENSG00000134186	PRPF38B	-0.874	4.54e-59	3.69e-58	3892	3788	6999	7072
ENSG00000141401	IMPA2	-0.873	2.75e-14	9.64e-14	903	857	1687	1537
ENSG00000230453	ANKRD18B	-0.872	4.04e-06	9.68e-06	289	267	514	504
[truncated: 1,127 more rows]

## Sheet: S2.4 Up genes of shZZZ3-2
id	annotation	logFC	PValue	FDR	shZZZ3-2_rep1	shZZZ3-2_rep2	shNT-2_rep1	shNT-2_rep2
ENSG00000273375	RP11-803P9.1	9.053	2.39e-16	8.96e-16	48	58	0	0
ENSG00000270237	RP11-381K20.5	8.88	1.2e-13	4.13e-13	36	58	0	0
ENSG00000185681	MORN5	8.752	2.82e-12	9.17e-12	53	33	0	0
ENSG00000133665	DYDC2	8.718	5.37e-13	1.8e-12	45	39	0	0
ENSG00000233295	FAM90A20P	8.326	2.1e-10	6.32e-10	35	29	0	0
ENSG00000182795	C1orf116	8.281	2.83e-10	8.49e-10	31	31	0	0
ENSG00000107618	RBP3	8.257	1.66e-09	4.82e-09	23	38	0	0
ENSG00000215182	MUC5AC	7.972	1.61e-08	4.43e-08	27	23	0	0
ENSG00000261026	CTD-3247F14.2	7.883	8.61e-08	2.29e-07	18	29	0	0
ENSG00000221866	PLXNA4	7.852	6.8e-08	1.81e-07	20	26	0	0
ENSG00000152377	SPOCK1	7.788	1.13e-07	2.99e-07	20	24	0	0
ENSG00000137491	SLCO2B1	7.755	7.8e-07	1.96e-06	13	30	0	0
ENSG00000168143	FAM83B	7.721	2.54e-07	6.57e-07	18	24	0	0
ENSG00000122641	INHBA	7.721	9.75e-07	2.44e-06	10	32	0	0
ENSG00000120337	TNFSF18	7.687	1.1e-06	2.74e-06	13	28	0	0
ENSG00000272076	RP11-11C20.3	7.5	3.17e-06	7.66e-06	6	30	0	0
ENSG00000175946	KLHL38	7.459	2.45e-06	5.95e-06	19	16	0	0
ENSG00000249934	RP11-466G12.3	7.459	3.91e-06	9.38e-06	10	25	0	0
ENSG00000213538	KRT8P41	7.375	5.08e-06	1.21e-05	14	19	0	0
ENSG00000214549	SDHCP2	7.331	7.53e-06	1.77e-05	32	0	0	0
ENSG00000272259	RP11-305P22.9	7.331	7.53e-06	1.77e-05	23	9	0	0
ENSG00000204161	C10orf128	7.331	7.53e-06	1.77e-05	5	27	0	0
ENSG00000156298	TSPAN7	7.285	9.27e-06	2.16e-05	16	15	0	0
ENSG00000223443	USP17L2	7.285	9.44e-06	2.2e-05	31	0	0	0
ENSG00000270813	NANOGNBP3	7.285	9.44e-06	2.2e-05	19	12	0	0
ENSG00000256533	RP11-212D19.5	7.285	9.44e-06	2.2e-05	10	21	0	0
ENSG00000248663	LINC00992	7.238	1.19e-05	2.75e-05	12	18	0	0
ENSG00000248944	FAM90A6P	7.087	2.46e-05	5.57e-05	18	9	0	0
ENSG00000137959	IFI44L	7.087	2.46e-05	5.57e-05	16	11	0	0
ENSG00000181800	CELF2-AS1	7.087	2.46e-05	5.57e-05	13	14	0	0
ENSG00000213640	RP11-797H7.3	7.033	3.18e-05	7.12e-05	15	11	0	0
ENSG00000236710	AC108448.2	7.033	3.18e-05	7.12e-05	14	12	0	0
ENSG00000244623	OR2AE1	7.033	3.18e-05	7.12e-05	12	14	0	0
ENSG00000236719	OVAAL	7.033	3.18e-05	7.12e-05	4	22	0	0
ENSG00000120341	SEC16B	6.977	4.12e-05	9.14e-05	25	0	0	0
ENSG00000205266	AL353997.3	6.977	4.12e-05	9.14e-05	20	5	0	0
ENSG00000205215	AC015818.3	6.977	4.12e-05	9.14e-05	17	8	0	0
ENSG00000136155	SCEL	6.977	4.12e-05	9.14e-05	12	13	0	0
ENSG00000041515	MYO16	6.977	4.12e-05	9.14e-05	10	15	0	0
ENSG00000198857	HSD3BP5	6.977	4.12e-05	9.14e-05	6	19	0	0
ENSG00000110347	MMP12	6.919	5.37e-05	0.000118	19	5	0	0
ENSG00000270210	RP11-373D23.3	6.919	5.37e-05	0.000118	15	9	0	0
ENSG00000165188	RNF183	6.919	5.37e-05	0.000118	13	11	0	0
ENSG00000065325	GLP2R	6.919	5.37e-05	0.000118	5	19	0	0
ENSG00000201098	RNY1	6.919	7.05e-05	0.000154	1	23	0	0
ENSG00000270066	SCARNA2	6.919	7.05e-05	0.000154	0	24	0	0
ENSG00000269489	RP11-98D18.17	6.858	7.05e-05	0.000154	7	16	0	0
ENSG00000183128	CALHM3	6.794	9.33e-05	0.000201	15	7	0	0
ENSG00000228039	KB-1125A3.10	6.794	9.33e-05	0.000201	15	7	0	0
ENSG00000231929	HMGB3P31	6.794	9.33e-05	0.000201	14	8	0	0
ENSG00000268199	CTD-3137H5.1	6.794	9.33e-05	0.000201	8	14	0	0
ENSG00000257225	RP11-328C8.4	6.728	0.000124	0.000264	18	3	0	0
ENSG00000231533	RP1-232L24.3	6.728	0.000124	0.000264	15	6	0	0
ENSG00000264017	RN7SL336P	6.728	0.000124	0.000264	15	6	0	0
ENSG00000270810	RP11-274B21.8	6.728	0.000124	0.000264	12	9	0	0
ENSG00000272209	RP3-500L14.2	6.728	0.000124	0.000264	11	10	0	0
ENSG00000272542	RP11-255P5.2	6.728	0.000124	0.000264	11	10	0	0
ENSG00000202354	RNY3	6.728	0.000167	0.00035	1	20	0	0
ENSG00000207142	Y_RNA	6.728	0.000167	0.00035	1	20	0	0
ENSG00000263648	RP11-471L13.3	6.728	0.000167	0.00035	0	21	0	0
ENSG00000230731	RP11-478K15.6	6.658	0.000167	0.00035	16	4	0	0
ENSG00000248926	RP11-777B9.1	6.658	0.000167	0.00035	16	4	0	0
ENSG00000120279	MYCT1	6.658	0.000167	0.00035	13	7	0	0
ENSG00000227630	LINC01132	6.658	0.000167	0.00035	12	8	0	0
ENSG00000237740	NPAP1P3	6.658	0.000167	0.00035	12	8	0	0
ENSG00000254966	RP11-1081L13.4	6.658	0.000167	0.00035	9	11	0	0
ENSG00000259548	RP11-38G5.2	6.658	0.000226	0.000467	2	18	0	0
ENSG00000168925	CTRB1	6.585	0.000226	0.000467	14	5	0	0
ENSG00000248605	CTD-2306M5.1	6.585	0.000226	0.000467	12	7	0	0
ENSG00000249889	ALG1L11P	6.585	0.000226	0.000467	11	8	0	0
ENSG00000114124	GRK7	6.585	0.000309	0.000629	7	12	0	0
ENSG00000264932	Y_RNA	6.585	0.000309	0.000629	4	15	0	0
ENSG00000106819	ASPN	6.508	0.000309	0.000629	17	1	0	0
ENSG00000154930	ACSS1	6.508	0.000309	0.000629	12	6	0	0
ENSG00000167780	SOAT2	6.508	0.000309	0.000629	11	7	0	0
ENSG00000227788	AC012363.8	6.508	0.000425	0.000856	3	15	0	0
ENSG00000268926	DKFZP434H0512	6.508	0.000425	0.000856	0	18	0	0
ENSG00000186469	GNG2	6.501	3.54e-26	1.69e-25	91	108	2	0
ENSG00000115956	PLEK	6.426	0.000425	0.000856	13	4	0	0
ENSG00000257818	RP11-1143G9.2	6.426	0.000425	0.000856	13	4	0	0
ENSG00000119457	SLC46A2	6.426	0.000592	0.00117	5	12	0	0
ENSG00000220248	ZNF402P	6.426	0.000592	0.00117	4	13	0	0
ENSG00000225156	AC012354.6	6.426	0.000592	0.00117	3	14	0	0
ENSG00000254974	RP11-702H23.2	6.426	0.000592	0.00117	2	15	0	0
ENSG00000200494	Y_RNA	6.426	0.000592	0.00117	1	16	0	0
ENSG00000218346	VN1R14P	6.426	0.000592	0.00117	1	16	0	0
ENSG00000225192	ZNF33BP1	6.34	0.000592	0.00117	16	0	0	0
ENSG00000100234	TIMP3	6.34	0.000592	0.00117	11	5	0	0
ENSG00000214872	SMTNL1	6.34	0.000592	0.00117	11	5	0	0
ENSG00000229191	RP11-168O16.1	6.34	0.000592	0.00117	11	5	0	0
ENSG00000236554	ASNSP3	6.34	0.000832	0.00162	4	12	0	0
ENSG00000168405	CMAHP	6.34	0.000832	0.00162	3	13	0	0
ENSG00000234937	RP11-101O6.2	6.34	0.000832	0.00162	2	14	0	0
ENSG00000246331	RP11-77I22.2	6.248	1.34e-12	4.41e-12	38	53	1	0
ENSG00000170777	TPD52L3	6.248	0.000832	0.00162	14	1	0	0
ENSG00000169214	OR6F1	6.248	0.00118	0.00226	11	4	0	0
ENSG00000237836	PHKA2-AS1	6.248	0.00118	0.00226	11	4	0	0
ENSG00000232692	AP001596.6	6.248	0.00118	0.00226	4	11	0	0
ENSG00000232710	RP4-669P10.16	6.248	0.00118	0.00226	3	12	0	0
ENSG00000239732	TLR9	6.248	0.00118	0.00226	3	12	0	0
ENSG00000211698	TRGV4	6.248	0.00118	0.00226	2	13	0	0
ENSG00000213667	PGGT1BP1	6.248	0.00118	0.00226	0	15	0	0
ENSG00000187848	P2RX2	6.15	3.89e-12	1.26e-11	44	41	1	0
ENSG00000225724	LL22NC03-80A10.11	6.15	0.00118	0.00226	14	0	0	0
ENSG00000146215	CRIP3	6.15	0.0017	0.00319	12	2	0	0
ENSG00000183160	TMEM119	6.15	0.0017	0.00319	12	2	0	0
ENSG00000168421	RHOH	6.15	0.0017	0.00319	3	11	0	0
ENSG00000266830	CTD-2008P7.8	6.15	0.0017	0.00319	2	12	0	0
ENSG00000230547	HMGB1P11	6.15	0.0017	0.00319	1	13	0	0
ENSG00000246022	ALDH1L1-AS2	6.15	0.0017	0.00319	0	14	0	0
ENSG00000105219	CNTD2	6.14	1.07e-20	4.52e-20	81	74	2	0
ENSG00000180422	LINC00304	6.115	1.4e-30	7.26e-30	125	166	0	4
ENSG00000180539	C9orf139	6.115	9.23e-12	2.95e-11	44	39	1	0
ENSG00000179097	HTR1F	6.044	0.00248	0.00457	12	1	0	0
ENSG00000227394	AC007386.3	6.044	0.00248	0.00457	12	1	0	0
ENSG00000229060	RP11-20P5.2	6.044	0.00248	0.00457	12	1	0	0
ENSG00000143850	PLEKHA6	6.044	0.00248	0.00457	2	11	0	0
ENSG00000254226	CTB-12O2.1	6.044	0.00248	0.00457	2	11	0	0
ENSG00000255379	CYCSP29	6.044	0.00248	0.00457	2	11	0	0
ENSG00000201955	RNY3P1	6.044	0.00248	0.00457	1	12	0	0
ENSG00000105697	HAMP	6.029	3.24e-27	1.58e-26	110	164	4	0
ENSG00000168928	CTRB2	5.994	3.11e-15	1.13e-14	48	92	2	0
ENSG00000202216	SNORA43	5.931	0.00367	0.00661	12	0	0	0
ENSG00000260810	CTD-2547L24.4	5.931	0.00367	0.00661	12	0	0	0
ENSG00000166501	PRKCB	5.931	0.00367	0.00661	11	1	0	0
ENSG00000207870	MIR221	5.931	0.00367	0.00661	1	11	0	0
ENSG00000151962	RBM46	5.931	0.00367	0.00661	0	12	0	0
ENSG00000260156	RP11-394B2.6	5.931	0.00367	0.00661	0	12	0	0
ENSG00000233132	FAM90A3P	5.85	2.16e-09	6.24e-09	42	27	0	1
ENSG00000232687	RPL12P9	5.807	0.0055	0.00965	11	0	0	0
ENSG00000228970	UBTFL6	5.807	0.0055	0.00965	0	11	0	0
ENSG00000156006	NAT2	5.741	2.42e-09	6.97e-09	35	29	1	0
ENSG00000101203	COL20A1	5.696	3.11e-09	8.91e-09	30	32	0	1
ENSG00000237330	RNF223	5.66	2.21e-12	7.21e-12	72	39	2	0
ENSG00000169429	IL8	5.649	6.1e-09	1.72e-08	30	30	1	0
ENSG00000163898	LIPH	5.629	1.53e-44	1.01e-43	228	227	1	8
ENSG00000197632	SERPINB2	5.624	1.38e-08	3.81e-08	25	34	0	1
ENSG00000177025	C19orf18	5.62	8.83e-13	2.93e-12	68	40	1	1
ENSG00000179344	HLA-DQB1	5.549	3.49e-07	8.94e-07	39	17	0	1
ENSG00000237119	LINC01056	5.524	5.68e-08	1.52e-07	22	33	1	0
ENSG00000263477	RP11-338L22.2	5.524	7.56e-08	2.01e-07	21	34	1	0
ENSG00000152766	ANKRD22	5.474	8.2e-18	3.21e-17	62	80	2	1
ENSG00000230650	AC112229.1	5.425	3.34e-68	3.02e-67	691	864	30	6
ENSG00000235721	AC013268.3	5.345	1.4e-38	8.43e-38	363	458	20	0
ENSG00000188488	SERPINA5	5.231	2.9e-14	1.02e-13	48	72	1	2
ENSG00000236083	OR13E1P	5.152	1.87e-10	5.66e-10	34	44	0	2
ENSG00000138622	HCN4	5.144	5.99e-24	2.73e-23	107	112	0	6
ENSG00000250764	CTD-2152M20.2	5.056	8.11e-10	2.39e-09	32	41	1	1
ENSG00000248112	RP11-78C3.1	5.053	1.24e-12	4.08e-12	42	64	1	2
ENSG00000272123	CTD-2366F13.2	4.992	1.04e-05	2.42e-05	23	15	1	0
ENSG00000171747	LGALS4	4.933	2.01e-33	1.1e-32	192	211	12	1
ENSG00000119943	PYROXD2	4.932	3.33e-15	1.21e-14	62	66	4	0
ENSG00000234147	RP3-460G2.2	4.915	1.42e-05	3.27e-05	20	16	0	1
ENSG00000202538	RNU4-2	4.911	1.07e-06	2.66e-06	0	66	2	0
ENSG00000273156	RP11-127B20.2	4.909	6.12e-18	2.4e-17	84	72	4	1
ENSG00000111335	OAS2	4.895	1.36e-11	4.31e-11	51	44	0	3
ENSG00000225981	AC102953.4	4.874	1.85e-05	4.22e-05	19	16	1	0
ENSG00000272428	RP11-704J17.5	4.874	1.85e-05	4.22e-05	19	16	0	1
ENSG00000158887	MPZ	4.822	2.86e-26	1.37e-25	125	135	7	2
ENSG00000256084	RP11-134N1.2	4.784	2.47e-50	1.78e-49	295	289	8	13
ENSG00000227954	RP3-323P13.2	4.774	4.52e-08	1.22e-07	29	31	0	2
ENSG00000260802	LINC00890	4.74	9.15e-14	3.15e-13	59	53	2	2
ENSG00000261924	CTD-2561B21.5	4.737	2.04e-43	1.33e-42	229	256	10	8
ENSG00000108176	DNAJC12	4.718	6.2e-10	1.83e-09	37	47	0	3
ENSG00000273032	DGCR9	4.7	4.99e-07	1.27e-06	36	21	2	0
ENSG00000155886	SLC24A2	4.7	6.33e-05	0.000138	14	17	0	1
ENSG00000261490	RP11-448G15.3	4.697	3.67e-188	9.6e-187	1324	1431	50	56
ENSG00000231852	CYP21A2	4.691	3.47e-17	1.33e-16	92	68	3	3
ENSG00000230045	FAM90A15P	4.683	3.73e-10	1.11e-09	44	38	2	1
ENSG00000171860	C3AR1	4.666	7.41e-32	3.94e-31	156	179	8	5
ENSG00000082293	COL19A1	4.653	8.83e-05	0.000191	7	23	0	1
ENSG00000272842	RP11-513M16.7	4.649	4.68e-06	1.12e-05	14	41	2	0
ENSG00000273113	RP11-367H1.1	4.647	5.32e-11	1.64e-10	67	38	2	2
ENSG00000147168	IL2RG	4.623	2.56e-07	6.62e-07	27	27	0	2
ENSG00000185467	KPNA7	4.605	0.000111	0.000236	8	21	0	1
ENSG00000169067	ACTBL2	4.598	3.5e-17	1.34e-16	78	72	4	2
ENSG00000200370	RNA5S17	4.587	5.13e-09	1.45e-08	4	313	3	10
ENSG00000267123	CTD-2357A8.3	4.568	4.72e-07	1.2e-06	25	27	0	2
ENSG00000188279	FAM25C	4.555	0.000139	0.000294	13	15	0	1
ENSG00000172399	MYOZ2	4.555	0.000139	0.000294	8	20	1	0
ENSG00000243697	RP11-463O9.1	4.555	0.000139	0.000294	8	20	1	0
ENSG00000199910	RNA5S10	4.49	8.14e-09	2.28e-08	4	315	3	11
ENSG00000201588	RNA5S2	4.486	8.38e-09	2.35e-08	4	314	3	11
ENSG00000199480	RNA5SP357	4.483	1.15e-05	2.66e-05	0	49	0	2
ENSG00000199337	RNA5S3	4.481	8.64e-09	2.42e-08	4	313	3	11
ENSG00000236660	FAM90A7P	4.448	0.000224	0.000463	17	9	1	0
ENSG00000233030	RP11-196G18.3	4.448	0.000224	0.000463	15	11	0	1
ENSG00000115919	KYNU	4.448	0.000224	0.000463	12	14	1	0
ENSG00000234571	RP5-998N21.4	4.423	3.14e-06	7.59e-06	20	27	0	2
ENSG00000199352	RNA5S1	4.401	1.25e-08	3.48e-08	4	317	3	12
ENSG00000199334	RNA5S11	4.397	1.29e-08	3.58e-08	4	316	3	12
ENSG00000200381	RNA5S4	4.397	1.29e-08	3.58e-08	4	316	3	12
ENSG00000251402	FAM90A25P	4.396	2.14e-37	1.27e-36	212	213	11	9
ENSG00000250258	CTC-431G16.2	4.392	0.000286	0.000585	21	4	0	1
ENSG00000254241	RP11-946L20.1	4.392	0.000286	0.000585	12	13	0	1
ENSG00000200343	RNA5S8	4.388	1.37e-08	3.79e-08	4	314	3	12
ENSG00000201925	RNA5S15	4.388	1.37e-08	3.79e-08	4	314	3	12
ENSG00000202257	RNA5S16	4.388	1.37e-08	3.79e-08	4	314	3	12
ENSG00000199270	RNA5S12	4.383	1.41e-08	3.9e-08	4	313	3	12
ENSG00000201355	RNA5S14	4.383	1.41e-08	3.9e-08	4	313	3	12
ENSG00000202521	RNA5S7	4.383	1.41e-08	3.9e-08	4	313	3	12
ENSG00000202526	RNA5S13	4.383	1.41e-08	3.9e-08	4	313	3	12
ENSG00000199396	RNA5S5	4.379	1.45e-08	4.02e-08	4	312	3	12
ENSG00000200624	RNA5S6	4.379	1.45e-08	4.02e-08	4	312	3	12
ENSG00000273487	RP4-621B10.8	4.361	4.09e-06	9.8e-06	22	23	2	0
ENSG00000240338	RP11-331F4.4	4.359	8.51e-09	2.38e-08	33	53	0	4
ENSG00000128510	CPA4	4.337	9.42e-193	2.52e-191	2223	2308	138	86
ENSG00000234997	AC016745.3	4.334	0.000367	0.000744	12	12	1	0
ENSG00000180549	FUT7	4.328	7.66e-06	1.8e-05	18	26	2	0
ENSG00000236754	AC004019.13	4.328	1.15e-05	2.65e-05	28	16	0	2
ENSG00000257012	RP11-60C6.6	4.313	4.02e-13	1.35e-12	70	53	2	4
ENSG00000173991	TCAP	4.306	3.63e-196	9.93e-195	1567	1562	77	81
ENSG00000187527	ATP13A5	4.281	2.65e-06	6.42e-06	43	19	3	0
ENSG00000245080	MIR3150A	4.273	0.000474	0.00095	14	9	1	0
ENSG00000106541	AGR2	4.273	0.000474	0.00095	14	9	0	1
ENSG00000228972	RP1-86D1.2	4.273	0.000474	0.00095	9	14	1	0
ENSG00000272279	RP11-157J24.2	4.254	3.52e-10	1.05e-09	38	61	4	1
ENSG00000271344	RP11-274B21.9	4.23	1.15e-19	4.73e-19	180	105	6	9
[truncated: 4,639 more rows]

## Sheet: S2.5 KEGG for co-down genes
Category	Term	Count	%	PValue	Genes	List Total	Pop Hits	Pop Total	Fold Enrichment	Bonferroni	Benjamini	FDR
[truncated: 19 more rows]

[truncated: 4 more sheets: S2.6 KEGG for co-up genes, S2.7 ChIP-seq RNA-seq overlaps, S2.8 KEGG for ovelapped genes, S2.9 Heatmap value of fig. 4e]
