# Supplementary material for: The ZZ-type zinc finger of ZZZ3 modulates the ATAC complex-mediated histone acetylation and gene activation
Source: Nat Commun. 2018 Sep 14;9:3759. doi: 10.1038/s41467-018-06247-5 (PMC6138639; doi:10.1038/s41467-018-06247-5)
Supplement: Supplementary file 6 — Supplementary Data 3 [file 41467_2018_6247_MOESM6_ESM.xlsx]

## Sheet: S3. Oligos
Name	Sequence	Application
ZZZ3 RT F	TCGTAGCATTGCGCATCCT	qRT-PCR
ZZZ3 RT R	CGGGTACTCTGCTGTTTTAAATCA	qRT-PCR
RPS2 RT F	TGAAGATTATGCCAGTGCAGAAG	qRT-PCR
RPS2 RT R	TCCCCGATAGCAACAAATGC	qRT-PCR
RPL6 RT F	CATTACCCCCGGGACCAT	qRT-PCR
RPL6 RT R	CTTCAGGAAAACCACCCTCTTG	qRT-PCR
RPL7 RT F	AGTGAGCCCAAAGGTTCGAA	qRT-PCR
RPL7 RT R	AGCTTCACAAAGGTTCCATTGAA	qRT-PCR
RPL7A RT F	GGACATCCAGCCCAAAAGAG	qRT-PCR
RPL7A RT R	TGCCGCTGCAACCTGATATA	qRT-PCR
RPL8 RT F	GGCCCAGCTCAACATTGG	qRT-PCR
RPL8 RT R	CCAGGCAGCACACGATTGTA	qRT-PCR
RPS15 RT F	GAGAAGCCGGAAGTGGTGAA	qRT-PCR
RPS15 RT R	GTTGAAGGTCTTGCCGTTGTAGA	qRT-PCR
RPL27 RT F	ACCTGGGAAGGTGGTGCTT	qRT-PCR
RPL27 RT R	TTCTTCACGATGACAGCTTTGC	qRT-PCR
RPL29 RT F	GAACCACACCACACACAACCA	qRT-PCR
RPL29 RT R	CCCCCTTAAGAGATTCGTATCTTTG	qRT-PCR
RPL35 RT F	GCGCGTCGCCAAAGTG	qRT-PCR
RPL35 RT R	ACACGGGCAATGGATTTCC	qRT-PCR
RPL38 RT F	TGCCTCGGAAAATTGAGGAA	qRT-PCR
RPL38 RT R	TCTTGACAGATTTGGCATCCTTT	qRT-PCR
RPS2-ChIP-F	CGATGTCCGCGGATTCC	ChIP-qPCR
RPS2-ChIP-R	TCTCGTTCTTCTTTTCCGACAAA	ChIP-qPCR
RPL6-ChIP-F	GGCATTCTACCTCACCCTCTTTG	ChIP-qPCR
RPL6-ChIP-R	GCCTTCCAGACGCTTCATTT	ChIP-qPCR
RPL7-ChIP-F	CGACGGGTTCCACACACAT	ChIP-qPCR
RPL7-ChIP-R	AGGACGGAGGTTTTGGAGATC	ChIP-qPCR
RPL7A-ChIP-F	GTTCTGATTCCTGCCACTTCACT	ChIP-qPCR
RPL7A-ChIP-R	CGGTATTTTAGAGAGGAGAGGATGTG	ChIP-qPCR
RPL8-ChIP-F	CCGCGATGCTAACCCTTCT	ChIP-qPCR
RPL8-ChIP-R	CCGCCGAGGGCATTC	ChIP-qPCR
RPS15-ChIP-F	GCGATGAGGATGCCGATT	ChIP-qPCR
RPS15-ChIP-R	GCGTCCTCCTTCCTCTTGAA	ChIP-qPCR
RPL27-ChIP-F	CCAAGGCGACAGTGAACACA	ChIP-qPCR
RPL27-ChIP-R	AGCTGACTCCTGCCAGCAA	ChIP-qPCR
RPL29-ChIP-F	GCCATCCCCCTCCTAGGA	ChIP-qPCR
RPL29-ChIP-R	ACTGGTGACCGACCGTGTGT	ChIP-qPCR
RPL35-ChIP-F	CAGGTCGTCCAGCTGTTTCA	ChIP-qPCR
RPL35-ChIP-R	GCCAAGATCAAGGCTCGAGAT	ChIP-qPCR
RPL38-ChIP-F	TGCAGCCTCGGAAAATTGAG	ChIP-qPCR
RPL38-ChIP-R	CACTTACATTTGGCATCCTTTCG	ChIP-qPCR
RAB5B-ChIP-F	TCCCTTGCTCGTACTTGTTGGT	ChIP-qPCR
RAB5B-ChIP-R	TTCGAGGGTGGGCTATATGTG	ChIP-qPCR
STAT3-ChIP-F	GCACCGAACTGTCGGAACA	ChIP-qPCR
STAT3-ChIP-R	AATGAGGAGAGCAGCTAGGAGAAA	ChIP-qPCR
